# Supplementary material for: Dose-dependent effects of chronic alcohol drinking on peripheral immune responses
Source: Sci Rep. 2019 May 24;9:7847. doi: 10.1038/s41598-019-44302-3 (PMC6534547; doi:10.1038/s41598-019-44302-3)
Supplement: Supplementary file 2 — Supplementary Table 1 [file 41598_2019_44302_MOESM2_ESM.xlsx]

## Sheet: Alcohol resting PBMC RNA-Seq
Supplementary Table 1: Gene expression changes detected by edgeR between resting PBMC from controls, CHD and CMD.
X	MH.MC_logFC	MH.MC_logCPM	MH.MC_LR	MH.MC_PValue	MH.MC_FDR	MM.MC_logFC	MM.MC_logCPM	MM.MC_LR	MM.MC_PValue	MM.MC_FDR	MH.MM_logFC	MH.MM_logCPM	MH.MM_LR	MH.MM_PValue	MH.MM_FDR	hgnc_symbol	description	RHESUS_ENTREZ	DESC	GENE	HUMAN_ENSEMBL	HUMAN_ENTREZ	MC1	MC10	MC8	Control Mean	MM12	MM6	MM3	MM2	Moderate Mean	MH5	MH3	MH4	MH2	Heavy Mean	Gene.type	Control Median	Moderate Median	Heavy Median
ENSMMUG00000000001	-0.464255	1.83384	0.140135	0.708147	0.992388	0.91346	2.77392	0.53684	0.463745	0.952053	-1.3469	2.53443	3.85126	0.0497087	0.786805		cyclin F [Source:HGNC Symbol;Acc:HGNC:1591]	696745	Cyclin-F; Uncharacterized protein [Source:UniProtKB/TrEMBL;Acc:F7GVX6]	CCNF	ENSG00000162063	899	0.289934	0.513215	1.34902	0.717389	1.21106	3.8765	0.904637	0.8486	1.7102	0.833159	0.882494	0.241055	0.266378	0.555772	protein_coding	0.513215	1.05785	0.549769
ENSMMUG00000000005	1.57307	3.12192	1.43762	0.230525	0.856307	1.8477	3.49325	2.00121	0.157173	0.76407	-0.27228	3.85804	0.331029	0.565054	0.995828	NAGA	alpha-N-acetylgalactosaminidase [Source:HGNC Symbol;Acc:HGNC:7631]	713068	Uncharacterized protein [Source:UniProtKB/TrEMBL;Acc:F7GVW2]	NAGA	ENSG00000198951	4668	0	0	6.8166	2.2722	1.92764	26.4553	3.64285	2.86515	8.72274	2.38499	0.936443	2.33867	3.88661	2.38668	protein_coding	0	3.254	2.36183
ENSMMUG00000000007	0.359422	1.87703	0.0415392	0.838501	0.994902	1.53006	2.82656	0.730701	0.392656	0.93297	-1.13716	2.78151	1.82322	0.176931	0.941921		Bet1 golgi vesicular membrane trafficking protein [Source:HGNC Symbol;Acc:HGNC:14562]	700492	Uncharacterized protein [Source:UniProtKB/TrEMBL;Acc:F6UL51]	BET1	ENSG00000105829	10282	0.0368245	8.19449	4.65062	4.29398	10.932	10.2815	3.63843	4.31122	7.29078	7.53041	5.26179	4.2863	3.76389	5.2106	protein_coding	4.65062	7.29637	4.77405
ENSMMUG00000000009	0.196593	10.6129	0.102614	0.748715	0.993218	0.0227552	10.6585	0.00268758	0.958655	0.99766	0.190057	10.7263	0.110767	0.739273	0.99884	PTPRC	protein tyrosine phosphatase, receptor type C [Source:HGNC Symbol;Acc:HGNC:9666]	NA	Uncharacterized protein [Source:UniProtKB/TrEMBL;Acc:F7HTR2]	PTPRC	ENSG00000262418	5788	1.4467	1.54462	1.21091	1.40074	1.72654	0.969245	0.95165	1.13342	1.19521	0.773442	1.73962	0.80187	1.23686	1.13795	protein_coding	1.4467	1.05133	1.01936
ENSMMUG00000000010	0.422544	4.38589	0.17557	0.675208	0.989931	0.559547	4.63112	0.322003	0.570406	0.974944	-0.132831	4.74444	0.0811775	0.775708	0.999648	EMC7	ER membrane protein complex subunit 7 [Source:HGNC Symbol;Acc:HGNC:24301]	695440	Chromosome 15 open reading frame 24; Uncharacterized protein [Source:UniProtKB/TrEMBL;Acc:F7GVU4]	EMC7	ENSG00000134153	56851	9.39732	9.07443	2.97444	7.14873	6.23916	49.9493	6.15501	8.79272	17.784	9.4546	17.375	9.56702	4.21018	10.1517	protein_coding	9.07443	7.51594	9.51081
ENSMMUG00000000012	-0.261726	2.73408	0.0584842	0.808908	0.994902	-0.469044	2.771	0.168315	0.681614	0.986836	0.215217	2.63953	0.118998	0.730124	0.99884			695670		NA	NA	NA	71.6079	108.537	55.4345		151.441	278.201	98.4726	109.423		133.954	211.296	117.842	70.1827		protein_coding	71.6079	130.432	125.898
ENSMMUG00000000013	0.368874	3.75325	0.175005	0.675701	0.989931	0.888577	4.23985	0.901877	0.342279	0.921232	-0.486674	4.27751	0.682229	0.40882	0.984191	KATNBL1	katanin regulatory subunit B1 like 1 [Source:HGNC Symbol;Acc:HGNC:26199]	695784	katanin p80 subunit B-like 1 [Source:HGNC Symbol;Acc:HGNC:26199]	KATNBL1	ENSG00000134152	79768	0.775943	1.43657	0	0.737506	2.19107	0.145302	2.06189	3.06007	1.86458	1.96308	0.796638	1.31659	1.01843	1.27369	protein_coding	0.775943	2.12648	1.16751
ENSMMUG00000000016	0.7012	5.89252	2.081	0.149142	0.764842	0.727007	6.05892	2.52963	0.111726	0.657347	-0.0112983	6.28173	0.000939063	0.975553	0.999952		adenylosuccinate synthase [Source:HGNC Symbol;Acc:HGNC:292]	713580	Adenylosuccinate synthetase isozyme 2 [Source:UniProtKB/TrEMBL;Acc:F7HTL0]	ADSS	ENSG00000035687	159	0	1.53626	0	0.512086	3.44393	2.78722	0.850571	1.69731	2.19476	2.67958	2.05462	0.938048	0.593049	1.56632	protein_coding	0	2.24227	1.49634
ENSMMUG00000000019	0.902999	1.76964	0.385162	0.534854	0.973574	1.22525	2.12975	0.5736	0.448832	0.947636	-0.322235	2.34833	0.155596	0.693244	0.996965		coiled-coil domain containing 86 [Source:HGNC Symbol;Acc:HGNC:28359]	695978	Coiled-coil domain-containing protein 86; Cytokine-induced protein; Uncharacterized protein [Source:UniProtKB/TrEMBL;Acc:F7HTL3]	CCDC86	ENSG00000110104	79080	4.41486	21.5306	7.47068	11.1387	14.2939	11.2561	8.13149	10.7466	11.107	12.9363	14.972	7.20287	6.76959	10.4702	protein_coding	7.47068	11.0014	10.0696
ENSMMUG00000000023	-0.190834	2.79505	0.0174406	0.894935	0.994902	-0.20061	2.91622	0.0198577	0.887935	0.995696	0.0433365	2.80973	0.00362727	0.951975	0.999648		prostaglandin E receptor 2 [Source:HGNC Symbol;Acc:HGNC:9594]	708024	Uncharacterized protein [Source:UniProtKB/TrEMBL;Acc:F7HTJ6]	PTGER2	ENSG00000125384	5732	0	0	0.93839	0.312797	0.68447	1.29539	0.960045	0.915626	0.963883	0.919872	0.358091	1.13184	0.689067	0.774718	protein_coding	0	0.937836	0.804469
ENSMMUG00000000024	1.65706	1.58104	0.961216	0.326881	0.919859	1.92253	1.92199	1.17469	0.27844	0.891598	-0.254008	2.28686	0.138552	0.709724	0.996965	PTGDR	prostaglandin D2 receptor [Source:HGNC Symbol;Acc:HGNC:9591]	707918	prostaglandin D2 receptor (DP) [Source:HGNC Symbol;Acc:HGNC:9591]	PTGDR	ENSG00000168229	5729	7.62059	6.15013	4.07143	5.94738	6.04698	14.6649	5.16711	4.88944	7.69212	6.28461	16.3135	7.25383	4.09659	8.48714	protein_coding	6.15013	5.60705	6.76922
ENSMMUG00000000029	-0.30134	3.29724	0.0395203	0.842421	0.994902	0.640791	4.00521	0.197221	0.656973	0.98539	-0.94157	3.81571	3.72764	0.053519	0.793645	TK2	thymidine kinase 2, mitochondrial [Source:HGNC Symbol;Acc:HGNC:11831]	693544	thymidine kinase 2, mitochondrial [Source:HGNC Symbol;Acc:HGNC:11831]	TK2	ENSG00000166548	7084	5.10781	2.27353	5.31209	4.23114	2.41034	2.76697	1.98067	2.51361	2.4179	3.44829	13.044	3.25003	3.06769	5.7025	protein_coding	5.10781	2.46197	3.34916
ENSMMUG00000000033	0.270601	4.51939	0.130939	0.71746	0.992388	0.527823	4.82784	0.55116	0.457844	0.951027	-0.252029	4.88332	0.34539	0.556734	0.995828	SRF	serum response factor [Source:HGNC Symbol;Acc:HGNC:11291]	698861	Uncharacterized protein [Source:UniProtKB/TrEMBL;Acc:F7G4D2]	SRF	ENSG00000112658	6722	6.5606	2.52184	1.42438	3.50227	4.50008	1.7718	1.75397	2.74127	2.69178	2.04896	2.75953	1.21387	0.757234	1.6949	protein_coding	2.52184	2.25653	1.63141
ENSMMUG00000000037	-0.0468802	5.10443	0.00540204	0.941409	0.995325	-0.172145	5.18887	0.0817141	0.774988	0.987503	0.128113	5.14851	0.100134	0.751669	0.998924			718621	Interferon-stimulated 20 kDa exonuclease-like 2; Uncharacterized protein [Source:UniProtKB/TrEMBL;Acc:F7HRE8]	ISG20L2	ENSG00000143319	81875	0	1.7708	0	0.590265	1.77814	7.42152	0.596003	0.515374	2.57776	0	0.100779	0.849433	0.136889	0.271775	protein_coding	0	1.18707	0.118834
ENSMMUG00000000038	-1.4026	4.0278	2.90641	0.0882283	0.605447	-0.859733	4.3762	0.885409	0.346724	0.922418	-0.548038	3.68668	0.710923	0.399137	0.984017		ribosomal RNA adenine dimethylase domain containing 1 [Source:HGNC Symbol;Acc:HGNC:24273]	718599	Uncharacterized protein [Source:UniProtKB/TrEMBL;Acc:F6UBA9]	RRNAD1	ENSG00000143303	51093	8.87837	2.64666	0	3.84168	7.69915	7.66397	7.82488	7.49038	7.6696	9.7923	14.8301	7.88743	6.6732	9.79576	protein_coding	2.64666	7.68156	8.83986
ENSMMUG00000000039	1.29311	2.88514	0.971001	0.324431	0.919859	0.710701	2.61683	0.174421	0.676213	0.986836	0.583181	3.15827	0.509835	0.47521	0.986229		mitochondrial ribosomal protein L24 [Source:RefSeq peptide;Acc:NP_001244773]	702055	39S ribosomal protein L24, mitochondrial; Uncharacterized protein [Source:UniProtKB/TrEMBL;Acc:F7HPI2]	MRPL24	ENSG00000143314	79590	194.241	183.857	211.814	196.637	266.509	371.054	176.148	208.636	255.587	250.162	250.009	192.225	117.913	202.578	protein_coding	194.241	237.572	221.117
ENSMMUG00000000040	1.73596	3.80564	2.25443	0.133232	0.728517	1.56045	3.82172	1.67493	0.1956	0.814887	0.171281	4.35149	0.11099	0.73902	0.99884		egl-9 family hypoxia inducible factor 3 [Source:HGNC Symbol;Acc:HGNC:14661]	717342	Egl nine homolog 3; Uncharacterized protein [Source:UniProtKB/TrEMBL;Acc:F7HPH6]	EGLN3	ENSG00000129521	112399	22.8151	40.6199	18.9728	27.4693	36.4026	110.677	29.2478	35.0534	52.8452	49.6625	68.0972	34.3529	26.0299	44.5356	protein_coding	22.8151	35.728	42.0077
ENSMMUG00000000042	1.46972	1.6311	0.696501	0.403962	0.949529	1.39762	1.72629	0.601464	0.43802	0.947564	0.067922	2.13747	0.0089204	0.924753	0.999648	ACVR2A	activin A receptor type 2A [Source:HGNC Symbol;Acc:HGNC:173]	707017	Activin receptor type-2A; Uncharacterized protein [Source:UniProtKB/TrEMBL;Acc:F7HPH2]	ACVR2A	ENSG00000121989	92	6.39447	1.01062	0	2.46836	5.62132	6.28646	3.60848	4.78528	5.07539	2.06035	0.289633	1.89873	3.21286	1.86539	protein_coding	1.01062	5.2033	1.97954
ENSMMUG00000000043	0.354219	4.41219	0.23033	0.631279	0.982381	0.0324761	4.36312	0.00175437	0.96659	0.99766	0.342144	4.5132	0.538798	0.462931	0.98601	ORC4	origin recognition complex subunit 4 [Source:HGNC Symbol;Acc:HGNC:8490]	721876	origin recognition complex, subunit 4 [Source:HGNC Symbol;Acc:HGNC:8490]	ORC4	ENSG00000115947	5000	0	0	0	0	0.145051	1.06211	0.0388948	0.56055	0.451652	0	0.465853	0.346459	0.167499	0.244953	protein_coding	0	0.3528	0.256979
ENSMMUG00000000044	0.935215	2.9525	0.503376	0.47802	0.967578	1.15495	3.2627	0.773821	0.379038	0.929405	-0.227826	3.50542	0.172899	0.677548	0.996965	IFT140	intraflagellar transport 140 [Source:HGNC Symbol;Acc:HGNC:29077]	701568	Uncharacterized protein [Source:UniProtKB/TrEMBL;Acc:F6Q6W1]	IFT140	ENSG00000187535	9742	7.31038	6.69524	7.99476	7.33346	6.43149	22.8752	5.39869	3.95262	9.66451	5.81237	6.9099	4.78667	3.32593	5.20872	protein_coding	7.31038	5.91509	5.29952
ENSMMUG00000000047	1.16826	1.1058	0.667805	0.413818	0.951672	0.570011	0.855237	0.115379	0.734102	0.986836	0.59217	1.30858	0.391259	0.531638	0.991334	SULT2A1	sulfotransferase family 2A member 1 [Source:HGNC Symbol;Acc:HGNC:11458]	717600	Uncharacterized protein [Source:UniProtKB/TrEMBL;Acc:F7HPF2]	SULT2A1	ENSG00000105398	6822	0	0.0268375	0	0.00894584	0.474974	0	0.288689	1.07309	0.459187	1.10643	0.861433	0.554642	0.414409	0.734229	protein_coding	0	0.381831	0.708037
ENSMMUG00000000049	0.203098	4.89554	0.0882903	0.766362	0.993689	-1.09872	4.40147	2.13447	0.14402	0.735856	1.3114	4.59106	7.80475	0.00521092	0.513877	SLAIN1	SLAIN motif family member 1 [Source:HGNC Symbol;Acc:HGNC:26387]	697095	SLAIN motif family, member 1 [Source:HGNC Symbol;Acc:HGNC:26387]	SLAIN1	ENSG00000139737	122060	1.63673	1.88465	0	1.17379	3.24828	1.57077	2.82933	3.34401	2.7481	1.87508	2.96537	2.187	0.335659	1.84078	protein_coding	1.63673	3.0388	2.03104
ENSMMUG00000000050	0.211532	6.90953	0.225554	0.634841	0.982381	0.221574	7.06053	0.216663	0.641595	0.984837	-0.0045958	7.12451	0.000120204	0.991252	0.999952			700132	60S ribosomal protein L35a; Uncharacterized protein [Source:UniProtKB/TrEMBL;Acc:F7F6I9]	RPL35A	ENSG00000182899	6165	64.0878	386.176	440.366	296.877	276.531	232.881	138.891	257.945	226.562	326.366	349.121	229.322	134.625	259.859	protein_coding	386.176	245.413	277.844
ENSMMUG00000000051	6.49676	0.0930156	10.9934	0.000914376	0.0320256	6.88722	0.339104	10.7195	0.00106011	0.0397251	-0.148652	0.888469	0.0264961	0.870695	0.999648	LMLN	leishmanolysin like peptidase [Source:HGNC Symbol;Acc:HGNC:15991]	722196	Uncharacterized protein [Source:UniProtKB/TrEMBL;Acc:H9H2M4]	LMLN	ENSG00000185621	89782	11.825	3.09703	0	4.97402	9.67078	7.3627	5.25394	7.4727	7.44003	5.64462	12.0333	4.16334	1.55205	5.84833	protein_coding	3.09703	7.4177	4.90398
ENSMMUG00000000054	-1.25259	3.63955	1.82259	0.177005	0.806234	-0.709238	3.99097	0.603474	0.437256	0.947564	-0.531727	3.38831	0.9985	0.317674	0.974953	ALKBH7	alkB homolog 7 [Source:HGNC Symbol;Acc:HGNC:21306]	699343	alkB, alkylation repair homolog 7 (E. coli) [Source:HGNC Symbol;Acc:HGNC:21306]	ALKBH7	ENSG00000125652	84266	0	0	0	0	1.11978	0	1.33964	1.3059	0.941329	1.23478	0	1.09728	0.928363	0.815107	protein_coding	0	1.21284	1.01282
ENSMMUG00000000055	-0.770953	0.42017	0.156636	0.692272	0.992301	1.83843	2.06231	0.985294	0.320895	0.913899	-2.65014	1.76909	5.24996	0.0219472	0.690809		COX assembly mitochondrial protein homolog [Source:RefSeq peptide;Acc:NP_001248202]	NA	Uncharacterized protein [Source:UniProtKB/TrEMBL;Acc:F7HMA6]	NA	NA	NA	34.1069	139.413	41.925		54.3653	38.5834	39.0612	39.7814		118.336	144.976	56.048	75.3885		protein_coding	41.925	39.4213	96.8625
ENSMMUG00000000056	1.18368	4.04024	1.08011	0.298672	0.909326	0.673606	3.81296	0.30794	0.578947	0.975873	0.530134	4.31485	1.54006	0.214609	0.952976		5-azacytidine induced 2 [Source:HGNC Symbol;Acc:HGNC:24002]	705275	Uncharacterized protein [Source:UniProtKB/TrEMBL;Acc:F7GD69]	AZI2	ENSG00000163512	64343	1.52327	0.547149	3.52842	1.86628	1.29114	1.86058	0.886307	1.72717	1.4413	0.485851	0.848852	0.781262	0.178915	0.57372	protein_coding	1.52327	1.50915	0.633557
ENSMMUG00000000058	0.00439667	7.7235	0.000112632	0.991532	0.998846	0.0826902	7.91671	0.0537956	0.816586	0.990829	-0.0647696	7.88401	0.0306462	0.861032	0.999648	CDV3	CDV3 homolog [Source:HGNC Symbol;Acc:HGNC:26928]	NA	CDV3 homolog (mouse) [Source:HGNC Symbol;Acc:HGNC:26928]	CDV3	ENSG00000091527	55573	0	0.896877	0	0.298959	1.29715	0	0.787186	1.36991	0.863562	0.244669	0.851259	0.597917	0.183953	0.469449	protein_coding	0	1.04217	0.421293
ENSMMUG00000000059	0.658519	6.59704	2.23946	0.134528	0.731469	0.635438	6.73133	1.92611	0.165184	0.777361	0.0427204	6.94785	0.0118273	0.913398	0.999648		DNA topoisomerase 2-binding protein 1 [Source:RefSeq peptide;Acc:NP_001253359]	719054	DNA topoisomerase 2-binding protein 1; Uncharacterized protein [Source:UniProtKB/TrEMBL;Acc:F7HM93]	TOPBP1	ENSG00000163781	11073	12.2695	17.1523	6.30759	11.9098	14.2959	8.37439	9.27073	11.0956	10.7592	9.77152	8.06851	6.22286	4.91184	7.24368	protein_coding	12.2695	10.1832	7.14568
ENSMMUG00000000063	-0.248341	1.92019	0.0247938	0.874882	0.994902	0.629756	2.54946	0.179437	0.671857	0.986836	-0.848218	2.39797	1.158	0.28188	0.966304	PPFIA4	PTPRF interacting protein alpha 4 [Source:HGNC Symbol;Acc:HGNC:9248]	NA	Uncharacterized protein [Source:UniProtKB/TrEMBL;Acc:F7HM51]	PPFIA4	ENSG00000143847	8497	0	0	2.21385	0.737951	0.905001	0.374216	0.285497	0.379807	0.48613	0.190784	0.0201146	0.282566	0.109287	0.150688	protein_coding	0	0.377011	0.150036
ENSMMUG00000000065	6.23541	-0.108479	7.98431	0.00471845	0.08099	6.96926	0.402106	9.80357	0.00174174	0.0529493	-0.492453	0.821075	0.181194	0.670349	0.996965		coiled-coil domain containing 181 [Source:HGNC Symbol;Acc:HGNC:28051]	700803	Uncharacterized protein; Uncharacterized protein C1orf114 [Source:UniProtKB/TrEMBL;Acc:F7HM43]	CCDC181	ENSG00000117477	57821	9.24133	21.9995	17.6761	16.3057	14.0016	22.0506	12.1154	16.5929	16.1901	16.694	24.295	15.221	13.0799	17.3225	protein_coding	17.6761	15.2972	15.9575
ENSMMUG00000000069	-0.531874	5.7239	1.16843	0.279725	0.894242	0.0269503	6.16565	0.00266891	0.958798	0.99766	-0.533702	5.88863	1.3167	0.251184	0.959194	FAM210B	family with sequence similarity 210 member B [Source:HGNC Symbol;Acc:HGNC:16102]	698314	family with sequence similarity 210, member B [Source:HGNC Symbol;Acc:HGNC:16102]	FAM210B	ENSG00000124098	116151	0.269697	2.21647	2.74874	1.74497	2.17259	2.96959	2.39502	3.87508	2.85307	1.47792	1.96103	0.704723	0.805303	1.23724	protein_coding	2.21647	2.68231	1.14161
ENSMMUG00000000070	5.63587	0.872829	10.0195	0.0015489	0.0408103	4.90851	0.329732	5.79087	0.0161096	0.183219	0.810419	1.35616	0.718141	0.396754	0.984017	AURKA	aurora kinase A [Source:HGNC Symbol;Acc:HGNC:11393]	698190	Uncharacterized protein [Source:UniProtKB/TrEMBL;Acc:F7GNU0]	AURKA	ENSG00000087586	6790	7.74645	3.49105	0.0849671	3.77416	4.119	7.94235	5.06227	4.84681	5.49261	4.61301	5.57686	2.5507	3.78756	4.13203	protein_coding	3.49105	4.95454	4.20028
ENSMMUG00000000072	-1.0369	4.50375	1.47242	0.224965	0.852603	-1.31092	4.53568	2.33726	0.126311	0.693055	0.293721	3.95767	0.384197	0.535365	0.991449	CSTF1	cleavage stimulation factor subunit 1 [Source:HGNC Symbol;Acc:HGNC:2483]	706440	Uncharacterized protein [Source:UniProtKB/TrEMBL;Acc:F7HJY6]	CSTF1	ENSG00000101138	1477	4.31605	10.9141	7.45576	7.56198	26.3002	25.9863	13.2853	18.4914	21.0158	13.9328	20.8437	12.8593	5.50282	13.2846	protein_coding	7.45576	22.2388	13.396
ENSMMUG00000000073	0.494051	3.05428	0.143432	0.704893	0.992388	1.03639	3.56136	0.686672	0.407299	0.939826	-0.54447	3.64524	0.921497	0.337082	0.978392	CASS4	Cas scaffolding protein family member 4 [Source:HGNC Symbol;Acc:HGNC:15878]	697924	Cas scaffolding protein family member 4 [Source:HGNC Symbol;Acc:HGNC:15878]	CASS4	ENSG00000087589	57091	4.8078	12.0506	16.5037	11.1207	12.6524	13.3587	7.47614	9.50433	10.7479	7.57989	13.2254	5.50932	5.40484	7.92987	protein_coding	12.0506	11.0784	6.54461
ENSMMUG00000000074	-0.17866	5.72242	0.0895858	0.764704	0.993218	-0.593626	5.6691	1.09944	0.29439	0.900809	0.414127	5.57631	1.11037	0.292002	0.967685		replication termination factor 2 [Source:HGNC Symbol;Acc:HGNC:15890]	697672	replication termination factor 2 domain containing 1 [Source:HGNC Symbol;Acc:HGNC:15890]	RTFDC1	ENSG00000022277	51507	16.7828	5.97162	0	7.5848	9.85039	3.60641	6.82348	9.0287	7.32725	8.15126	19.2298	7.29805	7.10929	10.4471	protein_coding	5.97162	7.92609	7.72466
ENSMMUG00000000075	-0.112634	4.33885	0.00986339	0.920888	0.995225	0.205346	4.65386	0.036608	0.848265	0.994304	-0.300177	4.566	0.409455	0.522246	0.990517	LRRC58	leucine rich repeat containing 58 [Source:HGNC Symbol;Acc:HGNC:26968]	714461	Uncharacterized protein [Source:UniProtKB/TrEMBL;Acc:F7HJX5]	LRRC58	ENSG00000163428	116064	0	2.16521	0	0.721738	4.99829	4.6847	3.09752	4.45753	4.30951	3.38353	2.76989	2.12242	0.769578	2.26135	protein_coding	0	4.57112	2.44616
ENSMMUG00000000079	6.40594	0.0191227	8.17833	0.00423939	0.0763049	6.51587	0.0656619	8.43955	0.00367147	0.0694225	0.113856	0.707168	0.00864718	0.925911	0.999648			697423	Uncharacterized protein [Source:UniProtKB/TrEMBL;Acc:F7GNP5]	NA	NA	NA	0	55.6751	39.614		50.1436	88.9243	28.1995	33.3011		67.0476	58.394	47.0829	27.808		protein_coding	39.614	41.7224	52.7385
ENSMMUG00000000081	0.508821	4.87349	0.554004	0.456686	0.966728	-0.884135	4.28067	1.22461	0.268458	0.88585	1.39756	4.6632	9.49837	0.00205654	0.322644	PRKAR2A	protein kinase cAMP-dependent type II regulatory subunit alpha [Source:HGNC Symbol;Acc:HGNC:9391]	708981	protein kinase, cAMP-dependent, regulatory, type II, alpha [Source:HGNC Symbol;Acc:HGNC:9391]	PRKAR2A	ENSG00000114302	5576	11.9449	4.48806	4.49415	6.9757	6.05183	1.03399	4.1471	5.62197	4.21372	4.89496	0	4.01529	2.91185	2.95552	protein_coding	4.49415	4.88453	3.46357
ENSMMUG00000000083	-1.81883	2.45949	2.28487	0.130641	0.720604	-0.681767	2.9974	0.354173	0.55176	0.971669	-1.14136	2.20752	2.83341	0.0923223	0.853324		Osteocalcin [Source:UniProtKB/Swiss-Prot;Acc:A2D670]	711508	polyamine-modulated factor 1 [Source:HGNC Symbol;Acc:HGNC:9112]	PMF1	ENSG00000160783	11243	29.2381	19.1948	2.84753	17.0935	27.6802	62.7531	15.3588	22.1207	31.9782	21.0424	52.022	20.6073	15.3132	27.2462	protein_coding	19.1948	24.9005	20.8249
ENSMMUG00000000085	0.686187	0.622554	0.178346	0.672799	0.989931	1.50805	1.28368	0.564102	0.452612	0.950384	-0.836237	1.36255	0.701723	0.402205	0.984017			718264	Uncharacterized protein [Source:UniProtKB/TrEMBL;Acc:F7HAI5]	PAQR6	ENSG00000160781	79957	0	0	0	0	0.64547	0	0.296709	0.698988	0.410292	0.495691	1.41105	0.440495	0.461416	0.702164	protein_coding	0	0.47109	0.478554
ENSMMUG00000000090	-0.702927	5.80445	1.84821	0.173992	0.802996	-0.356344	6.11678	0.600243	0.438485	0.947564	-0.338811	5.7676	0.716227	0.397384	0.984017		SMG5, nonsense mediated mRNA decay factor [Source:HGNC Symbol;Acc:HGNC:24644]	719446	Uncharacterized protein [Source:UniProtKB/TrEMBL;Acc:F6W9D7]	SMG5	ENSG00000198952	23381	11.2151	14.0493	9.4471	11.5705	11.7192	18.6302	7.48401	7.56343	11.3492	11.1905	13.2403	10.1286	7.80514	10.5911	protein_coding	11.2151	9.6413	10.6596
ENSMMUG00000000092	-0.810076	3.66406	0.659228	0.416833	0.951672	-0.705138	3.84402	0.517211	0.472034	0.952676	-0.0832393	3.43402	0.0214744	0.883494	0.999648	GLMP	glycosylated lysosomal membrane protein [Source:HGNC Symbol;Acc:HGNC:29436]	719468	chromosome 1 open reading frame 85 [Source:HGNC Symbol;Acc:HGNC:29436]	C1orf85	ENSG00000198715	112770	0	1.2409	6.52354	2.58815	1.84756	1.28648	1.103	1.057	1.32351	1.56161	2.64745	0.943652	0.375709	1.38211	protein_coding	1.2409	1.19474	1.25263
ENSMMUG00000000098	-2.10022	1.59178	1.23797	0.265863	0.882247	-0.864124	2.11412	0.228423	0.632695	0.984074	-1.2716	1.23658	1.81094	0.178395	0.941921	HHIPL1	HHIP like 1 [Source:HGNC Symbol;Acc:HGNC:19710]	NA	HHIP-like 1 [Source:HGNC Symbol;Acc:HGNC:19710]	HHIPL1	ENSG00000182218	84439	3.09475	1.13039	0	1.40838	4.25764	7.48224	1.59559	2.56184	3.97433	1.83837	2.67474	1.30693	1.85605	1.91902	protein_coding	1.13039	3.40974	1.84721
ENSMMUG00000000104	0.124131	6.22214	0.0754641	0.783541	0.994338	-0.234779	6.17295	0.309437	0.578026	0.975498	0.368462	6.22881	1.07959	0.29879	0.968453	RRP1B	ribosomal RNA processing 1B [Source:HGNC Symbol;Acc:HGNC:23818]	NA	ribosomal RNA processing 1B [Source:HGNC Symbol;Acc:HGNC:23818]	RRP1B	ENSG00000160208	23076	0	4.08295	0	1.36098	5.14213	5.32684	5.48635	6.1305	5.52146	5.18902	7.30127	3.62001	3.37525	4.87139	protein_coding	0	5.4066	4.40452
ENSMMUG00000000107	-0.455001	2.0652	0.093751	0.759462	0.993218	-0.100737	2.36538	0.0044647	0.946726	0.99766	-0.33147	2.13323	0.215609	0.642406	0.996965	ZNF585A	zinc finger protein 585A [Source:HGNC Symbol;Acc:HGNC:26305]	713689	Uncharacterized protein [Source:UniProtKB/TrEMBL;Acc:F6XFM0]	ZNF585A	ENSG00000196967	199704	0	0.23396	0.28699	0.17365	2.56721	0	1.55442	2.01867	1.53508	0.96455	1.40807	1.05495	0.701284	1.03221	protein_coding	0.23396	1.78655	1.00975
ENSMMUG00000000108	-0.113687	7.76844	0.0656569	0.797769	0.994902	-0.163035	7.88532	0.179348	0.671934	0.986836	0.0648905	7.81202	0.0331247	0.855581	0.999648	NCKAP1L	NCK associated protein 1 like [Source:HGNC Symbol;Acc:HGNC:4862]	705782	NCK-associated protein 1-like [Source:HGNC Symbol;Acc:HGNC:4862]	NCKAP1L	ENSG00000123338	3071	4.22701	9.05033	17.5383	10.2719	7.10892	0.261359	5.00884	5.35833	4.43436	10.0735	10.5869	7.90976	6.1139	8.671	protein_coding	9.05033	5.18359	8.99162
ENSMMUG00000000110	-0.492537	2.13769	0.160335	0.688848	0.991092	0.544856	2.85709	0.201767	0.653298	0.98539	-1.03098	2.61774	2.8545	0.0911187	0.853324	TAF6L	TATA-box binding protein associated factor 6 like [Source:HGNC Symbol;Acc:HGNC:17305]	NA	TAF6-like RNA polymerase II, p300/CBP-associated factor (PCAF)-associated factor, 65kDa [Source:HGNC Symbol;Acc:HGNC:17305]	TAF6L	ENSG00000162227	10629	9.95439	10.6605	5.02006	8.54499	23.7709	17.4302	15.8089	22.8793	19.9723	6.45377	10.3634	10.235	4.86289	7.97878	protein_coding	9.95439	20.1548	8.34438
ENSMMUG00000000111	0.0539446	3.15744	0.0020302	0.964061	0.997388	0.210943	3.38099	0.0305757	0.86119	0.994857	-0.126973	3.36811	0.0605151	0.805684	0.999648		phosphodiesterase 1B [Source:HGNC Symbol;Acc:HGNC:8775]	705920	Calcium/calmodulin-dependent 3',5'-cyclic nucleotide phosphodiesterase 1B; Calcium/calmodulin-dependent 3',5'-cyclic nucleotide phosphodiesterase 1B isoform 1; Uncharacterized protein [Source:UniProtKB/TrEMBL;Acc:F7H8D5]	PDE1B	ENSG00000123360	5153	42.5961	7.88988	24.2456	24.9105	18.1459	18.0191	15.6283	21.7775	18.3927	7.91736	13.84	11.9232	3.11587	9.19911	protein_coding	24.2456	18.0825	9.92026
ENSMMUG00000000117	0.760793	4.51206	1.13389	0.286947	0.900748	1.23672	5.00645	4.06268	0.0438409	0.386861	-0.4736	5.16416	1.32968	0.248863	0.959194	HCK	HCK proto-oncogene, Src family tyrosine kinase [Source:HGNC Symbol;Acc:HGNC:4840]	715723	Uncharacterized protein [Source:UniProtKB/TrEMBL;Acc:F7H8A7]	HCK	ENSG00000101336	3055	3.02896	9.3748	8.8083	7.07069	12.1907	8.10623	11.8892	15.1114	11.8244	5.31353	5.81552	5.77115	4.49318	5.34834	protein_coding	8.8083	12.04	5.54234
ENSMMUG00000000118	-0.512228	5.42746	0.80744	0.368878	0.939618	-0.285764	5.69392	0.332558	0.564157	0.97338	-0.220628	5.42638	0.317486	0.573123	0.996965	PLAGL2	PLAG1 like zinc finger 2 [Source:HGNC Symbol;Acc:HGNC:9047]	715625	Pleiomorphic adenoma-like protein 2; Uncharacterized protein; Zinc finger protein PLAGL2 [Source:UniProtKB/TrEMBL;Acc:F7H8A5]	PLAGL2	ENSG00000126003	5326	0	0	0	0	2.81301	1.9623	0.598832	1.11071	1.62121	2.21248	0	0.547093	0.264497	0.756017	protein_coding	0	1.5365	0.405795
ENSMMUG00000000122	0.265562	4.03362	0.0544776	0.815447	0.994902	-0.345868	3.82634	0.0796758	0.777737	0.987503	0.62349	3.98652	1.56399	0.211082	0.952865		heme binding protein 2 [Source:HGNC Symbol;Acc:HGNC:15716]	709176	heme binding protein 2 [Source:HGNC Symbol;Acc:HGNC:15716]	HEBP2	ENSG00000051620	23593	76.2898	142.17	179.595	132.685	124.283	156.459	86.7313	104.632	118.026	137.542	213.266	88.4961	82.1386	130.361	protein_coding	142.17	114.458	113.019
ENSMMUG00000000123	1.68258	0.91355	1.06155	0.302861	0.909326	2.43358	1.61923	1.9222	0.165615	0.777754	-0.746895	1.8598	1.13217	0.287314	0.966607	NHSL1	NHS like 1 [Source:HGNC Symbol;Acc:HGNC:21021]	NA	Uncharacterized protein [Source:UniProtKB/TrEMBL;Acc:F7H869]	NHSL1	ENSG00000135540	57224	3.20451	5.52306	0	2.90919	6.41588	3.6257	3.64319	5.0486	4.68335	4.48592	5.90362	2.76444	1.23965	3.5984	protein_coding	3.20451	4.3459	3.62518
ENSMMUG00000000125	0.74639	5.01836	0.562522	0.453246	0.966728	0.442368	4.97423	0.198488	0.655944	0.98539	0.311343	5.26925	0.527264	0.467759	0.98601		RAB22A, member RAS oncogene family [Source:HGNC Symbol;Acc:HGNC:9764]	699283	Ras-related protein Rab-22A; Uncharacterized protein [Source:UniProtKB/TrEMBL;Acc:F7H676]	RAB22A	ENSG00000124209	57403	0	0	0	0	2.86851	0	1.32536	1.22005	1.35348	1.10709	0.850402	0.140545	0.781399	0.719859	protein_coding	0	1.27271	0.815901
ENSMMUG00000000126	-1.11791	2.92077	0.708715	0.399871	0.946741	-0.974341	3.1088	0.713451	0.3983	0.93605	-0.132793	2.54188	0.0196473	0.888527	0.999648			698013	Serine/threonine-protein kinase PINK1, mitochondrial; Uncharacterized protein [Source:UniProtKB/TrEMBL;Acc:F7H674]	PINK1	ENSG00000158828	65018	90.4546	205.786	144.645		185.355	337.567	119.141	131.414		219.547	308.035	160.916	105.667		pseudogene	144.645	158.384	190.232
ENSMMUG00000000130	0.163028	1.91244	0.00822284	0.927747	0.995225	0.802828	2.45942	0.205036	0.650686	0.98539	-0.648141	2.41312	0.601698	0.437931	0.984191		chondroitin sulfate N-acetylgalactosaminyltransferase 1 [Source:HGNC Symbol;Acc:HGNC:24290]	704901	Uncharacterized protein [Source:UniProtKB/TrEMBL;Acc:F6Q407]	CSGALNACT1	ENSG00000147408	55790	13.5631	31.2946	32.3625	25.7401	30.3909	40.02	25.0517	32.1801	31.9107	23.5957	35.0524	25.7293	9.60126	23.4947	protein_coding	31.2946	31.2855	24.6625
ENSMMUG00000000134	0.499118	4.48419	0.359306	0.548892	0.97512	0.511005	4.63108	0.381101	0.537015	0.968847	0.0151844	4.79086	0.00110575	0.973473	0.999952	SRP9	signal recognition particle 9 [Source:HGNC Symbol;Acc:HGNC:11304]	NA	Signal recognition particle 9 kDa protein [Source:UniProtKB/TrEMBL;Acc:F7G5Y8]	SRP9	ENSG00000143742	6726	2.82398	8.19903	1.04282	4.02194	14.1207	3.15331	9.4974	13.9845	10.189	14.958	7.33984	7.82634	7.26714	9.34782	protein_coding	2.82398	11.7409	7.58309
ENSMMUG00000000136	6.75385	0.303689	11.6099	0.000656003	0.0290088	6.13921	-0.217058	8.07825	0.00447997	0.0709906	0.830718	0.74588	0.693392	0.405013	0.984191	SPATA6L	spermatogenesis associated 6 like [Source:HGNC Symbol;Acc:HGNC:25472]	695067	spermatogenesis associated 6-like [Source:HGNC Symbol;Acc:HGNC:25472]	SPATA6L	ENSG00000106686	55064	2.31895	6.32695	0	2.88197	14.7479	14.8786	9.37389	16.3187	13.8298	18.515	0	11.3071	5.74687	8.89225	protein_coding	2.31895	14.8133	8.527
ENSMMUG00000000140	-1.47135	1.36205	0.749972	0.386485	0.943613	0.0083406	2.10236	2.96541e-05	0.995655	0.99988	-1.44059	1.54209	1.9703	0.160416	0.939089	EPN2	epsin 2 [Source:HGNC Symbol;Acc:HGNC:18639]	702600	Uncharacterized protein [Source:UniProtKB/TrEMBL;Acc:F6WJE1]	EPN2	ENSG00000072134	22905	2.31762	0	4.00953	2.10905	1.6103	4.41129	4.38146	6.39901	4.20052	1.20936	3.89222	1.7723	0.966218	1.96002	protein_coding	2.31762	4.39638	1.49083
ENSMMUG00000000141	-0.114391	5.11887	0.0394736	0.842513	0.994902	-0.324627	5.15421	0.333883	0.563382	0.97338	0.226928	5.08657	0.299916	0.583935	0.996965		cell division cycle 37 like 1 [Source:HGNC Symbol;Acc:HGNC:17179]	694831	Hsp90 co-chaperone Cdc37-like 1; Hsp90-associating relative of Cdc37; Uncharacterized protein [Source:UniProtKB/TrEMBL;Acc:F7BDY8]	CDC37L1	ENSG00000106993	55664	16.6817	3.12899	0	6.60356	15.7928	8.53036	7.99292	14.2671	11.6458	8.08542	22.7063	5.87871	6.63161	10.8255	protein_coding	3.12899	11.3987	7.35852
ENSMMUG00000000143	-1.05643	2.66869	0.574055	0.448652	0.964926	-1.17558	2.77286	0.658748	0.417002	0.940793	0.115119	2.20569	0.0296996	0.863174	0.999648		adenylate kinase 3 [Source:HGNC Symbol;Acc:HGNC:17376]	694714	GTP:AMP phosphotransferase, mitochondrial isoform a; Uncharacterized protein [Source:UniProtKB/TrEMBL;Acc:F7H3S6]	AK3	ENSG00000147853	50808	0.549637	0	0.608899	0.386179	2.73315	0	0.659595	0.974979	1.09193	0.857063	1.85886	1.08804	0.105204	0.977291	protein_coding	0.549637	0.817287	0.97255
ENSMMUG00000000144	0.364459	2.1411	0.0647443	0.799149	0.994902	1.04437	2.71359	0.515327	0.472842	0.952676	-0.641988	2.74217	1.07482	0.299859	0.968453		tetraspanin 17 [Source:HGNC Symbol;Acc:HGNC:13594]	697739	Uncharacterized protein [Source:UniProtKB/TrEMBL;Acc:F7H3R2]	TSPAN17	ENSG00000048140	26262	0	0	0	0	0.321287	3.45045	0.402043	0.318364	1.12304	0.703648	0	0.284225	0	0.246968	protein_coding	0	0.361665	0.142112
ENSMMUG00000000149	-2.4002	4.32706	7.88378	0.00498802	0.0839974	-1.96173	4.56183	5.50711	0.0189393	0.209102	-0.428027	3.19959	0.544486	0.460579	0.985644		potassium channel tetramerization domain containing 17 [Source:HGNC Symbol;Acc:HGNC:25705]	696210	Uncharacterized protein [Source:UniProtKB/TrEMBL;Acc:F7HM03]	KCTD17	ENSG00000100379	79734	0	2.23139	0	0.743797	0.25896	0	0.208318	0.461887	0.232291	0	0.342462	0.137453	0	0.119979	protein_coding	0	0.233639	0.0687263
ENSMMUG00000000152	-0.280255	5.74158	0.317164	0.573317	0.977164	-0.0918567	5.99141	0.0416511	0.838286	0.994304	-0.173847	5.82778	0.197856	0.656457	0.996965		alpha-globin transcription factor CP2 [Source:RefSeq peptide;Acc:NP_001253146]	574399	Uncharacterized protein [Source:UniProtKB/TrEMBL;Acc:F7HG29]	TFCP2	ENSG00000135457	7024	3.40431	4.20647	0	2.53693	4.50142	4.56384	2.98665	3.73135	3.94582	4.34327	6.11644	4.31911	3.95409	4.68323	protein_coding	3.40431	4.11639	4.33119
ENSMMUG00000000156	0.285917	2.68449	0.0524087	0.818924	0.994902	0.670511	3.07291	0.276841	0.598779	0.979654	-0.382976	3.11452	0.423682	0.515105	0.98927		prohibitin [Source:RefSeq peptide;Acc:NP_001253252]	699334	Prohibitin; Uncharacterized protein [Source:UniProtKB/TrEMBL;Acc:F7HLX2]	PHB	ENSG00000167085	5245	339.203	387.993	282.111	336.435	447.085	705.209	344.252	435.707	483.063	326.572	987.609	329.36	412.241	513.945	protein_coding	339.203	441.396	370.8
ENSMMUG00000000158	1.97153	2.89226	1.59063	0.207236	0.835166	1.97507	3.04757	1.49741	0.22107	0.841253	-0.00411713	3.55585	7.36193e-05	0.993154	0.999952	MCM2	minichromosome maintenance complex component 2 [Source:HGNC Symbol;Acc:HGNC:6944]	NA	minichromosome maintenance complex component 2 [Source:HGNC Symbol;Acc:HGNC:6944]	MCM2	ENSG00000073111	4171	18.9414	19.9193	19.7818	19.5475	29.6729	21.3917	18.3727	25.4702	23.7269	15.0146	33.9408	13.7991	10.4872	18.3104	protein_coding	19.7818	23.431	14.4069
ENSMMUG00000000159	2.61302	1.63982	3.10152	0.078219	0.571885	3.03297	2.13997	2.59535	0.107178	0.648843	-0.428039	2.57652	0.248653	0.618025	0.996965	REX1BD	required for excision 1-B domain containing [Source:HGNC Symbol;Acc:HGNC:26098]	719555	chromosome 19 open reading frame 60 [Source:HGNC Symbol;Acc:HGNC:26098]	C19orf60	ENSG00000006015	55049	6.10046	7.56903	0	4.55649	7.69725	6.1282	6.47705	7.24374	6.88656	9.06809	10.0266	8.66778	3.76492	7.88184	protein_coding	6.10046	6.86039	8.86793
ENSMMUG00000000165	-0.21239	5.24095	0.122502	0.726336	0.992388	-1.33705	4.90249	2.43685	0.118514	0.671975	1.11777	4.82087	2.88551	0.0893798	0.853324		cytochrome c oxidase subunit 6C [Source:HGNC Symbol;Acc:HGNC:2285]	100428417	Cytochrome c oxidase subunit 6C proprotein; Uncharacterized protein [Source:UniProtKB/TrEMBL;Acc:F7HLV2]	COX6C	ENSG00000164919	1345	3.94816	3.49434	2.18692	3.20981	8.54026	0	3.47454	5.51524	4.38251	0.263849	6.67628	0.937873	3.17397	2.76299	protein_coding	3.49434	4.49489	2.05592
ENSMMUG00000000166	-0.111245	4.18358	0.0211498	0.884372	0.994902	0.98354	5.02319	2.53916	0.111054	0.656228	-1.09118	4.89545	6.21583	0.0126613	0.630045	ABTB1	ankyrin repeat and BTB domain containing 1 [Source:HGNC Symbol;Acc:HGNC:18275]	710603	Uncharacterized protein [Source:UniProtKB/TrEMBL;Acc:F7HLS9]	ABTB1	ENSG00000114626	80325	8.08648	0.0700292	0	2.71884	2.39614	27.5887	1.81677	4.12644	8.98201	1.55459	10.8644	3.42082	0.318043	4.03946	protein_coding	0.0700292	3.26129	2.4877
ENSMMUG00000000167	-1.62513	4.88528	4.8451	0.0277248	0.301496	-0.758751	5.34195	1.50024	0.220635	0.840814	-0.857776	4.57745	3.40442	0.0650219	0.821906			NA	regulator of telomere elongation helicase 1 [Source:HGNC Symbol;Acc:HGNC:15888]	RTEL1	ENSG00000258366	51750	6.31444	19.8133	13.8199	13.3159	23.9517	12.3146	7.7471	11.4997	13.8783	24.7272	20.2159	10.8382	8.90996	16.1728	protein_coding	13.8199	11.9072	15.5271
ENSMMUG00000000168	3.51321	2.76541	5.37344	0.0204457	0.238336	3.4614	2.86214	4.63055	0.0314076	0.309095	0.0498054	3.55439	0.00623291	0.937073	0.999648	MGLL	monoglyceride lipase [Source:HGNC Symbol;Acc:HGNC:17038]	NA	Uncharacterized protein [Source:UniProtKB/TrEMBL;Acc:F7HLS6]	MGLL	ENSG00000074416	11343	0	0	0	0	0.387804	0	0.116987	0.172924	0.169429	0.217157	0.109897	0.308762	0.0373185	0.168283	protein_coding	0	0.144955	0.163527
ENSMMUG00000000169	-0.384036	4.18522	0.253338	0.614734	0.982371	-0.161012	4.44935	0.0414498	0.838672	0.994304	-0.228694	4.24702	0.204608	0.651027	0.996965	ARFRP1	ADP ribosylation factor related protein 1 [Source:HGNC Symbol;Acc:HGNC:662]	695611	ADP-ribosylation factor related protein 1 [Source:HGNC Symbol;Acc:HGNC:662]	ARFRP1	ENSG00000101246	10139	0	11.1335	6.85659	5.99671	9.359	27.1415	5.31176	6.1382	11.9876	8.08434	7.37374	5.54682	2.90783	5.97818	protein_coding	6.85659	7.7486	6.46028
ENSMMUG00000000170	0.443492	5.69973	0.695288	0.404372	0.949529	0.376488	5.80821	0.600535	0.438374	0.947564	0.0781865	5.95667	0.0360124	0.84949	0.999648	SAMD9	sterile alpha motif domain containing 9 [Source:HGNC Symbol;Acc:HGNC:1348]	702224	Uncharacterized protein [Source:UniProtKB/TrEMBL;Acc:F7HLR5]	SAMD9	ENSG00000205413	54809	1.8464	0.394141	0.982894	1.07448	3.63086	0.911537	1.52515	1.88221	1.98744	1.87492	1.05426	1.08228	0.647162	1.16465	protein_coding	0.982894	1.70368	1.06827
ENSMMUG00000000171	-0.292639	3.9876	0.130813	0.717591	0.992388	0.598123	4.66378	0.692981	0.405152	0.938579	-0.89227	4.48825	3.54458	0.0597403	0.821489	ZGPAT	zinc finger CCCH-type and G-patch domain containing [Source:HGNC Symbol;Acc:HGNC:15948]	719499	zinc finger, CCCH-type with G patch domain [Source:HGNC Symbol;Acc:HGNC:15948]	ZGPAT	ENSG00000197114	84619	12.7655	5.61124	4.75078	7.70916	16.2911	16.9946	13.0453	15.2583	15.3973	7.53122	24.5375	8.29171	9.4491	12.4524	protein_coding	5.61124	15.7747	8.87041
ENSMMUG00000000172	8.09028	1.45209	10.0334	0.00153723	0.0406926	9.06207	2.28189	15.8118	6.9963e-05	0.0275189	-0.733064	2.71127	0.611594	0.434188	0.984191	SLC31A2	solute carrier family 31 member 2 [Source:HGNC Symbol;Acc:HGNC:11017]	706385	solute carrier family 31 (copper transporter), member 2 [Source:HGNC Symbol;Acc:HGNC:11017]	SLC31A2	ENSG00000136867	1318	9.49068	1.59996	7.20958	6.10007	1.14613	0	1.19317	1.14239	0.870422	0.785256	0	1.7177	1.34946	0.963105	protein_coding	7.20958	1.14426	1.06736
ENSMMUG00000000173	-0.345814	7.36882	0.641453	0.423185	0.952123	-0.00345672	7.70616	7.98819e-05	0.992869	0.999654	-0.331819	7.51073	0.762031	0.382694	0.984017	FKBP15	FK506 binding protein 15 [Source:HGNC Symbol;Acc:HGNC:23397]	710073	FK506 binding protein 15, 133kDa [Source:HGNC Symbol;Acc:HGNC:23397]	FKBP15	ENSG00000119321	23307	9.23723	1.50376	0	3.58033	6.32817	4.20931	2.5691	4.11397	4.30514	1.98704	3.05026	1.60097	1.66184	2.07503	protein_coding	1.50376	4.16164	1.82444
ENSMMUG00000000182	-0.0731391	7.60881	0.0292894	0.864113	0.994902	-0.413906	7.58098	1.24625	0.26427	0.884608	0.348646	7.53948	0.998999	0.317553	0.974953	RNF216	ring finger protein 216 [Source:HGNC Symbol;Acc:HGNC:21698]	NA	ring finger protein 216 [Source:HGNC Symbol;Acc:HGNC:21698]	RNF216	ENSG00000011275	54476	1.69853	1.80157	1.92348	1.80786	3.84301	2.69648	1.97794	2.63634	2.78844	0.933303	2.09032	0.739715	0.465993	1.05733	protein_coding	1.80157	2.66641	0.836509
ENSMMUG00000000183	0.198174	3.90997	0.030769	0.860757	0.994902	0.486586	4.23251	0.194295	0.659365	0.985965	-0.28379	4.25798	0.383428	0.535774	0.992019	MLEC	malectin [Source:HGNC Symbol;Acc:HGNC:28973]	697934	Malectin; Uncharacterized protein [Source:UniProtKB/TrEMBL;Acc:F7HJM2]	MLEC	ENSG00000110917	9761	2.35181	3.03963	6.31082	3.90075	8.30325	13.2217	2.88502	9.42129	8.45782	3.91172	2.73963	2.60711	1.59054	2.71225	protein_coding	3.03963	8.86227	2.67337
ENSMMUG00000000184	-0.238778	6.668	0.280953	0.596078	0.981926	-0.51263	6.68357	1.32119	0.250379	0.873845	0.286022	6.55112	0.586823	0.44365	0.984191	LRCH3	leucine rich repeats and calponin homology domain containing 3 [Source:HGNC Symbol;Acc:HGNC:28637]	722180	leucine-rich repeats and calponin homology (CH) domain containing 3 [Source:HGNC Symbol;Acc:HGNC:28637]	LRCH3	ENSG00000186001	84859	0.049562	1.81727	1.75698	1.20794	5.02766	1.3643	2.6963	3.00014	3.0221	4.07393	6.03422	3.06106	1.65066	3.70497	protein_coding	1.75698	2.84822	3.5675
ENSMMUG00000000185	7.00668	0.512278	11.2968	0.000776421	0.0300055	7.91408	1.2294	9.38866	0.00218332	0.0612627	-0.67977	1.66203	0.450744	0.501982	0.98792	DGAT2	diacylglycerol O-acyltransferase 2 [Source:HGNC Symbol;Acc:HGNC:16940]	696549	Uncharacterized protein [Source:UniProtKB/TrEMBL;Acc:F7A7D0]	DGAT2	ENSG00000062282	84649	2.48772	13.6538	11.1491	9.09688	7.25364	3.55739	11.8964	11.1325	8.45998	5.89432	8.41341	10.073	7.33732	7.92952	protein_coding	11.1491	9.19306	7.87537
ENSMMUG00000000186	0.396959	8.08472	0.838874	0.359719	0.935395	0.124771	8.06966	0.101482	0.750058	0.986836	0.283857	8.23178	0.492894	0.482639	0.98667			718894	protein phosphatase 2, regulatory subunit B', gamma [Source:HGNC Symbol;Acc:HGNC:9311]	PPP2R5C	ENSG00000078304	5527	7.90061	2.84864	3.96024	4.90316	3.58511	2.48077	2.23511	2.27804	2.64476	2.69011	4.49561	2.74736	1.20749	2.78514	protein_coding	3.96024	2.3794	2.71873
ENSMMUG00000000187	0.80783	5.30324	1.29261	0.255567	0.876064	1.20972	5.73507	3.56891	0.058871	0.46303	-0.378861	5.91985	0.914205	0.339001	0.978392	UVRAG	UV radiation resistance associated [Source:HGNC Symbol;Acc:HGNC:12640]	696601	Uncharacterized protein [Source:UniProtKB/TrEMBL;Acc:F7HJI8]	UVRAG	ENSG00000198382	7405	0	0.788498	1.70415	0.830883	0.837296	3.10636	1.62983	2.54434	2.02946	0.972445	3.55033	0.691329	1.43241	1.66163	protein_coding	0.788498	2.08709	1.20243
ENSMMUG00000000188	-0.174734	7.10813	0.157121	0.691821	0.992301	0.090657	7.41029	0.0578035	0.810002	0.990663	-0.262156	7.29013	0.5402	0.46235	0.986001	NXF1	nuclear RNA export factor 1 [Source:HGNC Symbol;Acc:HGNC:8071]	718420	nuclear RNA export factor 1 [Source:HGNC Symbol;Acc:HGNC:8071]	NXF1	ENSG00000162231	10482	0.06226	0.669114	0	0.243791	0.696592	4.407	0.871681	1.61519	1.89762	0.832145	1.10545	0.369742	0.464764	0.693025	protein_coding	0.06226	1.24344	0.648455
ENSMMUG00000000190	1.33689	3.50619	1.72711	0.188781	0.818803	1.22158	3.56639	1.24185	0.265114	0.884608	0.116407	4.00006	0.0424225	0.836816	0.999648	KLF7	Kruppel like factor 7 [Source:HGNC Symbol;Acc:HGNC:6350]	708487	Kruppel-like factor 7 (ubiquitous) [Source:HGNC Symbol;Acc:HGNC:6350]	KLF7	ENSG00000118263	8609	6.26347	5.14755	2.08164	4.49755	5.68414	2.32623	3.67474	4.58309	4.06705	3.5579	6.44312	2.2318	2.75741	3.74756	protein_coding	5.14755	4.12891	3.15765
ENSMMUG00000000192	-0.974177	1.68621	0.435752	0.50918	0.972784	0.0892474	2.32065	0.00514298	0.942829	0.99766	-1.08044	1.91527	1.20399	0.272525	0.960252	MAP7D2	MAP7 domain containing 2 [Source:HGNC Symbol;Acc:HGNC:25899]	695348	MAP7 domain containing 2 [Source:HGNC Symbol;Acc:HGNC:25899]	MAP7D2	ENSG00000184368	256714	14.8817	8.29519	9.43086	10.8693	4.20137	5.95702	6.34983	9.62254	6.53269	3.46478	0	10.0351	6.06449	4.8911	protein_coding	9.43086	6.15343	4.76463
ENSMMUG00000000193	1.81985	3.19563	1.27969	0.257957	0.876724	2.06529	3.5463	2.70393	0.100101	0.627397	-0.239329	3.96082	0.0824297	0.774031	0.999648		eukaryotic translation initiation factor 1A, X-chromosomal [Source:RefSeq peptide;Acc:NP_001248706]	695456	eukaryotic translation initiation factor 1A, Y-chromosomal [Source:RefSeq peptide;Acc:NP_001138524]	EIF1AY	ENSG00000198692	9086	901.713	1673.25	1693.54	1422.84	1103.09	3369.4	795.84	1055.92	1581.06	2318.29	3207.7	1079.61	992.282	1899.47	protein_coding	1673.25	1079.51	1698.95
ENSMMUG00000000194	-0.667693	2.62882	0.280214	0.596561	0.981926	0.137546	3.17327	0.0123972	0.911345	0.997099	-0.786253	2.86536	2.01384	0.155871	0.934978	SLC27A1	solute carrier family 27 member 1 [Source:HGNC Symbol;Acc:HGNC:10995]	NA	solute carrier family 27 (fatty acid transporter), member 1 [Source:HGNC Symbol;Acc:HGNC:10995]	SLC27A1	ENSG00000130304	376497	7.87942	1.2691	0	3.04951	2.02147	8.68379	2.06782	2.57061	3.83592	1.67697	3.18248	2.44398	1.41212	2.17889	protein_coding	1.2691	2.31921	2.06048
ENSMMUG00000000195	0.432111	3.70487	0.216345	0.641839	0.98335	0.706757	4.03196	0.590348	0.442284	0.947564	-0.272975	4.13433	0.369711	0.543162	0.994854	PGLS	6-phosphogluconolactonase [Source:HGNC Symbol;Acc:HGNC:8903]	NA	6-phosphogluconolactonase [Source:HGNC Symbol;Acc:HGNC:8903]	PGLS	ENSG00000130313	25796	6.03105	14.0885	21.918	14.0125	10.9172	29.3085	4.76622	7.82798	13.205	13.0252	14.1783	7.338	4.94134	9.87071	protein_coding	14.0885	9.37258	10.1816
ENSMMUG00000000196	-0.305973	3.3632	0.0578449	0.809935	0.994902	0.729344	4.12364	0.367682	0.54427	0.970086	-1.02773	3.93892	3.61827	0.0571484	0.810052	FAM129C	family with sequence similarity 129 member C [Source:HGNC Symbol;Acc:HGNC:24130]	719972	family with sequence similarity 129, member C [Source:HGNC Symbol;Acc:HGNC:24130]	FAM129C	ENSG00000167483	199786	3.16548	6.65502	3.50678	4.44243	13.5078	12.5445	6.80241	9.79381	10.6621	11.1183	10.9545	5.07129	2.45176	7.39898	protein_coding	3.50678	11.1692	8.01291
ENSMMUG00000000198	0.421767	3.97236	0.127657	0.720873	0.992388	0.440895	4.11527	0.138815	0.709462	0.986836	0.000856094	4.25844	3.32291e-06	0.998546	0.999952	COLGALT1	collagen beta(1-O)galactosyltransferase 1 [Source:HGNC Symbol;Acc:HGNC:26182]	719980	collagen beta(1-O)galactosyltransferase 1 [Source:HGNC Symbol;Acc:HGNC:26182]	COLGALT1	ENSG00000130309	79709	1.73107	7.01811	0	2.91639	3.59289	6.75798	2.90532	2.65346	3.97741	4.35073	3.88173	2.14544	2.54987	3.23194	protein_coding	1.73107	3.2491	3.2158
ENSMMUG00000000199	1.64135	5.48501	7.44893	0.00634743	0.0975415	1.21552	5.30039	1.92627	0.165167	0.777361	0.431084	5.90986	0.365199	0.545633	0.995259		potassium voltage-gated channel interacting protein 3 [Source:HGNC Symbol;Acc:HGNC:15523]	704307	Uncharacterized protein [Source:UniProtKB/TrEMBL;Acc:F6QI16]	KCNIP3	ENSG00000115041	30818	3.3334	5.07512	0.0307734	2.8131	3.62596	3.16786	2.96687	4.45322	3.55348	2.63606	5.49582	3.4313	2.28098	3.46104	protein_coding	3.3334	3.39691	3.03368
ENSMMUG00000000201	NA	NA	NA	NA	NA	NA	NA	NA	NA	NA	-0.156802	0.133472	0.0183694	0.89219	0.999648			NA	Uncharacterized protein [Source:UniProtKB/TrEMBL;Acc:F7HHD5]	NA	NA	NA	53.2586	20.5243	29.0964		40.2696	149.666	47.4243	51.2001		35.348	121.21	46.3597	23.6698		protein_coding	29.0964	49.3122	40.8538
ENSMMUG00000000202	NA	NA	NA	NA	NA	7.69678	1.01795	10.7994	0.00101535	0.0391857	-1.72736	1.11532	1.82169	0.177112	0.941921	ADAM20	ADAM metallopeptidase domain 20 [Source:HGNC Symbol;Acc:HGNC:199]	715827	ADAM metallopeptidase domain 20 [Source:HGNC Symbol;Acc:HGNC:199]	ADAM20	ENSG00000134007	8748	0.426484	0.916692	2.36234	1.23517	0.784677	0	0.750646	1.81565	0.837745	1.65307	0.64906	0.911789	0.538772	0.938172	protein_coding	0.916692	0.767662	0.780425
ENSMMUG00000000203	-0.40885	2.82158	0.0942128	0.758888	0.993218	0.0573608	3.2178	0.00175815	0.966554	0.99766	-0.442779	2.98919	0.447384	0.50358	0.988425	PUS7L	pseudouridylate synthase 7 like [Source:HGNC Symbol;Acc:HGNC:25276]	700448	pseudouridylate synthase 7 homolog (S. cerevisiae)-like [Source:HGNC Symbol;Acc:HGNC:25276]	PUS7L	ENSG00000129317	83448	2.40788	0	6.1686	2.85883	12.5161	2.76175	8.54839	11.162	8.74705	5.58173	7.57082	7.23919	2.20361	5.64884	protein_coding	2.40788	9.85519	6.41046
ENSMMUG00000000204	1.77453	2.59035	1.38953	0.238484	0.866644	1.13206	2.2562	0.491892	0.483085	0.95458	0.646005	2.93317	1.35077	0.245143	0.959194		interleukin-1 receptor-associated kinase 4 [Source:RefSeq peptide;Acc:NP_001129573]	700568	Macaca mulatta interleukin-1 receptor-associated kinase 4 (IRAK4), mRNA. [Source:RefSeq mRNA;Acc:NM_001136101]	IRAK4	ENSG00000198001	51135	0	0.519833	0	0.173278	2.26935	0	0.460501	0.929869	0.91493	0.219807	3.26761	0.585993	0.0472173	1.03016	protein_coding	0	0.695185	0.4029
ENSMMUG00000000205	7.00024	0.482436	10.4218	0.00124537	0.0365176	7.09977	0.529306	8.63123	0.00330449	0.0694225	0.118648	1.2216	0.0112084	0.915686	0.999648		transmembrane protein 117 [Source:RefSeq peptide;Acc:NP_001248472]	700812	Transmembrane protein 117; Uncharacterized protein [Source:UniProtKB/TrEMBL;Acc:F7HHB9]	TMEM117	ENSG00000139173	84216	22.9209	29.966	30.7601	27.8824	32.7162	30.763	31.4166	44.5637	34.8649	20.5831	0	24.3715	19.2587	16.0533	protein_coding	29.966	32.0664	19.9209
ENSMMUG00000000208	0.978294	1.92167	0.459335	0.497935	0.972784	2.16317	2.95272	2.21122	0.137011	0.721189	-1.13804	3.02112	2.89997	0.0885812	0.853324	NRG1	neuregulin 1 [Source:HGNC Symbol;Acc:HGNC:7997]	696275	neuregulin 1 [Source:HGNC Symbol;Acc:HGNC:7997]	NRG1	ENSG00000157168	3084	0	1.17864	0	0.392879	4.13435	0	0.987671	2.58094	1.92574	3.26639	0	1.31667	1.04164	1.40618	protein_coding	0	1.7843	1.17916
ENSMMUG00000000210	NA	NA	NA	NA	NA	-1.63461	0.590832	0.748461	0.386964	0.931331	NA	NA	NA	NA	NA			NA	Transient receptor potential channel 2; Uncharacterized protein [Source:UniProtKB/TrEMBL;Acc:Q865J6]	TRPC2	ENSG00000182048	7221	0	4.75383	2.92298	2.55893	4.18209	1.64282	2.24282	1.93063	2.49959	3.61468	4.5732	1.33188	0.454524	2.49357	protein_coding	2.92298	2.08673	2.47328
ENSMMUG00000000217	0.310646	4.85057	0.231766	0.630217	0.982381	0.268307	4.97569	0.177002	0.673963	0.986836	0.0397129	5.07814	0.00840523	0.926952	0.999648		protein phosphatase 5 catalytic subunit [Source:HGNC Symbol;Acc:HGNC:9322]	716214	Serine/threonine-protein phosphatase [Source:UniProtKB/TrEMBL;Acc:F6XI05]	PPP5C	ENSG00000011485	5536	0	0	0	0	0.392701	0	0.571636	1.05064	0.503745	0.150788	0.763092	0.982647	0.431882	0.582102	protein_coding	0	0.482168	0.597487
ENSMMUG00000000220	0.908253	4.01586	0.671051	0.412686	0.951672	0.383343	3.80774	0.10636	0.744326	0.986836	0.539349	4.21568	1.5791	0.208891	0.952865	MRPL3	mitochondrial ribosomal protein L3 [Source:HGNC Symbol;Acc:HGNC:10379]	717891	39S ribosomal protein L3, mitochondrial; Uncharacterized protein [Source:UniProtKB/TrEMBL;Acc:F6XHQ0]	MRPL3	ENSG00000114686	11222	7.11765	25.4128	17.383	16.6378	42.9549	23.2187	21.3216	26.7938	28.5723	24.3235	18.0538	15.851	12.7258	17.7385	protein_coding	17.383	25.0063	16.9524
ENSMMUG00000000224	0.409941	5.43467	0.547581	0.459308	0.966728	0.535921	5.66128	1.07314	0.300238	0.904076	-0.103992	5.77361	0.0643454	0.799755	0.999648	REPS1	RALBP1 associated Eps domain containing 1 [Source:HGNC Symbol;Acc:HGNC:15578]	702858	RALBP1 associated Eps domain containing 1 [Source:HGNC Symbol;Acc:HGNC:15578]	REPS1	ENSG00000135597	85021	2.97324	12.8936	16.8736	10.9135	58.9839	35.3498	10.1617	25.746	32.5603	36.7066	18.2144	13.692	11.8313	20.1111	protein_coding	12.8936	30.5479	15.9532
ENSMMUG00000000226	0.542835	8.09292	1.36472	0.242721	0.86674	0.242837	8.05009	0.463279	0.496096	0.958796	0.314929	8.27918	0.559544	0.454444	0.985232	GLG1	golgi glycoprotein 1 [Source:HGNC Symbol;Acc:HGNC:4316]	NA	golgi glycoprotein 1 [Source:HGNC Symbol;Acc:HGNC:4316]	GLG1	ENSG00000260539	2734	13.4552	6.65903	12.7571	10.9571	10.6772	7.49907	6.78687	8.54208	8.37631	3.52785	11.5009	7.14491	5.63963	6.95332	protein_coding	12.7571	8.02058	6.39227
ENSMMUG00000000227	-0.802102	-0.579802	0.133426	0.714906	0.992388	0.734646	0.162333	0.176045	0.674795	0.986836	-1.63378	-0.113517	0.976263	0.323123	0.977689	MYH7B	myosin heavy chain 7B [Source:HGNC Symbol;Acc:HGNC:15906]	NA	myosin, heavy chain 7B, cardiac muscle, beta [Source:HGNC Symbol;Acc:HGNC:15906]	MYH7B	ENSG00000078814	57644	1.03618	0.0159769	0	0.350718	1.64001	3.61091	0.970514	1.32809	1.88738	0.608013	1.2607	1.50086	0.783653	1.03831	protein_coding	0.0159769	1.48405	1.02218
ENSMMUG00000000229	-0.207223	6.02346	0.202232	0.652925	0.986081	0.0343219	6.30498	0.00733149	0.931765	0.99766	-0.235822	6.17722	0.41131	0.521305	0.990346	TRPC4AP	transient receptor potential cation channel subfamily C member 4 associated protein [Source:HGNC Symbol;Acc:HGNC:16181]	712164	Short transient receptor potential channel 4-associated protein; Uncharacterized protein [Source:UniProtKB/TrEMBL;Acc:F6XAU6]	TRPC4AP	ENSG00000100991	26133	88.9457	102.772	105.283	99.0003	94.8822	151.098	70.7473	101.932	104.665	99.8449	155.057	76.885	56.1228	96.9774	protein_coding	102.772	98.4072	88.3649
ENSMMUG00000000232	0.746011	4.18374	0.474935	0.490726	0.970278	0.383405	4.08799	0.116016	0.733396	0.986836	0.368961	4.40328	0.713623	0.398244	0.984017	PGM2	phosphoglucomutase 2 [Source:HGNC Symbol;Acc:HGNC:8906]	100424648	Uncharacterized protein [Source:UniProtKB/TrEMBL;Acc:F6XAT6]	PGM2	ENSG00000169299	55276	14.636	7.79644	6.16664	9.53301	8.3398	18.1157	6.58409	9.38468	10.6061	12.2502	14.4438	11.5131	8.2114	11.6046	protein_coding	7.79644	8.86224	11.8817
ENSMMUG00000000237	0.169006	7.17628	0.157602	0.691374	0.992301	0.0711245	7.2643	0.0338959	0.853928	0.994435	0.113931	7.31597	0.10607	0.744663	0.998924		TBC1 domain family member 1 [Source:HGNC Symbol;Acc:HGNC:11578]	697357	TBC1 domain family member 1; Uncharacterized protein [Source:UniProtKB/TrEMBL;Acc:F6XAS8]	TBC1D1	ENSG00000065882	23216	0.0349537	0.441942	2.47823	0.985043	1.59038	1.14544	0.727071	1.27881	1.18543	1.7052	0.85704	1.03789	0.100356	0.925123	protein_coding	0.441942	1.21213	0.947466
ENSMMUG00000000238	NA	NA	NA	NA	NA	6.82613	0.28962	9.76116	0.00178238	0.0538318	-1.60959	0.399652	1.46593	0.225989	0.956346	HECTD2	HECT domain E3 ubiquitin protein ligase 2 [Source:HGNC Symbol;Acc:HGNC:26736]	697258	Uncharacterized protein [Source:UniProtKB/TrEMBL;Acc:F6XAF4]	HECTD2	ENSG00000165338	143279	0.0323017	0	0	0.0107672	0.337312	0.0846829	0.297189	0.107435	0.206655	0.107933	0.464285	0.306927	0	0.219786	protein_coding	0	0.202312	0.20743
ENSMMUG00000000243	-0.28253	0.535997	0.0449808	0.832039	0.994902	0.239897	0.907275	0.0270375	0.869392	0.994857	-0.522103	0.773231	0.20271	0.652542	0.996965	CFHR5	complement factor H related 5 [Source:HGNC Symbol;Acc:HGNC:24668]	NA	complement factor H-related 5 [Source:HGNC Symbol;Acc:HGNC:24668]	CFHR5	ENSG00000134389	81494	25.3271	33.5591	20.9371	26.6077	45.9642	36.3429	33.2593	44.0333	39.8999	27.8247	55.4814	22.4474	23.9818	32.4338	protein_coding	25.3271	40.1881	25.9033
ENSMMUG00000000245	0.0399702	2.28902	0.000580415	0.980779	0.9975	1.09109	3.08141	0.443881	0.505255	0.960387	-1.00386	2.97849	1.36919	0.24195	0.959171		abnormal spindle-like microcephaly-associated protein homolog [Source:RefSeq peptide;Acc:NP_001098005]	711153	Macaca mulatta asp (abnormal spindle) homolog, microcephaly associated (Drosophila) (ASPM), mRNA. [Source:RefSeq mRNA;Acc:NM_001104535]	ASPM	ENSG00000066279	259266	1.49009	5.12339	1.41493	2.67614	6.33983	1.19586	2.41467	3.58049	3.38271	3.19064	5.25801	1.89625	1.5454	2.97257	protein_coding	1.49009	2.99758	2.54345
ENSMMUG00000000249	0.284767	5.91942	0.306589	0.579781	0.979962	-0.163468	5.81262	0.104505	0.74649	0.986836	0.449362	5.95409	1.15064	0.283416	0.966304			712561	Uncharacterized protein [Source:UniProtKB/TrEMBL;Acc:F6X8A9]	CAPNS1	ENSG00000126247	826	4.66802	0	0	1.55601	1.32071	0	5.21555	6.42447	3.24018	0.860568	20.8227	1.72067	3.97451	6.84461	protein_coding	0	3.26813	2.84759
ENSMMUG00000000250	5.72988	-0.460723	8.44193	0.00366667	0.0698499	NA	NA	NA	NA	NA	0.16238	0.106926	0.0196894	0.888408	0.999648		cytochrome c oxidase subunit 7A1 [Source:HGNC Symbol;Acc:HGNC:2287]	692060	Macaca mulatta cytochrome c oxidase subunit 7AH (COX7AH), mRNA. [Source:RefSeq mRNA;Acc:NM_001040278]	COX7AH	NA	NA	0	45.2303	3.68653	16.3056	42.817	49.6181	26.2903	24.903	35.9071	15.5671	31.301	12.3515	18.1531	19.3432	protein_coding	3.68653	34.5536	16.8601
ENSMMUG00000000252	0.0670777	4.04542	0.00367704	0.951647	0.996618	0.742859	4.62792	0.482662	0.487219	0.956758	-0.662472	4.56134	1.71724	0.190049	0.942125	RAE1	ribonucleic acid export 1 [Source:HGNC Symbol;Acc:HGNC:9828]	696706	Uncharacterized protein; mRNA export factor; mRNA-associated protein mrnp 41 [Source:UniProtKB/TrEMBL;Acc:F6X9Q4]	RAE1	ENSG00000101146	8480	7.25436	6.75644	3.83637	5.94906	14.6743	6.37854	7.70252	12.9079	10.4158	8.29939	10.6769	5.46051	6.3427	7.69487	protein_coding	6.75644	10.3052	7.32105
ENSMMUG00000000258	0.0194781	3.00937	0.000323546	0.985649	0.998055	0.57287	3.48072	0.284798	0.593574	0.978799	-0.546018	3.42986	0.895532	0.343983	0.979453	MCRIP1	MAPK regulated corepressor interacting protein 1 [Source:HGNC Symbol;Acc:HGNC:28007]	719201	family with sequence similarity 195, member B [Source:HGNC Symbol;Acc:HGNC:28007]	FAM195B	ENSG00000225663	348262	0	0	0	0	1.11119	0	1.3002	0.810796	0.805547	0	0	0	1.55535	0.388837	protein_coding	0	0.960994	0
ENSMMUG00000000261	0.538144	4.07036	0.414078	0.519907	0.972784	0.69119	4.31071	0.738831	0.390036	0.931643	-0.135843	4.46636	0.0909029	0.763032	0.999449	ADORA2A	adenosine A2a receptor [Source:HGNC Symbol;Acc:HGNC:263]	707865	Adenosine receptor A2 [Source:UniProtKB/TrEMBL;Acc:F6X9B3]	ADORA2A	NA	NA	3.85971	16.1609	17.6612	12.5606	14.5199	7.03911	11.0315	11.349	10.9849	17.1585	32.2553	11.6933	14.4543	18.8904	protein_coding	16.1609	11.1902	15.8064
ENSMMUG00000000262	-2.44656	2.68504	3.04995	0.0807396	0.579925	-2.98879	2.72485	4.34801	0.0370521	0.347293	0.550915	1.11039	0.206252	0.649721	0.996965	UPB1	beta-ureidopropionase 1 [Source:HGNC Symbol;Acc:HGNC:16297]	707752	Uncharacterized protein [Source:UniProtKB/TrEMBL;Acc:F6X9A2]	UPB1	ENSG00000100024	51733	1.93583	4.56738	9.34411	5.28244	3.27462	11.1469	2.53052	4.98987	5.48548	6.09878	13.0646	6.61034	3.89058	7.41608	protein_coding	4.56738	4.13224	6.35456
ENSMMUG00000000263	-0.955219	3.58737	0.590556	0.442204	0.962956	-0.149288	4.0954	0.0157254	0.900206	0.996552	-0.782325	3.66932	2.62788	0.105002	0.873286		protein GUCD1 [Source:RefSeq peptide;Acc:NP_001247899]	NA	guanylyl cyclase domain containing 1 [Source:HGNC Symbol;Acc:HGNC:14237]	GUCD1	ENSG00000138867	83606	32.6461	0	15.6085	16.0849	7.81784	15.3154	5.36109	7.20062	8.92373	9.30087	22.9533	14.6937	13.4183	15.0915	protein_coding	15.6085	7.50923	14.056
ENSMMUG00000000264	2.53821	3.56592	4.60666	0.031848	0.332264	2.93957	4.0771	6.68981	0.00969653	0.121349	-0.400687	4.52428	0.883401	0.347272	0.980266		small nuclear ribonucleoprotein D3 polypeptide [Source:HGNC Symbol;Acc:HGNC:11160]	708594	Small nuclear ribonucleoprotein Sm D3; Uncharacterized protein [Source:UniProtKB/TrEMBL;Acc:F6X983]	SNRPD3	ENSG00000100028	6634	18.9686	23.6455	3.15701	15.257	21.1233	16.5762	14.6056	18.1863	17.6229	21.782	22.8144	11.7408	15.0343	17.8429	protein_coding	18.9686	17.3813	18.4081
ENSMMUG00000000267	-0.27551	7.94563	0.37709	0.539165	0.974641	-0.285439	8.08563	0.525428	0.468535	0.952053	0.0190625	7.93695	0.00230095	0.961742	0.999952			696544	Uncharacterized protein [Source:UniProtKB/TrEMBL;Acc:F6TQP3]	NA	NA	NA	22.405	149.313	53.0888		132.07	186.002	48.0486	67.688		181.962	66.0385	79.4641	53.07		protein_coding	53.0888	99.879	72.7513
ENSMMUG00000000268	-1.68709	2.32661	1.98953	0.15839	0.779209	-0.929027	2.72506	0.485873	0.485774	0.956758	-0.77422	1.94258	0.785964	0.375323	0.984017	FSD1	fibronectin type III and SPRY domain containing 1 [Source:HGNC Symbol;Acc:HGNC:13745]	721843	fibronectin type III and SPRY domain containing 1 [Source:HGNC Symbol;Acc:HGNC:13745]	FSD1	ENSG00000105255	79187	97.7528	158.093	151.459	135.768	199.423	107.566	156.483	224.781	172.063	123.951	159.139	99.3579	83.8589	116.577	protein_coding	151.459	177.953	111.654
ENSMMUG00000000273	-0.934212	3.52924	1.11656	0.290659	0.901816	0.364582	4.34276	0.235562	0.62743	0.984074	-1.29132	3.95733	7.62237	0.00576487	0.53416	SH3GL1	SH3 domain containing GRB2 like 1, endophilin A2 [Source:HGNC Symbol;Acc:HGNC:10830]	NA	SH3-domain GRB2-like 1 [Source:HGNC Symbol;Acc:HGNC:10830]	SH3GL1	ENSG00000141985	6455	48.0642	35.9702	0	28.0115	44.0039	33.3662	22.1615	35.1595	33.6728	14.3091	16.0779	11.3819	3.52517	11.3235	protein_coding	35.9702	34.2628	12.8455
ENSMMUG00000000276	-0.515485	3.3464	0.291979	0.588955	0.981926	0.790608	4.25653	0.913511	0.339184	0.920011	-1.29457	4.00396	6.77991	0.00921894	0.568267		nucleus accumbens-associated protein 2 [Source:RefSeq peptide;Acc:NP_001248270]	721794	Nucleus accumbens-associated protein 2; Uncharacterized protein [Source:UniProtKB/TrEMBL;Acc:F6X1Q6]	NACC2	ENSG00000148411	138151	0.185347	2.70963	0.744325	1.2131	1.81452	3.58359	1.49211	2.28091	2.29278	0.805117	1.3908	1.2383	0.731708	1.04148	protein_coding	0.744325	2.04772	1.02171
ENSMMUG00000000277	1.59701	3.04218	1.77213	0.183119	0.810785	1.19869	2.89326	0.82464	0.363827	0.925295	0.386824	3.45836	0.502005	0.47862	0.986229	TM2D3	TM2 domain containing 3 [Source:HGNC Symbol;Acc:HGNC:24128]	695111	TM2 domain-containing protein 3 isoform b; Uncharacterized protein [Source:UniProtKB/TrEMBL;Acc:F6X1M3]	TM2D3	ENSG00000184277	80213	28.1385	18.4728	44.8003	30.4705	26.4507	131.696	54.7788	101.771	78.6742	23.6743	164.31	52.1454	73.062	78.2979	protein_coding	28.1385	78.2751	62.6037
ENSMMUG00000000278	-0.0320661	3.63543	0.00120165	0.972347	0.997388	-0.159669	3.71647	0.0255316	0.873049	0.994857	0.12109	3.68408	0.0436698	0.834469	0.999648	TARSL2	threonyl-tRNA synthetase like 2 [Source:HGNC Symbol;Acc:HGNC:24728]	NA	threonyl-tRNA synthetase-like 2 [Source:HGNC Symbol;Acc:HGNC:24728]	TARSL2	ENSG00000185418	123283	0	1.90574	0	0.635245	0.664338	2.87381	0.452201	0.569677	1.14001	0.343391	1.59298	0.773056	0.295059	0.751121	protein_coding	0	0.617008	0.558223
ENSMMUG00000000284	-0.992687	4.3355	1.69	0.1936	0.822572	-1.19879	4.39574	2.40739	0.120763	0.678781	0.214773	3.84829	0.217805	0.640717	0.996965		deoxycytidylate deaminase [Source:RefSeq peptide;Acc:NP_001247539]	700995	Deoxycytidylate deaminase isoform a; Uncharacterized protein [Source:UniProtKB/TrEMBL;Acc:F6X0W7]	DCTD	ENSG00000129187	1635	0	0	0	0	0.0501236	1.01298	0.188167	0.424657	0.418983	0.134724	0.113633	0.0399074	0	0.0720662	protein_coding	0	0.306412	0.0767702
ENSMMUG00000000287	0.974329	2.33545	0.467305	0.49423	0.971342	1.08609	2.56153	0.545577	0.46013	0.951201	-0.0994686	2.83153	0.0237952	0.877407	0.999648	NMNAT3	nicotinamide nucleotide adenylyltransferase 3 [Source:HGNC Symbol;Acc:HGNC:20989]	715667	Uncharacterized protein [Source:UniProtKB/TrEMBL;Acc:F6X0R2]	NMNAT3	ENSG00000163864	349565	0	0	0	0	0.386848	4.079	0	0.0344995	1.12509	0.0346595	0.438503	0	0.148906	0.155517	protein_coding	0	0.210674	0.0917827
ENSMMUG00000000289	1.50393	0.577172	1.07238	0.300407	0.909326	2.66764	1.56494	2.52164	0.112294	0.658691	-1.11862	1.6926	1.98607	0.158752	0.935397	CACNB1	calcium voltage-gated channel auxiliary subunit beta 1 [Source:HGNC Symbol;Acc:HGNC:1401]	695864	calcium channel, voltage-dependent, beta 1 subunit [Source:HGNC Symbol;Acc:HGNC:1401]	CACNB1	ENSG00000067191	782	1.88759	2.68034	0	1.52264	7.47295	8.60288	1.96319	5.23498	5.8185	5.23985	2.97092	2.10399	1.61751	2.98307	protein_coding	1.88759	6.35397	2.53745
ENSMMUG00000000294	-0.35803	2.69502	0.106595	0.744055	0.993218	-0.376819	2.82152	0.103727	0.747403	0.986836	0.0267522	2.64303	0.00187871	0.965427	0.999952			710859	ribosomal protein L19 [Source:HGNC Symbol;Acc:HGNC:10312]	RPL19	ENSG00000108298	6143	187.063	417.041	277.531	293.878	332.359	686.065	370.39	405.969	448.696	443.622	579.454	311.643	239.387	393.526	protein_coding	277.531	388.18	377.632
ENSMMUG00000000297	-0.907667	5.3909	0.745439	0.387924	0.943634	-0.980733	5.50315	3.23095	0.072259	0.524051	0.0924583	5.01724	0.0102771	0.919252	0.999648	MAP7D3	MAP7 domain containing 3 [Source:HGNC Symbol;Acc:HGNC:25742]	NA	MAP7 domain containing 3 [Source:HGNC Symbol;Acc:HGNC:25742]	MAP7D3	ENSG00000129680	79649	0	3.67217	0	1.22406	5.96851	0	2.46586	3.9428	3.09429	3.88186	1.55355	2.6048	1.0551	2.27383	protein_coding	0	3.20433	2.07918
ENSMMUG00000000300	0.329255	9.67778	0.351415	0.553313	0.97512	-0.167665	9.5392	0.134341	0.713973	0.986836	0.514199	9.70092	0.9187	0.337817	0.978392	ITGA4	integrin subunit alpha 4 [Source:HGNC Symbol;Acc:HGNC:6140]	704745	integrin, alpha 4 (antigen CD49D, alpha 4 subunit of VLA-4 receptor) [Source:HGNC Symbol;Acc:HGNC:6140]	ITGA4	ENSG00000115232	3676	19.7748	18.4959	15.0973	17.7893	17.8777	23.2353	10.3501	14.9292	16.5981	30.1242	39.7239	16.9787	16.636	25.8657	protein_coding	18.4959	16.4034	23.5515
ENSMMUG00000000302	-0.663485	3.15229	0.252757	0.61514	0.982371	-0.159457	3.52738	0.0145461	0.904002	0.996595	-0.466181	3.20208	0.647823	0.420892	0.984191	WDHD1	WD repeat and HMG-box DNA binding protein 1 [Source:HGNC Symbol;Acc:HGNC:23170]	NA	Uncharacterized protein [Source:UniProtKB/TrEMBL;Acc:F6YVJ8]	WDHD1	ENSG00000198554	11169	0	0	1.89641	0.632136	0.0571725	0	0.102204	0.135965	0.0738355	0.0170745	0.907292	0.0606928	0.205398	0.297614	protein_coding	0	0.0796883	0.133045
ENSMMUG00000000304	-0.550092	4.63398	0.629754	0.427446	0.953051	-0.431486	4.84405	0.366113	0.545131	0.970086	-0.100676	4.54978	0.0403997	0.840701	0.999648		suppressor of cytokine signaling 4 [Source:RefSeq peptide;Acc:NP_001180749]	696146	Suppressor of cytokine signaling 4; Uncharacterized protein [Source:UniProtKB/TrEMBL;Acc:F6YVE7]	SOCS4	ENSG00000180008	122809	0	1.32802	2.57877	1.30226	6.56402	10.94	3.58837	4.68309	6.44388	2.80771	5.56837	2.9671	1.23886	3.14551	protein_coding	1.32802	5.62356	2.8874
ENSMMUG00000000306	0.642451	3.67621	0.5201	0.470799	0.966728	1.02268	4.08771	1.50231	0.220316	0.840518	-0.372803	4.23194	0.663975	0.41516	0.984191		regulator of microtubule dynamics protein 3 [Source:RefSeq peptide;Acc:NP_001248689]	703902	Uncharacterized protein [Source:UniProtKB/TrEMBL;Acc:F6TQH5]	FAM82A2	NA	NA	0	0	8.131	2.71033	0.147962	0	1.07124	1.38552	0.651181	0.795397	0.419298	0.942437	0.569538	0.681668	protein_coding	0	0.609601	0.682468
ENSMMUG00000000307	0.256358	3.72366	0.0475652	0.827356	0.994902	0.254082	3.87052	0.0454712	0.83114	0.992534	0.0210956	3.94212	0.00202271	0.964128	0.999952		RIO kinase 2 [Source:HGNC Symbol;Acc:HGNC:18999]	700738	Serine/threonine-protein kinase RIO2 isoform 1; Uncharacterized protein [Source:UniProtKB/TrEMBL;Acc:F6YV79]	RIOK2	ENSG00000058729	55781	15.3954	4.44774	2.20069	7.34795	11.0512	20.6145	7.58218	5.78121	11.2573	9.45877	4.82878	6.58677	3.2795	6.03845	protein_coding	4.44774	9.31669	5.70778
ENSMMUG00000000308	0.278311	4.19806	0.0749338	0.784284	0.994358	0.134407	4.25505	0.0169739	0.896342	0.996494	0.1502	4.35799	0.119194	0.729911	0.99884		S100P-binding protein [Source:RefSeq peptide;Acc:NP_001253683]	709096	S100P-binding protein isoform a; Uncharacterized protein [Source:UniProtKB/TrEMBL;Acc:F6YVA3]	S100PBP	ENSG00000116497	64766	6.00543	13.2638	15.0323	11.4338	3.74231	6.37731	6.00571	7.55978	5.92128	11.9892	11.6655	10.3381	7.28976	10.3206	protein_coding	13.2638	6.19151	11.0018
ENSMMUG00000000311	NA	NA	NA	NA	NA	6.62662	0.1504	8.52394	0.00350506	0.0694225	-2.8123	0.131433	4.13297	0.0420555	0.764931			100425172	junctional sarcoplasmic reticulum protein 1 [Source:HGNC Symbol;Acc:HGNC:24963]	JSRP1	ENSG00000167476	126306	59.0058	79.1506	68.1793	68.7785	145.603	50.1775	79.0164	119.862	98.6647	49.326	112.295	41.9494	34.8539	59.6061	protein_coding	68.1793	99.4391	45.6377
ENSMMUG00000000312	0.478815	4.30949	0.366031	0.545176	0.97512	0.686499	4.58716	0.793693	0.372986	0.927111	-0.183737	4.70673	0.13722	0.71106	0.997144	ABI2	abl interactor 2 [Source:HGNC Symbol;Acc:HGNC:24011]	704956	Uncharacterized protein [Source:UniProtKB/TrEMBL;Acc:F6YV25]	ABI2	ENSG00000138443	10152	1.11799	0.81279	0.0619266	0.664236	2.53299	0.0183184	0.687596	1.37582	1.15368	1.08334	1.74872	0.96271	0.625925	1.10517	protein_coding	0.81279	1.03171	1.02303
ENSMMUG00000000314	-0.33996	2.65664	0.0879956	0.766741	0.993794	-0.689084	2.63948	0.226338	0.634252	0.984345	0.339499	2.47032	0.145087	0.703275	0.996965	RAPH1	Ras association (RalGDS/AF-6) and pleckstrin homology domains 1 [Source:HGNC Symbol;Acc:HGNC:14436]	705065	Uncharacterized protein [Source:UniProtKB/TrEMBL;Acc:F6YUY3]	RAPH1	ENSG00000173166	65059	3.95705	5.45389	1.46123	3.62406	8.88123	6.26172	5.43317	7.16154	6.93442	1.33413	2.68255	3.72607	0.573174	2.07898	protein_coding	3.95705	6.71163	2.00834
ENSMMUG00000000315	0.873103	3.26786	0.454291	0.500304	0.972784	1.38021	3.78411	1.13962	0.285732	0.895236	-0.516024	3.96551	0.869742	0.351027	0.980722	RIOX1	ribosomal oxygenase 1 [Source:HGNC Symbol;Acc:HGNC:20968]	696773	Uncharacterized protein [Source:UniProtKB/TrEMBL;Acc:F6YUZ8]	C14ORF169	NA	NA	3.24339	5.48982	6.49075	5.07466	7.0626	4.25148	6.96839	9.77834	7.0152	4.71956	0	3.54162	2.31301	2.64355	protein_coding	5.48982	7.01549	2.92732
ENSMMUG00000000318	2.19197	0.338773	1.55233	0.212792	0.840073	2.2099	0.45842	1.37524	0.240913	0.865746	-0.0253098	0.931238	0.000452661	0.983026	0.999952	TNS2	tensin 2 [Source:HGNC Symbol;Acc:HGNC:19737]	700813	tensin like C1 domain containing phosphatase (tensin 2) [Source:HGNC Symbol;Acc:HGNC:19737]	TENC1	ENSG00000111077	23371	3.36411	5.73231	14.5865	7.89429	12.347	34.6644	20.3549	20.9256	22.073	12.8042	47.4306	12.3045	21.8121	23.5878	protein_coding	5.73231	20.6403	17.3081
ENSMMUG00000000319	-0.530886	6.45705	0.276592	0.598944	0.981961	0.114972	6.95127	0.0904065	0.763661	0.987503	-0.632311	6.68804	0.485766	0.485822	0.98667	HCFC1	host cell factor C1 [Source:HGNC Symbol;Acc:HGNC:4839]	NA	host cell factor C1 [Source:HGNC Symbol;Acc:HGNC:4839]	HCFC1	ENSG00000172534	3054	8.62151	0.661028	1.85776	3.71343	1.98662	3.49121	1.96509	2.48036	2.48082	4.10036	8.35698	2.74162	3.7045	4.72587	protein_coding	1.85776	2.23349	3.90243
ENSMMUG00000000320	2.12203	1.82733	1.1231	0.289252	0.901816	2.21113	2.04722	1.13491	0.28673	0.895662	-0.0965997	2.54041	0.00723038	0.932236	0.999648	RENBP	renin binding protein [Source:HGNC Symbol;Acc:HGNC:9959]	NA	renin binding protein [Source:HGNC Symbol;Acc:HGNC:9959]	RENBP	ENSG00000102032	5973	0.337363	0.924192	0	0.420518	2.68414	13.1192	2.65405	3.14179	5.39979	1.35272	4.1835	0.534264	1.03318	1.77592	protein_coding	0.337363	2.91296	1.19295
ENSMMUG00000000321	-0.138901	2.51769	0.0100047	0.920326	0.995225	-0.143612	2.66372	0.0101311	0.919826	0.997491	-0.00229251	2.57575	1.10818e-05	0.997344	0.999952	TTC7B	tetratricopeptide repeat domain 7B [Source:HGNC Symbol;Acc:HGNC:19858]	696029	Uncharacterized protein [Source:UniProtKB/TrEMBL;Acc:F6RZM6]	TTC7B	ENSG00000165914	145567	32.4385	15.0608	11.9965	19.8319	29.2934	30.0295	14.6702	22.1543	24.0369	25.409	34.5477	16.8633	11.8007	22.1552	protein_coding	15.0608	25.7238	21.1362
ENSMMUG00000000322	0.891689	3.49144	0.339765	0.559965	0.97512	1.35987	3.99215	1.34971	0.245329	0.870516	-0.471158	4.17946	0.322878	0.569883	0.996495	NAA10	N(alpha)-acetyltransferase 10, NatA catalytic subunit [Source:HGNC Symbol;Acc:HGNC:18704]	NA	N(alpha)-acetyltransferase 10, NatA catalytic subunit [Source:HGNC Symbol;Acc:HGNC:18704]	NAA10	ENSG00000102030	8260	0.389782	2.62841	3.74234	2.25351	4.60334	6.4718	2.36479	3.93245	4.34309	2.17071	1.42809	1.08024	0.596857	1.31897	protein_coding	2.62841	4.26789	1.25416
ENSMMUG00000000323	-1.15301	7.2059	1.2904	0.255973	0.876117	-0.207157	7.78745	0.291079	0.58953	0.978649	-0.939646	7.27311	1.03674	0.308581	0.970441	ARHGAP4	Rho GTPase activating protein 4 [Source:HGNC Symbol;Acc:HGNC:674]	NA	Uncharacterized protein [Source:UniProtKB/TrEMBL;Acc:F6YUI4]	ARHGAP4	ENSG00000089820	393	0	0.697199	0	0.2324	0.411304	0	0.635788	0.453112	0.375051	0.368506	0	0.192631	0.819536	0.345168	protein_coding	0	0.432208	0.280568
ENSMMUG00000000327	6.3515	-0.0231934	10.0315	0.00153885	0.0406926	6.21869	-0.157331	8.01196	0.00464693	0.0724721	0.344979	0.551928	0.0977614	0.754533	0.998924		fatty acid desaturase 2 [Source:HGNC Symbol;Acc:HGNC:3575]	719037	Fatty acid desaturase 2; Uncharacterized protein [Source:UniProtKB/TrEMBL;Acc:F6YUF6]	FADS2	ENSG00000134824	9415	0	0	0	0	0.558767	2.29124	4.14534	7.66851	3.66596	2.97594	0	2.57041	7.71902	3.31634	protein_coding	0	3.21829	2.77318
ENSMMUG00000000328	-1.1635	1.96931	0.650617	0.419892	0.951672	-0.462044	2.3887	0.101475	0.750067	0.986836	-0.693303	1.8618	0.947895	0.330256	0.978275	FADS3	fatty acid desaturase 3 [Source:HGNC Symbol;Acc:HGNC:3576]	722337	fatty acid desaturase 3 [Source:HGNC Symbol;Acc:HGNC:3576]	FADS3	ENSG00000221968	3995	0	0	0.102172	0.0340573	0.412755	0	0.350482	0.368099	0.282834	0	0.194945	0.219085	0.132398	0.136607	protein_coding	0	0.359291	0.163672
ENSMMUG00000000329	0.180657	5.10549	0.0846927	0.771036	0.994276	0.595524	5.52061	1.2126	0.270818	0.887126	-0.413863	5.52737	0.949903	0.329744	0.978122	SPRYD3	SPRY domain containing 3 [Source:HGNC Symbol;Acc:HGNC:25920]	NA	SPRY domain containing 3 [Source:HGNC Symbol;Acc:HGNC:25920]	SPRYD3	ENSG00000167778	84926	0.207296	1.38912	0	0.532138	1.48436	3.58678	1.11116	1.59956	1.94547	0.221652	1.85783	0.640153	0.547556	0.816798	protein_coding	0.207296	1.54196	0.593854
ENSMMUG00000000330	0.0601048	7.05964	0.0171011	0.895956	0.994902	0.0214522	7.19154	0.00208925	0.963543	0.99766	0.0519923	7.18386	0.016821	0.896807	0.999648	APC	APC, WNT signaling pathway regulator [Source:HGNC Symbol;Acc:HGNC:583]	693443	adenomatous polyposis coli [Source:HGNC Symbol;Acc:HGNC:583]	APC	ENSG00000134982	324	0	0	0	0	0.109889	0	0.0589326	0.2156	0.0961054	0	0	0.0349965	0.0930567	0.0320133	protein_coding	0	0.0844107	0.0174983
ENSMMUG00000000331	-1.16499	4.06449	0.959256	0.327374	0.919859	-1.43308	4.12592	1.49077	0.222098	0.84233	0.260532	3.45374	0.209471	0.647182	0.996965			NA	Signal recognition particle 19 kDa protein; Signal recognition particle 19 kDa protein isoform 1; Uncharacterized protein [Source:UniProtKB/TrEMBL;Acc:F6YU35]	SRP19	ENSG00000153037	6728	106.082	121.804	60.6286	96.1715	243.25	106.624	125.505	136.643	153.005	110.973	158.466	92.6058	62.4213	106.117	protein_coding	106.082	131.074	101.79
ENSMMUG00000000332	0.929412	5.62881	2.12333	0.145071	0.755539	1.30331	6.06075	4.81436	0.0282235	0.28477	-0.371813	6.28093	0.615219	0.43283	0.984191	TGFBI	transforming growth factor beta induced [Source:HGNC Symbol;Acc:HGNC:11771]	712503	transforming growth factor, beta-induced, 68kDa [Source:HGNC Symbol;Acc:HGNC:11771]	TGFBI	ENSG00000120708	7045	3.12535	0.151984	0.665831	1.31439	1.3225	10.6358	1.61083	1.53924	3.77709	1.06439	3.81124	0.928021	1.44952	1.81329	protein_coding	0.665831	1.57504	1.25695
ENSMMUG00000000335	-0.713868	5.86378	1.72136	0.189518	0.819382	-0.668436	6.02825	2.09565	0.147719	0.744123	-0.0353584	5.65781	0.0067862	0.934346	0.999648		Tripartite motif-containing protein 5 [Source:UniProtKB/Swiss-Prot;Acc:Q0PF16]	574288	Macaca mulatta tripartite motif-containing 5 (TRIM5), mRNA. [Source:RefSeq mRNA;Acc:NM_001032910]	TRIM5	ENSG00000132256	85363	0	0	0	0	0.167444	0	0.473485	0.828092	0.367255	0.0409147	0.103528	0.218152	0.234373	0.149242	protein_coding	0	0.320464	0.16084
ENSMMUG00000000336	1.4148	2.3993	0.793815	0.372949	0.939683	1.91094	2.91079	1.44552	0.229249	0.853187	-0.465504	3.18955	0.653497	0.418865	0.984191	UEVLD	UEV and lactate/malate dehyrogenase domains [Source:HGNC Symbol;Acc:HGNC:30866]	693656	UEV and lactate/malate dehyrogenase domains [Source:HGNC Symbol;Acc:HGNC:30866]	UEVLD	ENSG00000151116	55293	2.25635	1.18869	2.33299	1.92601	5.94661	2.85906	2.28654	4.65285	3.93627	3.11628	2.60723	2.67995	1.0797	2.37079	protein_coding	2.25635	3.75596	2.64359
ENSMMUG00000000338	-0.105398	8.28901	0.0612924	0.804465	0.994902	-0.200243	8.38635	0.320574	0.571263	0.974944	0.106824	8.31584	0.0756684	0.783256	0.999648		tripartite motif containing 22 [Source:HGNC Symbol;Acc:HGNC:16379]	713814	Macaca mulatta tripartite motif-containing 22 (TRIM22), mRNA. [Source:RefSeq mRNA;Acc:NM_001113359]	TRIM22	ENSG00000132274	10346	5.34005	7.61055	0	4.31687	2.16626	0.982429	4.62826	6.38771	3.54117	3.25562	5.98036	7.0102	2.34013	4.64658	protein_coding	5.34005	3.39726	4.61799
ENSMMUG00000000340	0.228415	5.21036	0.14282	0.705494	0.992388	-0.204072	5.10535	0.111263	0.738711	0.986836	0.455795	5.21949	1.19662	0.273998	0.960288		SMAD family member 5 [Source:HGNC Symbol;Acc:HGNC:6771]	712645	Mothers against decapentaplegic homolog 5; Uncharacterized protein [Source:UniProtKB/TrEMBL;Acc:F6YMS3]	SMAD5	ENSG00000113658	4090	0	0	0	0	0.359947	0.392623	0.139786	0.298867	0.297806	0.23353	0.914505	0.513873	0.105108	0.441754	protein_coding	0	0.329407	0.373701
ENSMMUG00000000345	-0.148069	2.14983	0.010924	0.916758	0.995225	0.0300406	2.39166	0.000462123	0.982849	0.998073	-0.185962	2.28936	0.0629738	0.801856	0.999648		testis expressed 30 [Source:HGNC Symbol;Acc:HGNC:25188]	701917	Uncharacterized protein [Source:UniProtKB/TrEMBL;Acc:F6YML6]	TEX30	ENSG00000151287	93081	16.0552	23.2104	13.0059	17.4238	27.9968	19.4338	22.7676	30.2115	25.1024	33.1387	42.3135	22.0471	16.2929	28.448	protein_coding	16.0552	25.3822	27.5929
ENSMMUG00000000346	3.76348	-0.300239	3.89762	0.0483545	0.439569	3.87321	-0.176269	5.26588	0.0217475	0.233652	-0.0349416	0.325034	0.000961945	0.975257	0.999952			NA	Uncharacterized protein [Source:UniProtKB/TrEMBL;Acc:F6SGV6]	NA	NA	NA	4.26298	20.8861	0		15.1038	24.2145	17.7632	14.4149		18.2803	28.8346	22.7848	19.9911		pseudogene	4.26298	16.4335	21.388
ENSMMUG00000000350	-0.606209	6.71583	1.69902	0.192416	0.822037	-0.565515	6.88351	1.79774	0.179986	0.793485	-0.028243	6.56202	0.00572323	0.939696	0.999648	BIVM-ERCC5	BIVM-ERCC5 readthrough [Source:HGNC Symbol;Acc:HGNC:43690]	707822	Uncharacterized protein [Source:UniProtKB/TrEMBL;Acc:F6YM28]	BIVM-ERCC5	NA	NA	5.61551	8.13862	0	4.58471	4.63418	5.20743	4.02663	5.18588	4.76353	5.54928	6.71774	4.68301	2.22974	4.79494	protein_coding	5.61551	4.91003	5.11614
ENSMMUG00000000357	1.39143	1.09435	0.503066	0.478156	0.967578	1.64631	1.42373	0.659043	0.416898	0.940793	-0.259666	1.73605	0.0498953	0.823246	0.999648		frataxin, mitochondrial [Source:RefSeq peptide;Acc:NP_001247670]	699469	Frataxin, mitochondrial isoform 1 preproprotein; Uncharacterized protein [Source:UniProtKB/TrEMBL;Acc:F6YM07]	FXN	ENSG00000165060	2395	0	1.91123	0	0.637076	2.18227	3.83504	2.41869	3.43823	2.96856	1.75967	3.29821	2.08497	0.168	1.82771	protein_coding	0	2.92846	1.92232
ENSMMUG00000000358	0.238347	7.20549	0.325545	0.568294	0.976077	0.362408	7.43069	0.976146	0.323152	0.914827	-0.115906	7.48852	0.100107	0.751701	0.998924	JADE2	jade family PHD finger 2 [Source:HGNC Symbol;Acc:HGNC:22984]	NA	jade family PHD finger 2 [Source:HGNC Symbol;Acc:HGNC:22984]	JADE2	ENSG00000043143	23338	1.03789	8.7252	9.54084	6.43464	7.90628	17.1073	3.86908	5.06784	8.48762	15.5692	13.387	6.34728	4.10845	9.85297	protein_coding	8.7252	6.48706	9.86712
ENSMMUG00000000362	1.51705	0.522855	0.900842	0.342556	0.926641	1.53748	0.651074	0.896517	0.343717	0.921714	0.00854752	1.01867	0.000104181	0.991856	0.999952	ZNF582	zinc finger protein 582 [Source:HGNC Symbol;Acc:HGNC:26421]	706572	zinc finger protein 582 [Source:HGNC Symbol;Acc:HGNC:26421]	ZNF582	ENSG00000018869	147948	2.14814	4.92676	0	2.3583	3.91257	2.35742	2.67781	3.35635	3.07604	2.23681	3.33681	1.8394	0.975333	2.09709	protein_coding	2.14814	3.01708	2.0381
ENSMMUG00000000364	0.108675	4.82781	0.0257518	0.872508	0.994902	0.185544	5.02418	0.0686537	0.793307	0.989338	-0.0822791	5.03841	0.0261308	0.871581	0.999648			698522	Mitochondrial import receptor subunit TOM22 homolog; Uncharacterized protein [Source:UniProtKB/TrEMBL;Acc:F6YG80]	TOMM22	ENSG00000100216	56993	4.02615	8.7266	0.955767	4.5695	7.61497	6.97387	6.67221	9.46929	7.68259	2.6906	6.68658	4.95278	3.46785	4.44945	protein_coding	4.02615	7.29442	4.21032
ENSMMUG00000000366	0.187727	6.60754	0.0952783	0.757571	0.993218	0.184709	6.76148	0.111637	0.738288	0.986836	0.00626553	6.80799	0.000221721	0.98812	0.999952	TIPARP	TCDD inducible poly(ADP-ribose) polymerase [Source:HGNC Symbol;Acc:HGNC:23696]	706180	Uncharacterized protein [Source:UniProtKB/TrEMBL;Acc:F6USD8]	TIPARP	ENSG00000163659	25976	31.8835	59.0361	61.4983	50.8059	71.2246	84.0108	44.3153	64.9722	66.1307	52.8353	139.097	40.272	47.211	69.8538	protein_coding	59.0361	68.0984	50.0231
ENSMMUG00000000368	1.64918	2.09502	0.823581	0.364135	0.938039	0.804696	1.61646	0.147985	0.700469	0.986836	0.855272	2.33163	0.686217	0.407454	0.984191		tetraspanin 18 [Source:HGNC Symbol;Acc:HGNC:20660]	715506	Uncharacterized protein [Source:UniProtKB/TrEMBL;Acc:F6T7F6]	TSPAN18	ENSG00000157570	90139	15.4225	5.16578	13.8232	11.4705	11.9154	10.8076	5.84537	9.62242	9.5477	5.63296	5.25942	5.28988	2.07132	4.56339	protein_coding	13.8232	10.215	5.27465
ENSMMUG00000000373	0.416545	2.79735	0.0901119	0.764035	0.993218	1.02194	3.35391	0.574227	0.448584	0.947636	-0.599781	3.40163	1.35508	0.244392	0.959194		solute carrier family 2 member 1 [Source:HGNC Symbol;Acc:HGNC:11005]	698931	Solute carrier family 2, facilitated glucose transporter member 1; Uncharacterized protein [Source:UniProtKB/TrEMBL;Acc:F6YFI2]	SLC2A1	ENSG00000117394	6513	5.28994	12.36	10.2951	9.31503	13.2502	9.37044	11.0951	12.102	11.4545	9.00515	10.154	9.38212	4.49483	8.25903	protein_coding	10.2951	11.5986	9.19363
ENSMMUG00000000376	0.349974	5.24826	0.362097	0.547344	0.97512	0.564021	5.53025	1.08426	0.297746	0.901985	-0.205151	5.62019	0.226545	0.634098	0.996965	BIN1	bridging integrator 1 [Source:HGNC Symbol;Acc:HGNC:1052]	713587	bridging integrator 1 [Source:HGNC Symbol;Acc:HGNC:1052]	BIN1	ENSG00000136717	274	0	0	0	0	1.15916	2.39356	0.575026	0.232594	1.09009	0.882764	2.00376	0.738321	0.669278	1.07353	protein_coding	0	0.867094	0.810542
ENSMMUG00000000377	0.112317	4.41796	0.0199104	0.887788	0.994902	0.0412954	4.5303	0.00238097	0.961083	0.99766	0.0653261	4.55819	0.0130894	0.908914	0.999648	TNFRSF1A	TNF receptor superfamily member 1A [Source:HGNC Symbol;Acc:HGNC:11916]	722033	tumor necrosis factor receptor superfamily, member 1A [Source:HGNC Symbol;Acc:HGNC:11916]	TNFRSF1A	ENSG00000067182	7132	9.10247	14.6601	15.546	13.1029	22.8337	10.1561	15.0631	18.3991	16.613	16.5835	18.9195	9.84603	8.05805	13.3518	protein_coding	14.6601	16.7311	13.2148
ENSMMUG00000000378	NA	NA	NA	NA	NA	6.08677	-0.251091	7.97306	0.00474785	0.0730331	-0.29636	0.186141	0.0320628	0.85789	0.999648	SHROOM4	shroom family member 4 [Source:HGNC Symbol;Acc:HGNC:29215]	694677	shroom family member 4 [Source:HGNC Symbol;Acc:HGNC:29215]	SHROOM4	ENSG00000158352	57477	0	0	0	0	0.633684	0	0.317184	0.244888	0.298939	0.492047	0.335205	0.13454	0.13009	0.272971	protein_coding	0	0.281036	0.234873
ENSMMUG00000000380	0.595812	5.49691	0.97627	0.323121	0.919859	-0.334814	5.10218	0.271846	0.602096	0.979654	0.929075	5.45847	4.42134	0.0354922	0.739571		G-rich RNA sequence binding factor 1 [Source:HGNC Symbol;Acc:HGNC:4610]	706301	G-rich RNA sequence binding factor 1 [Source:HGNC Symbol;Acc:HGNC:4610]	GRSF1	ENSG00000132463	2926	0	3.67573	1.76707	1.81426	3.37741	1.88852	1.11147	2.46437	2.21044	2.68211	1.13111	0.73337	0.590925	1.28438	protein_coding	1.76707	2.17644	0.932241
ENSMMUG00000000381	0.424099	4.8627	0.381144	0.536992	0.973729	-0.260035	4.61903	0.116024	0.733387	0.986836	0.697854	4.84525	2.23744	0.134704	0.922364		zinc finger protein Helios [Source:RefSeq peptide;Acc:NP_001245007]	693521	Uncharacterized protein [Source:UniProtKB/TrEMBL;Acc:F6X6E4]	IKZF2	ENSG00000030419	22807	0	1.98794	0	0.662647	2.15006	3.17733	1.86062	2.04818	2.30905	0.612926	0.886237	0.544675	1.20379	0.811906	protein_coding	0	2.09912	0.749581
ENSMMUG00000000382	-0.213373	3.96416	0.0323097	0.85735	0.994902	-1.28793	3.62882	0.994346	0.318682	0.913826	1.10413	3.55011	4.59026	0.0321541	0.728432	SPAG16	sperm associated antigen 16 [Source:HGNC Symbol;Acc:HGNC:23225]	693900	Uncharacterized protein [Source:UniProtKB/TrEMBL;Acc:F6X657]	SPAG16	ENSG00000144451	79582	0	2.84585	0	0.948616	0.21319	0.0936633	1.34341	1.04569	0.673987	0	2.77905	0.594082	0.0820614	0.863799	protein_coding	0	0.62944	0.338072
ENSMMUG00000000383	0.236441	4.94123	0.107847	0.742609	0.993218	-0.0223545	4.93349	0.00100806	0.974672	0.99766	0.272513	5.03596	0.419868	0.517003	0.98927	ATXN7L1	ataxin 7 like 1 [Source:HGNC Symbol;Acc:HGNC:22210]	698666	Uncharacterized protein [Source:UniProtKB/TrEMBL;Acc:F6WZJ3]	ATXN7L1	ENSG00000146776	222255	0	0.692053	0	0.230684	1.32201	1.57162	1.18859	1.80315	1.47134	1.56765	0.176298	0.681067	0.778271	0.800823	protein_coding	0	1.44681	0.729669
ENSMMUG00000000384	1.05724	1.18996	0.394546	0.529919	0.97283	-0.206031	0.618586	0.0121666	0.91217	0.997099	1.25001	1.15953	1.62136	0.202903	0.949264	VWC2L	von Willebrand factor C domain containing protein 2 like [Source:HGNC Symbol;Acc:HGNC:37203]	694511	von Willebrand factor C domain containing protein 2-like [Source:HGNC Symbol;Acc:HGNC:37203]	VWC2L	ENSG00000174453	402117	0	6.77308	7.81615	4.86308	3.50841	4.32446	3.81534	5.04091	4.17228	5.4572	6.4072	6.24619	1.36922	4.86995	protein_coding	6.77308	4.0699	5.8517
ENSMMUG00000000386	3.23699	3.00441	5.96344	0.0146055	0.187023	2.77427	2.74501	3.7174	0.0538483	0.43771	0.477627	3.58749	0.802026	0.370488	0.984017		cysteine protease ATG4C [Source:RefSeq peptide;Acc:NP_001244816]	695606	Cysteine protease ATG4C isoform 8; Uncharacterized protein [Source:UniProtKB/TrEMBL;Acc:F6X5Z7]	ATG4C	ENSG00000125703	84938	8.49101	6.23766	21.8179	12.1822	16.8598	11.8515	10.0953	12.8392	12.9115	12.3996	24.0965	7.89064	8.91626	13.3258	protein_coding	8.49101	12.3454	10.6579
ENSMMUG00000000387	0.461935	5.46754	0.469059	0.493421	0.971342	0.290676	5.51485	0.226956	0.63379	0.984345	0.181375	5.68739	0.142098	0.706205	0.996965	FRMD4B	FERM domain containing 4B [Source:HGNC Symbol;Acc:HGNC:24886]	698033	FERM domain-containing protein 4B; Uncharacterized protein [Source:UniProtKB/TrEMBL;Acc:F6X616]	FRMD4B	ENSG00000114541	23150	0	0	0	0	0.182155	0	0.234452	0.146203	0.140703	0	0.598786	0.46409	0.308507	0.342846	protein_coding	0	0.164179	0.386299
ENSMMUG00000000388	-0.211878	9.40006	0.174612	0.676045	0.989931	0.158572	9.76087	0.134307	0.714007	0.986836	-0.367106	9.62802	0.522277	0.469872	0.98601	PLEC	plectin [Source:HGNC Symbol;Acc:HGNC:9069]	699517	plectin [Source:HGNC Symbol;Acc:HGNC:9069]	PLEC	ENSG00000178209	5339	0	1.05589	1.1035	0.719798	0.810533	0.791335	0.684223	0.89686	0.795738	1.19688	2.62868	0.932144	0.849309	1.40175	protein_coding	1.05589	0.800934	1.06451
ENSMMUG00000000389	-0.908638	4.87829	1.88344	0.169944	0.798533	-0.419465	5.24385	0.594537	0.44067	0.947564	-0.476766	4.80272	1.0742	0.299998	0.968453	NOL6	nucleolar protein 6 [Source:HGNC Symbol;Acc:HGNC:19910]	702596	Uncharacterized protein [Source:UniProtKB/TrEMBL;Acc:F6X5R1]	NOL6	ENSG00000165271	65083	0	0.803144	0	0.267715	3.51969	0	0.346864	0.281696	1.03706	4.46066	0.681995	0.407173	0.428442	1.49457	protein_coding	0	0.31428	0.555218
ENSMMUG00000000390	-0.843197	4.63718	1.36459	0.242744	0.86674	-0.835787	4.78383	1.49229	0.221861	0.842003	-0.00777142	4.33926	0.000246707	0.987468	0.999952	CLCC1	chloride channel CLIC like 1 [Source:HGNC Symbol;Acc:HGNC:29675]	696577	chloride channel CLIC-like 1 [Source:HGNC Symbol;Acc:HGNC:29675]	CLCC1	ENSG00000121940	23155	8.09445	31.8024	21.4372	20.4447	17.1695	23.1272	17.7201	22.4841	20.1252	14.5166	17.1362	24.1478	5.86448	15.4163	protein_coding	21.4372	20.1021	15.8264
ENSMMUG00000000391	-1.46202	4.33232	1.70429	0.191728	0.822037	-0.0376928	5.09713	0.00147097	0.969406	0.99766	-1.41344	4.51677	9.19383	0.00242833	0.349765	DEF8	differentially expressed in FDCP 8 homolog [Source:HGNC Symbol;Acc:HGNC:25969]	699856	Uncharacterized protein [Source:UniProtKB/TrEMBL;Acc:F6X5P1]	DEF8	ENSG00000140995	54849	0	0	0	0	0.0208906	0	0.324901	0.652066	0.249464	0.0187168	0.615681	0.731837	0.0321649	0.3496	protein_coding	0	0.172896	0.323923
ENSMMUG00000000396	0.891212	4.33511	1.39436	0.23767	0.866025	0.78587	4.40689	1.08393	0.29782	0.901985	0.116389	4.71515	0.0772171	0.781105	0.999648			694933	Intraflagellar transport protein 52 homolog; Protein NGD5-like protein; Uncharacterized protein [Source:UniProtKB/TrEMBL;Acc:F6X5E4]	IFT52	ENSG00000101052	51098	0	0.521982	0	0.173994	0.0397338	0	0.106545	0.230327	0.0941514	0	0.157637	0.126541	0.168238	0.113104	protein_coding	0	0.0731392	0.142089
ENSMMUG00000000397	-0.0836608	2.95357	0.00558437	0.940431	0.995258	0.74685	3.61293	0.505619	0.477041	0.952858	-0.831281	3.49737	2.74139	0.0977796	0.862031			NA	Uncharacterized protein [Source:UniProtKB/TrEMBL;Acc:F6X5N3]	NA	NA	NA	4.62427	2.24876	0		5.14731	2.14486	3.50038	6.15211		3.80347	2.22557	2.53496	0.653627		protein_coding	2.24876	4.32384	2.38027
ENSMMUG00000000399	1.28432	7.98437	4.71614	0.0298807	0.317191	1.06484	7.96848	4.41288	0.0356686	0.338294	0.237825	8.4176	0.178229	0.672899	0.996965		kinesin-like protein KIF2A [Source:RefSeq peptide;Acc:NP_001253787]	696561	kinesin heavy chain member 2A [Source:HGNC Symbol;Acc:HGNC:6318]	KIF2A	ENSG00000068796	3796	1.76862	0.0128516	0.900835	0.894103	0.68235	0	0.870122	1.02773	0.645051	0.489079	0.395325	0.627782	0.116734	0.40723	protein_coding	0.900835	0.776236	0.442202
ENSMMUG00000000400	0.263597	1.68151	0.024158	0.876483	0.994902	0.627201	2.04004	0.123591	0.725172	0.986836	-0.345921	2.05017	0.205004	0.650712	0.996965	DIMT1	DIM1 dimethyladenosine transferase 1 homolog [Source:HGNC Symbol;Acc:HGNC:30217]	NA	DIM1 dimethyladenosine transferase 1 homolog (S. cerevisiae) [Source:HGNC Symbol;Acc:HGNC:30217]	DIMT1	ENSG00000086189	27292	0	0.100178	0	0.0333926	0.827381	0	1.71149	3.79474	1.5834	0	2.27766	0.188213	1.3649	0.957692	protein_coding	0	1.26943	0.776555
ENSMMUG00000000401	-0.369127	2.74222	0.0831678	0.773049	0.994276	0.472427	3.36872	0.149909	0.698622	0.986836	-0.862716	3.16577	1.9886	0.158487	0.935397		growth arrest-specific protein 8 [Source:RefSeq peptide;Acc:NP_001244498]	701458	Growth arrest-specific protein 8; Uncharacterized protein [Source:UniProtKB/TrEMBL;Acc:F6X594]	GAS8	ENSG00000141013	2622	13.8009	14.9169	14.0123	14.2434	11.4401	23.7009	9.41687	12.9401	14.3745	9.57127	6.86658	10.3956	4.34838	7.79546	protein_coding	14.0123	12.1901	8.21893
ENSMMUG00000000402	NA	NA	NA	NA	NA	6.85711	0.313203	9.9301	0.00162597	0.0509588	-2.28838	0.310189	3.64622	0.0561966	0.807336	SAMD13	sterile alpha motif domain containing 13 [Source:HGNC Symbol;Acc:HGNC:24582]	713946	sterile alpha motif domain containing 13 [Source:HGNC Symbol;Acc:HGNC:24582]	SAMD13	ENSG00000203943	148418	0.0495921	2.94702	1.81299	1.6032	6.62131	6.5656	4.22545	7.85128	6.31591	2.1542	6.3314	3.23963	0.968214	3.17336	protein_coding	1.81299	6.59346	2.69691
ENSMMUG00000000404	8.83697	2.13897	16.673	4.44078e-05	0.0143732	9.43517	2.6412	16.1698	5.79095e-05	0.0260691	-0.373511	3.22092	0.235982	0.627123	0.996965			714004	Uricase [Source:UniProtKB/TrEMBL;Acc:F6X4Z4]	NA	NA	NA	43.1455	90.3665	46.6133		72.4821	58.9758	43.925	53.8454		52.9262	66.3035	50.5529	23.9381		protein_coding	46.6133	56.4106	51.7395
ENSMMUG00000000406	NA	NA	NA	NA	NA	7.48831	0.824332	7.11385	0.00764907	0.0985389	-2.38778	0.791866	2.4622	0.116616	0.891561	DNASE2B	deoxyribonuclease 2 beta [Source:HGNC Symbol;Acc:HGNC:28875]	710197	Uncharacterized protein [Source:UniProtKB/TrEMBL;Acc:F6X4X0]	DNASE2B	ENSG00000137976	58511	0	1.18942	2.98751	1.39231	4.67789	0.0822076	2.20767	3.08712	2.51372	2.17939	2.06798	1.71324	0.648222	1.65221	protein_coding	1.18942	2.6474	1.89061
ENSMMUG00000000411	-0.178499	5.68441	0.116696	0.732646	0.992703	-0.0819049	5.88406	0.0309314	0.860394	0.994857	-0.0874189	5.77399	0.0560043	0.812927	0.999648	OXA1L	OXA1L, mitochondrial inner membrane protein [Source:HGNC Symbol;Acc:HGNC:8526]	NA	oxidase (cytochrome c) assembly 1-like [Source:HGNC Symbol;Acc:HGNC:8526]	OXA1L	ENSG00000155463	5018	7.10238	36.606	80.2116	41.3067	52.8293	39.8257	20.7163	38.7802	38.0378	38.0371	21.1844	17.5745	12.0085	22.2011	protein_coding	36.606	39.3029	19.3794
ENSMMUG00000000413	0.952285	3.71716	0.665864	0.414497	0.951672	1.61227	4.35661	2.16535	0.141153	0.727771	-0.640646	4.52413	1.66387	0.197082	0.946647	SLC7A7	solute carrier family 7 member 7 [Source:HGNC Symbol;Acc:HGNC:11065]	NA	Y+L amino acid transporter 1 [Source:UniProtKB/TrEMBL;Acc:H9FIR9]	SLC7A7	ENSG00000155465	9056	5.4941	4.65228	5.80728	5.31789	14.3243	2.5107	5.22216	8.91873	7.74397	6.90533	11.9753	4.01111	1.88132	6.19327	protein_coding	5.4941	7.07044	5.45822
ENSMMUG00000000415	NA	NA	NA	NA	NA	6.60095	0.129685	8.49978	0.00355189	0.0694225	-0.82055	0.450257	0.420003	0.516935	0.98927	SCN8A	sodium voltage-gated channel alpha subunit 8 [Source:HGNC Symbol;Acc:HGNC:10596]	695972	Uncharacterized protein [Source:UniProtKB/TrEMBL;Acc:F7AD73]	SCN8A	ENSG00000196876	6334	3.72167	7.73279	4.50775	5.32074	9.93801	9.4316	7.35437	8.99486	8.92971	2.88507	7.44707	3.35947	2.64996	4.08539	protein_coding	4.50775	9.21323	3.12227
ENSMMUG00000000419	0.67385	7.17989	2.37608	0.123207	0.707281	0.324192	7.10266	0.74395	0.388398	0.931643	0.363725	7.38832	0.896425	0.343742	0.979453	ARHGAP26	Rho GTPase activating protein 26 [Source:HGNC Symbol;Acc:HGNC:17073]	706084	Rho GTPase activating protein 26 [Source:HGNC Symbol;Acc:HGNC:17073]	ARHGAP26	ENSG00000145819	23092	0.880719	0.874932	4.59963	2.11843	1.07923	0	1.05691	1.38094	0.879271	0.588569	0.691454	1.12078	0.686346	0.771787	protein_coding	0.880719	1.06807	0.6889
ENSMMUG00000000421	0.174875	7.08501	0.157467	0.691499	0.992301	-0.0290286	7.11864	0.00539742	0.941434	0.99766	0.211484	7.18106	0.3056	0.580393	0.996965	NR3C1	nuclear receptor subfamily 3 group C member 1 [Source:HGNC Symbol;Acc:HGNC:7978]	706198	Uncharacterized protein [Source:UniProtKB/TrEMBL;Acc:F6VE06]	NR3C1	ENSG00000113580	2908	0	1.49757	0	0.499191	0.504843	3.47484	0.428677	0.637817	1.26154	0.339234	1.04913	0.334955	0.356262	0.519895	protein_coding	0	0.57133	0.347748
ENSMMUG00000000422	0.287277	8.32897	0.425555	0.514178	0.972784	-1.21232	7.74081	4.04734	0.044241	0.388675	1.49865	8.00801	6.1184	0.0133782	0.630045			694010	Uncharacterized protein [Source:UniProtKB/TrEMBL;Acc:F7ACP6]	RPL12	ENSG00000197958	6136	299.269	253.361	297.077	283.235	206.616	897.02	170.663	226.516	375.204	372.422	422.731	267.172	233.14	323.866	protein_coding	297.077	216.566	319.797
ENSMMUG00000000424	0.408739	7.63315	0.965974	0.325686	0.919859	0.386142	7.77063	1.02591	0.311122	0.908915	0.0338311	7.90361	0.00812265	0.928187	0.999648	ARID5B	AT-rich interaction domain 5B [Source:HGNC Symbol;Acc:HGNC:17362]	698639	AT rich interactive domain 5B (MRF1-like) [Source:HGNC Symbol;Acc:HGNC:17362]	ARID5B	ENSG00000150347	84159	7.68709	15.0496	4.90445	9.21372	12.7734	18.8338	11.1488	14.3631	14.2798	18.7062	21.9992	12.572	12.1445	16.3555	protein_coding	7.68709	13.5683	15.6391
ENSMMUG00000000425	-0.0964107	6.54485	0.0385164	0.84441	0.994902	0.0486323	6.76909	0.00946668	0.922491	0.997491	-0.116088	6.68845	0.0802891	0.776906	0.999648	VPS8	VPS8, CORVET complex subunit [Source:HGNC Symbol;Acc:HGNC:29122]	701567	vacuolar protein sorting 8 homolog (S. cerevisiae) [Source:HGNC Symbol;Acc:HGNC:29122]	VPS8	ENSG00000156931	23355	0.0853354	3.24764	2.81718	2.05005	3.88273	3.53474	1.95257	2.96313	3.08329	1.48273	1.64503	1.56088	0.921228	1.40247	protein_coding	2.81718	3.24893	1.52181
ENSMMUG00000000427	1.08861	2.34939	0.431316	0.511344	0.972784	1.31782	2.66525	0.452479	0.50116	0.959198	-0.242664	2.94461	0.0775807	0.780603	0.999648		protein BUD31 homolog [Source:RefSeq peptide;Acc:NP_001181455]	718694	Protein BUD31 homolog; Uncharacterized protein [Source:UniProtKB/TrEMBL;Acc:F7ACM0]	BUD31	ENSG00000106245	8896	0	3.5222	0	1.17407	1.6623	0	1.04006	3.45907	1.54036	2.73044	13.8179	3.97047	2.13285	5.66292	protein_coding	0	1.35118	3.35046
ENSMMUG00000000428	0.460307	6.21622	1.03999	0.307825	0.910343	-0.403172	5.86744	0.831613	0.361807	0.924307	0.878418	6.14904	5.92161	0.0149563	0.637304			712600	QKI, KH domain containing, RNA binding [Source:HGNC Symbol;Acc:HGNC:21100]	QKI	ENSG00000112531	9444	39.693	33.8758	40.4549	38.0079	49.9764	130.7	35.0268	44.1998	64.9756	54.2725	75.7118	30.6441	31.1347	47.9408	protein_coding	39.693	47.0881	42.7036
ENSMMUG00000000431	-1.31319	1.50691	0.479666	0.488574	0.969614	NA	NA	NA	NA	NA	1.80302	0.426126	2.13844	0.143648	0.926407	MAB21L3	mab-21 like 3 [Source:HGNC Symbol;Acc:HGNC:26787]	NA	mab-21-like 3 (C. elegans) [Source:HGNC Symbol;Acc:HGNC:26787]	MAB21L3	ENSG00000173212	126868	3.67904	5.80021	5.53493	5.00473	6.53861	17.4445	4.65126	5.01544	8.41245	4.91728	8.37176	4.36973	4.40775	5.51663	protein_coding	5.53493	5.77703	4.66251
ENSMMUG00000000434	1.2122	2.68877	0.811118	0.36779	0.939618	2.04755	3.49376	2.57128	0.10882	0.652104	-0.830898	3.66008	2.83654	0.0921426	0.853324	CDK2AP1	cyclin dependent kinase 2 associated protein 1 [Source:HGNC Symbol;Acc:HGNC:14002]	704412	Uncharacterized protein [Source:UniProtKB/TrEMBL;Acc:F7A6I0]	CDK2AP1	ENSG00000111328	8099	0	0	0	0	0.294313	0	1.06541	1.24674	0.651615	0.5933	0.750627	0.820142	0	0.541017	protein_coding	0	0.67986	0.671964
ENSMMUG00000000438	-1.84859	1.4827	1.04498	0.306666	0.910048	-2.09037	1.55873	0.965798	0.32573	0.915024	0.213346	0.531041	0.0349907	0.851615	0.999648	TTC23L	tetratricopeptide repeat domain 23 like [Source:HGNC Symbol;Acc:HGNC:26355]	703035	tetratricopeptide repeat domain 23-like [Source:HGNC Symbol;Acc:HGNC:26355]	TTC23L	ENSG00000205838	153657	7.65746	9.11231	0	5.58992	18.143	0	2.88294	3.4957	6.1304	3.11055	7.10907	5.88502	1.72435	4.45725	protein_coding	7.65746	3.18932	4.49778
ENSMMUG00000000439	-0.378079	3.77851	0.158819	0.690246	0.991751	0.201164	4.2305	0.0499295	0.823186	0.991134	-0.550513	4.02615	1.18503	0.276335	0.962088	SLC2A14	solute carrier family 2 member 14 [Source:HGNC Symbol;Acc:HGNC:18301]	715795	Solute carrier family 2, facilitated glucose transporter member 3; Uncharacterized protein [Source:UniProtKB/TrEMBL;Acc:F7A5T7]	SLC2A3	ENSG00000059804	6515	22.0919	62.0715	18.8409	34.3348	30.9294	11.4914	26.4063	30.7905	24.9044	48.5969	51.8106	37.1202	26.4032	40.9827	protein_coding	22.0919	28.5984	42.8585
ENSMMUG00000000446	-0.0940024	5.52116	0.0299717	0.862554	0.994902	-1.12256	5.19435	3.74699	0.0529027	0.433641	1.03495	5.18105	5.50601	0.0189513	0.676076	DNAJC21	DnaJ heat shock protein family (Hsp40) member C21 [Source:HGNC Symbol;Acc:HGNC:27030]	NA	DnaJ (Hsp40) homolog, subfamily C, member 21 [Source:HGNC Symbol;Acc:HGNC:27030]	DNAJC21	ENSG00000168724	134218	0.275903	23.0817	0.305651	7.88777	20.0307	22.6639	5.2608	6.72945	13.6712	13.5828	8.00909	5.13397	2.16521	7.22276	protein_coding	0.305651	13.3801	6.57153
ENSMMUG00000000449	-0.307238	5.54561	0.351709	0.553147	0.97512	0.314531	6.04812	0.434046	0.51001	0.960589	-0.621525	5.87283	2.04062	0.153147	0.934978	PARP10	poly(ADP-ribose) polymerase family member 10 [Source:HGNC Symbol;Acc:HGNC:25895]	708132	poly (ADP-ribose) polymerase family, member 10 [Source:HGNC Symbol;Acc:HGNC:25895]	PARP10	ENSG00000178685	84875	7.45258	13.7084	20.7398	13.9669	13.7967	18.8317	10.0031	14.3945	14.2565	26.4023	29.7595	14.8772	12.5805	20.9049	protein_coding	13.7084	14.0956	20.6398
ENSMMUG00000000451	0.612038	3.40799	0.335236	0.562592	0.975871	0.528418	3.49086	0.16302	0.686391	0.986836	0.0842208	3.71393	0.0123717	0.911435	0.999648	GRINA	glutamate ionotropic receptor NMDA type subunit associated protein 1 [Source:HGNC Symbol;Acc:HGNC:4589]	708234	Uncharacterized protein [Source:UniProtKB/TrEMBL;Acc:H9H2N9]	GRINA	ENSG00000178719	2907	15.5592	23.048	5.45293	14.6867	20.6598	40.5717	18.8054	26.8322	26.7173	23.4163	38.6897	23.9797	18.9228	26.2521	protein_coding	15.5592	23.746	23.698
ENSMMUG00000000452	8.0747	1.4383	14.4571	0.000143385	0.024772	7.82017	1.14604	9.3666	0.00220975	0.0612914	0.474077	2.08799	0.292291	0.588756	0.996965	LSM7	LSM7 homolog, U6 small nuclear RNA and mRNA degradation associated [Source:HGNC Symbol;Acc:HGNC:20470]	721486	LSM7 homolog, U6 small nuclear RNA associated (S. cerevisiae) [Source:HGNC Symbol;Acc:HGNC:20470]	LSM7	ENSG00000130332	51690	64.8657	117.365	71.1162	84.4488	177.349	173.865	73.0109	107.574	132.95	129.149	0	68.5419	45.7243	60.8538	protein_coding	71.1162	140.719	57.1331
ENSMMUG00000000453	-0.836146	3.63949	0.783239	0.376152	0.939783	0.70768	4.63484	0.952303	0.329134	0.916864	-1.55264	4.29853	8.61033	0.00334262	0.404809	SPPL2B	signal peptide peptidase like 2B [Source:HGNC Symbol;Acc:HGNC:30627]	NA	signal peptide peptidase like 2B [Source:HGNC Symbol;Acc:HGNC:30627]	SPPL2B	ENSG00000005206	56928	0	0	0	0	0.165928	0	0.0296619	0.0493254	0.0612288	4.95541	54.1054	4.05132	2.4696	16.3954	protein_coding	0	0.0394937	4.50336
ENSMMUG00000000454	-0.736797	3.60232	0.38273	0.536146	0.973729	0.300744	4.29593	0.143849	0.704484	0.986836	-1.03246	3.96978	1.54176	0.214356	0.952976			702998	Uncharacterized protein [Source:UniProtKB/TrEMBL;Acc:F6YRD0]	PDLIM1	ENSG00000107438	9124	5.37203	5.18471	6.10994	5.55556	10.0174	15.0223	5.87369	5.47931	9.09819	8.95115	14.7161	7.74173	3.22869	8.65942	protein_coding	5.37203	7.94556	8.34644
ENSMMUG00000000455	-0.243656	7.53277	0.365387	0.54553	0.97512	-0.0346041	7.79753	0.00859339	0.926141	0.997637	-0.195788	7.64979	0.287949	0.591538	0.996965	KDM3B	lysine demethylase 3B [Source:HGNC Symbol;Acc:HGNC:1337]	716648	lysine (K)-specific demethylase 3B [Source:HGNC Symbol;Acc:HGNC:1337]	KDM3B	ENSG00000120733	51780	5.68484	22.3026	13.2694	13.7523	15.7397	9.69035	11.9504	15.0017	13.0955	14.2739	16.1997	11.837	8.32882	12.6598	protein_coding	13.2694	13.476	13.0554
ENSMMUG00000000457	1.54465	6.88931	7.02847	0.0080224	0.116447	1.24819	6.81284	5.93472	0.0148454	0.170986	0.309078	7.3477	0.47847	0.489116	0.98667		polypeptide N-acetylgalactosaminyltransferase 1 [Source:HGNC Symbol;Acc:HGNC:4123]	708930	Polypeptide N-acetylgalactosaminyltransferase 1; Uncharacterized protein [Source:UniProtKB/TrEMBL;Acc:F6YR98]	GALNT1	ENSG00000141429	2589	0	1.71805	0	0.572683	0.202708	1.18744	0.217422	0.180777	0.447088	0.605386	0.0765918	0	0	0.170494	protein_coding	0	0.210065	0.0382959
ENSMMUG00000000459	0.136534	5.16867	0.0297709	0.863011	0.994902	-0.981629	4.74882	1.40261	0.236288	0.862117	1.14663	4.89135	7.00839	0.00811284	0.562844		transcription initiation factor IIE subunit beta [Source:RefSeq peptide;Acc:NP_001247856]	694622	Transcription initiation factor IIE subunit beta; Uncharacterized protein [Source:UniProtKB/TrEMBL;Acc:F6YR60]	GTF2E2	ENSG00000197265	2961	0	15.4097	1.13699	5.51557	9.85631	39.8555	10.7257	9.89938	17.5842	13.8034	0	12.1901	6.04077	8.00857	protein_coding	1.13699	10.3125	9.11545
ENSMMUG00000000460	1.8957	0.842629	1.67928	0.195019	0.823729	3.32319	2.11703	4.10332	0.0427991	0.380931	-1.38119	2.22793	3.29604	0.0694471	0.836779		pre T cell antigen receptor alpha [Source:HGNC Symbol;Acc:HGNC:21290]	697470	pre T-cell antigen receptor alpha [Source:HGNC Symbol;Acc:HGNC:21290]	PTCRA	ENSG00000171611	171558	0	0	0	0	0.598672	0	0.0675924	0.224801	0.222766	1.43975	0.571462	0.301043	0.097028	0.602321	protein_coding	0	0.146197	0.436252
ENSMMUG00000000464	0.00308463	6.13576	3.58124e-05	0.995225	0.999402	-0.0703359	6.23552	0.0222594	0.881399	0.995557	0.0902276	6.2171	0.0649866	0.798781	0.999648	PTBP3	polypyrimidine tract binding protein 3 [Source:HGNC Symbol;Acc:HGNC:10253]	711210	Uncharacterized protein [Source:UniProtKB/TrEMBL;Acc:F6YQQ9]	ROD1	NA	NA	0	12.4167	11.6046	8.00712	14.0756	43.7172	11.6773	12.9115	20.5954	37.5242	31.3892	13.997	12.7378	23.9121	protein_coding	11.6046	13.4935	22.6931
ENSMMUG00000000465	-0.753925	2.12413	0.372102	0.541861	0.974894	0.698126	3.06104	0.361113	0.547889	0.970086	-1.44338	2.74579	5.65706	0.0173853	0.65821	ARAP3	ArfGAP with RhoGAP domain, ankyrin repeat and PH domain 3 [Source:HGNC Symbol;Acc:HGNC:24097]	701400	Uncharacterized protein [Source:UniProtKB/TrEMBL;Acc:F6YQS1]	ARAP3	ENSG00000120318	64411	0	0.561471	1.19664	0.586038	0.662465	0	0.345673	0.223543	0.30792	0.641657	0.385609	0.228083	0.427292	0.42066	protein_coding	0.561471	0.284608	0.40645
ENSMMUG00000000466	1.14586	1.00721	0.333983	0.563323	0.975871	0.771663	0.913364	0.156791	0.692129	0.986836	0.375571	1.30257	0.0920495	0.761588	0.999449	AFF2	AF4/FMR2 family member 2 [Source:HGNC Symbol;Acc:HGNC:3776]	700758	Uncharacterized protein [Source:UniProtKB/TrEMBL;Acc:F6YQP3]	AFF2	ENSG00000155966	2334	1.34827	0.542406	0	0.630225	0.914245	1.60666	1.06232	0.543555	1.0317	1.33789	0.863601	1.11612	0.375373	0.923244	protein_coding	0.542406	0.988284	0.989859
ENSMMUG00000000468	-1.8739	1.894	1.00936	0.315055	0.91422	-0.761589	2.41024	0.207029	0.649106	0.98539	-1.10953	1.5871	1.27359	0.259095	0.959194	LIPN	lipase family member N [Source:HGNC Symbol;Acc:HGNC:23452]	693761	lipase, family member N [Source:HGNC Symbol;Acc:HGNC:23452]	LIPN	ENSG00000204020	643418	1.33313	6.63692	0	2.65668	10.9382	16.8196	6.1327	8.20288	10.5233	7.01592	9.58082	7.62016	4.40171	7.15465	protein_coding	1.33313	9.57053	7.31804
ENSMMUG00000000470	10.082	3.33661	17.5083	2.8606e-05	0.0112354	9.88217	3.07067	19.8582	8.34035e-06	0.0100781	0.4477	4.06166	0.196563	0.65751	0.996965	ANKRD22	ankyrin repeat domain 22 [Source:HGNC Symbol;Acc:HGNC:28321]	694240	ankyrin repeat domain 22 [Source:HGNC Symbol;Acc:HGNC:28321]	ANKRD22	ENSG00000152766	118932	8.13509	6.37213	2.98942	5.83221	8.8503	34.7997	8.38152	12.9875	16.2547	11.0587	22.6812	8.9082	7.06399	12.428	protein_coding	6.37213	10.9189	9.98345
ENSMMUG00000000474	NA	NA	NA	NA	NA	2.91205	-0.165485	2.67579	0.101885	0.633975	-0.867397	0.0199232	0.465638	0.495001	0.98667	ZNF74	zinc finger protein 74 [Source:HGNC Symbol;Acc:HGNC:13144]	693891	Uncharacterized protein [Source:UniProtKB/TrEMBL;Acc:F6YQ97]	ZNF74	ENSG00000185252	7625	0	0.394954	0	0.131651	0.675695	0.245678	0.287397	0.519475	0.432061	0.709763	0.633863	0.482322	0.179372	0.50133	protein_coding	0	0.403436	0.558092
ENSMMUG00000000476	0.608479	1.45745	0.162653	0.686726	0.990958	1.65714	2.32453	1.16577	0.280272	0.891602	-1.03586	2.35186	2.13206	0.144247	0.927127	FMO5	flavin containing monooxygenase 5 [Source:HGNC Symbol;Acc:HGNC:3773]	709691	flavin containing monooxygenase 5 [Source:HGNC Symbol;Acc:HGNC:3773]	FMO5	ENSG00000131781	2330	5.12031	11.7373	1.01457	5.95739	15.6184	7.58484	8.30944	11.658	10.7927	5.20227	7.39129	6.03212	3.5617	5.54685	protein_coding	5.12031	9.98372	5.6172
ENSMMUG00000000477	NA	NA	NA	NA	NA	6.1142	-0.2351	7.90725	0.0049237	0.0742537	-0.865081	0.0325273	0.333412	0.563657	0.995828	RAPGEF3	Rap guanine nucleotide exchange factor 3 [Source:HGNC Symbol;Acc:HGNC:16629]	NA	Rap guanine nucleotide exchange factor (GEF) 3 [Source:HGNC Symbol;Acc:HGNC:16629]	RAPGEF3	ENSG00000079337	10411	12.5496	8.14949	1.93881	7.54595	9.90193	20.3668	6.52266	8.88743	11.4197	14.0633	12.5955	8.11186	6.42188	10.2982	protein_coding	8.14949	9.39468	10.3537
ENSMMUG00000000478	0.0821547	5.43266	0.0225016	0.88076	0.994902	0.438584	5.7964	0.762525	0.38254	0.929942	-0.351567	5.77705	0.753322	0.385426	0.984017			NA	Uncharacterized protein [Source:UniProtKB/TrEMBL;Acc:F6T9R8]	NA	NA	NA	15.8646	20.0073	10.3771		18.1539	19.4115	14.3059	23.4834		17.4409	27.6738	15.6596	6.88676		protein_coding	15.8646	18.7827	16.5502
ENSMMUG00000000481	0.212413	3.14516	0.0330523	0.855737	0.994902	0.979206	3.77693	0.697021	0.403786	0.938183	-0.717078	3.74809	1.239	0.265663	0.959194	TMTC4	transmembrane and tetratricopeptide repeat containing 4 [Source:HGNC Symbol;Acc:HGNC:25904]	706341	Uncharacterized protein [Source:UniProtKB/TrEMBL;Acc:F6YJK1]	TMTC4	NA	NA	0	0	3.59513	1.19838	0.0820543	0	0.143017	0.109765	0.0837091	0.0367581	0.209274	0.097995	0	0.0860068	protein_coding	0	0.0959098	0.0673766
ENSMMUG00000000485	6.48355	0.0761178	9.79702	0.00174795	0.0432261	7.64881	0.997205	8.82948	0.00296403	0.0685281	-0.941899	1.32692	0.700457	0.40263	0.984017	SHC2	SHC adaptor protein 2 [Source:HGNC Symbol;Acc:HGNC:29869]	NA	SHC (Src homology 2 domain containing) transforming protein 2 [Source:HGNC Symbol;Acc:HGNC:29869]	SHC2	ENSG00000129946	25759	0	0.488256	0	0.162752	1.94427	0	2.04678	2.76143	1.68812	1.41938	2.77526	1.14666	2.05115	1.84811	protein_coding	0	1.99553	1.73526
ENSMMUG00000000491	0.227924	2.30097	0.0375409	0.846368	0.994902	0.734118	2.75544	0.375981	0.539762	0.969969	-0.505938	2.76788	0.70191	0.402143	0.984017	HAUS8	HAUS augmin like complex subunit 8 [Source:HGNC Symbol;Acc:HGNC:30532]	718874	HAUS augmin-like complex, subunit 8 [Source:HGNC Symbol;Acc:HGNC:30532]	HAUS8	ENSG00000131351	93323	15.5865	14.7803	4.64882	11.6719	11.562	9.09292	20.5889	18.8563	15.025	16.3111	41.9244	9.76491	24.6374	23.1594	protein_coding	14.7803	15.2092	20.4742
ENSMMUG00000000492	7.69894	1.0934	13.3572	0.000257436	0.024772	7.07787	0.512431	8.84969	0.00293139	0.0684948	0.838561	1.59121	0.806872	0.369047	0.983887			710543		NA	NA	NA	1.98303	1.59553	0		1.74807	0	0.865361	0.95935		0.903561	8.38318	3.53297	1.81156		protein_coding	1.59553	0.912355	2.67227
ENSMMUG00000000494	0.110355	3.97019	0.00950025	0.922354	0.995225	-0.387899	3.84336	0.0966099	0.755936	0.986995	0.495405	3.9077	0.642194	0.422917	0.984191			718322	Uncharacterized protein [Source:UniProtKB/TrEMBL;Acc:F6THU5]	NA	NA	NA	2.49528	12.1691	2.93357		10.0658	12.1488	6.39636	6.5378		7.89535	6.37228	5.14117	2.54403		protein_coding	2.93357	8.30179	5.75673
ENSMMUG00000000495	7.89465	1.27052	13.5004	0.000238517	0.024772	7.43318	0.800193	12.3126	0.0004499	0.0332657	0.689192	1.81984	0.844663	0.358067	0.981587		zinc finger and BTB domain containing 26 [Source:HGNC Symbol;Acc:HGNC:23383]	698776	Uncharacterized protein; Zinc finger and BTB domain-containing protein 26; Zinc finger protein 481 [Source:UniProtKB/TrEMBL;Acc:F7H6L3]	ZBTB26	ENSG00000171448	57684	13.9275	40.2308	30.3836	28.1806	49.9712	18.7245	22.6565	28.5063	29.9646	18.1854	28.5634	16.7118	7.25925	17.68	protein_coding	30.3836	25.5814	17.4486
ENSMMUG00000000496	1.65246	4.63717	4.47553	0.0343834	0.347506	0.580061	4.00284	0.384424	0.535245	0.968847	1.07023	4.82289	4.52913	0.0333225	0.728432		zinc finger and BTB domain containing 6 [Source:HGNC Symbol;Acc:HGNC:16764]	695858	Uncharacterized protein; Zinc finger and BTB domain-containing protein 6; Zinc finger protein 482 [Source:UniProtKB/TrEMBL;Acc:F6YI93]	ZBTB6	ENSG00000186130	10773	7.27227	4.25997	3.25211	4.92812	4.72765	5.15984	4.37691	4.21617	4.62014	4.85993	5.58456	4.1999	1.72399	4.09209	protein_coding	4.25997	4.55228	4.52991
ENSMMUG00000000498	0.0662481	5.01891	0.0107938	0.917254	0.995225	-0.521625	4.85	0.630606	0.427133	0.943776	0.598638	4.90334	1.91136	0.166812	0.941921	PAPOLG	poly(A) polymerase gamma [Source:HGNC Symbol;Acc:HGNC:14982]	717781	poly(A) polymerase gamma [Source:HGNC Symbol;Acc:HGNC:14982]	PAPOLG	ENSG00000115421	64895	0.0638195	1.25071	2.68662	1.33372	0.999658	0.669244	1.50621	1.10377	1.06972	1.19419	0.863344	0.985409	1.0261	1.01726	protein_coding	1.25071	1.05171	1.00576
ENSMMUG00000000502	4.60527	0.293719	6.65648	0.00987958	0.1378	5.43694	1.06805	7.48818	0.00621053	0.0839874	-0.766103	1.4081	0.709025	0.399768	0.984017			711519		NA	NA	NA	0	4.33715	13.2564		4.87928	1.25483	2.80819	8.27826		2.02585	3.91203	3.60053	0.366466		protein_coding	4.33715	3.84374	2.81319
ENSMMUG00000000504	0.655145	7.26469	2.50467	0.113509	0.682794	0.329774	7.20119	0.715299	0.39769	0.935376	0.33083	7.47953	0.795731	0.372373	0.984017	IKZF1	IKAROS family zinc finger 1 [Source:HGNC Symbol;Acc:HGNC:13176]	693936	IKAROS family zinc finger 1 (Ikaros) [Source:HGNC Symbol;Acc:HGNC:13176]	IKZF1	ENSG00000185811	10320	3.2993	1.80766	3.24892	2.78529	0.929688	0.576636	0.99717	1.46313	0.991655	0.146991	6.32296	2.00289	0.421007	2.22346	protein_coding	3.24892	0.963429	1.21195
ENSMMUG00000000505	1.57044	2.96162	1.38983	0.238434	0.866644	0.959736	2.65775	0.438218	0.507984	0.960387	0.619997	3.27985	1.39691	0.237241	0.959108	FIGNL1	fidgetin like 1 [Source:HGNC Symbol;Acc:HGNC:13286]	694906	fidgetin-like 1 [Source:HGNC Symbol;Acc:HGNC:13286]	FIGNL1	ENSG00000132436	63979	0.679043	6.92446	5.98536	4.52962	7.86169	14.4351	5.45622	6.06847	8.45536	6.70824	5.21706	3.96248	2.94984	4.70941	protein_coding	5.98536	6.96508	4.58977
ENSMMUG00000000507	1.78681	0.263624	1.3207	0.250467	0.872427	0.986489	-0.116467	0.346924	0.55586	0.972665	0.807887	0.489382	0.609391	0.435017	0.984191		stathmin 2 [Source:HGNC Symbol;Acc:HGNC:10577]	699264	Stathmin [Source:UniProtKB/TrEMBL;Acc:F6YBA2]	STMN2	ENSG00000104435	11075	6.59182	2.37487	2.27714	3.74794	4.38812	2.18339	2.3675	2.89967	2.95967	1.27893	3.62567	2.4414	1.44488	2.19772	protein_coding	2.37487	2.63358	1.94314
ENSMMUG00000000511	0.0114903	4.63781	0.000121753	0.991196	0.998846	-0.163005	4.68462	0.0250814	0.874164	0.994857	0.183929	4.67564	0.187609	0.664914	0.996965		cysteinyl-tRNA synthetase [Source:HGNC Symbol;Acc:HGNC:1493]	706502	Uncharacterized protein [Source:UniProtKB/TrEMBL;Acc:F6YB56]	CARS	ENSG00000110619	833	16.4182	10.0244	28.1376	18.1934	22.8439	44.8357	8.40593	17.4554	23.3852	43.7003	16.6696	19.1254	6.74843	21.5609	protein_coding	16.4182	20.1497	17.8975
ENSMMUG00000000512	0.207595	5.66493	0.128546	0.719944	0.992388	-0.143462	5.60995	0.0729704	0.78706	0.987974	0.358971	5.70756	0.69808	0.403429	0.984148		coronin 1C [Source:HGNC Symbol;Acc:HGNC:2254]	707498	Coronin [Source:UniProtKB/TrEMBL;Acc:F6YB63]	CORO1C	ENSG00000110880	23603	0	0	0	0	0	0	0.0430349	0	0.0107587	0	1.60696	0.681489	0.0617761	0.587557	protein_coding	0	0	0.371633
ENSMMUG00000000513	-2.7011	2.84375	2.77952	0.0954766	0.629765	-0.879279	3.48954	0.329061	0.566213	0.974084	-1.84868	2.42317	2.47722	0.115507	0.889221	OSBPL5	oxysterol binding protein like 5 [Source:HGNC Symbol;Acc:HGNC:16392]	NA	Oxysterol-binding protein [Source:UniProtKB/TrEMBL;Acc:F7A496]	OSBPL5	ENSG00000021762	114879	0	0.823466	0	0.274489	2.5909	0.620885	1.40527	0.840215	1.36432	1.74098	0.834333	0.562588	0.0453314	0.795808	protein_coding	0	1.12274	0.69846
ENSMMUG00000000515	1.4684	1.12008	0.733307	0.391813	0.944427	2.10464	1.73548	1.43063	0.231662	0.856766	-0.642131	1.96993	0.717892	0.396836	0.984017	SBK1	SH3 domain binding kinase 1 [Source:HGNC Symbol;Acc:HGNC:17699]	707411	Uncharacterized protein [Source:UniProtKB/TrEMBL;Acc:F6YB20]	SBK1	ENSG00000188322	388228	64.5112	155.125	89.2969	102.978	115.032	137.824	64.3295	93.4602	102.661	101.476	149.242	92.2913	66.1333	102.286	protein_coding	89.2969	104.246	96.8835
ENSMMUG00000000517	0.591211	5.85148	0.849788	0.356612	0.935206	0.118025	5.71138	0.0347758	0.852066	0.994435	0.484424	5.97911	1.21235	0.270867	0.960252		hyccin [Source:RefSeq peptide;Acc:NP_001253085]	705467	Hyccin; Uncharacterized protein [Source:UniProtKB/TrEMBL;Acc:F7A477]	FAM126A	ENSG00000122591	84668	0	2.17553	0	0.725176	1.5838	0	0.615069	1.46116	0.915007	1.419	1.48575	1.91323	1.0511	1.46727	protein_coding	0	1.03811	1.45238
ENSMMUG00000000521	-1.74972	3.54156	1.95038	0.162546	0.784474	-2.47636	3.52385	4.1396	0.0418912	0.376264	0.725099	2.37164	0.790012	0.374097	0.984017		netrin 4 [Source:HGNC Symbol;Acc:HGNC:13658]	712628	Uncharacterized protein [Source:UniProtKB/TrEMBL;Acc:F7A3Z5]	NTN4	ENSG00000074527	59277	5.15814	7.96565	0.199005	4.44093	6.87179	7.97235	4.87609	7.16964	6.72247	4.64758	8.13652	4.38914	4.30289	5.36903	protein_coding	5.15814	7.02072	4.51836
ENSMMUG00000000522	-0.0574915	2.17975	0.00120076	0.972357	0.997388	-0.515287	2.10174	0.0670555	0.795673	0.989338	0.437285	2.06569	0.249658	0.617316	0.996965		DNA-directed RNA polymerase II subunit RPB9 [Source:RefSeq peptide;Acc:NP_001253556]	712412	DNA-directed RNA polymerase subunit [Source:UniProtKB/TrEMBL;Acc:F7A420]	POLR2I	ENSG00000105258	5438	9.64626	1.05546	16.4405	9.04741	4.28939	0	2.96822	4.44231	2.92498	4.46291	10.5085	4.62695	5.96518	6.39088	protein_coding	9.64626	3.62881	5.29606
ENSMMUG00000000523	-0.207663	2.81259	0.0249464	0.874501	0.994902	0.220722	3.19277	0.0280529	0.866985	0.994857	-0.427235	3.06138	0.620173	0.430983	0.984191			712355	tubulin folding cofactor B [Source:HGNC Symbol;Acc:HGNC:1989]	TBCB	ENSG00000105254	1155	119.405	117.88	128.56	121.948	135.18	186.682	102.68	144.929	142.368	119.596	106.969	79.2983	38.4509	86.0784	protein_coding	119.405	140.054	93.1335
ENSMMUG00000000525	0.0127747	2.3918	0.00011176	0.991565	0.998846	0.573753	2.86771	0.227464	0.633411	0.984345	-0.561857	2.80642	0.920469	0.337352	0.978392	COG7	component of oligomeric golgi complex 7 [Source:HGNC Symbol;Acc:HGNC:18622]	NA	Uncharacterized protein [Source:UniProtKB/TrEMBL;Acc:F6R4R4]	COG7	ENSG00000168434	91949	60.4373	49.9663	90.2879	66.8971	23.6421	118.567	42.0473	54.715	59.7429	38.9757	103.105	68.824	39.8452	62.6875	protein_coding	60.4373	48.3812	54.3346
ENSMMUG00000000535	0.37865	6.86673	0.715439	0.397644	0.945741	0.132382	6.86771	0.124917	0.723762	0.986836	0.253543	7.02133	0.48649	0.485497	0.98667	AMD1	adenosylmethionine decarboxylase 1 [Source:HGNC Symbol;Acc:HGNC:457]	698042	Uncharacterized protein [Source:UniProtKB/TrEMBL;Acc:F6XM73]	AMD1	ENSG00000123505	262	18.1708	7.58763	5.88007	10.5462	7.20477	21.8754	9.60228	11.9281	12.6526	9.87436	12.6949	9.71194	9.06116	10.3356	protein_coding	7.58763	10.7652	9.79315
ENSMMUG00000000537	-1.42895	5.08934	4.83657	0.0278622	0.302497	-0.601306	5.55958	1.24947	0.263653	0.884332	-0.817284	4.89232	3.6271	0.0568456	0.809792		Cathepsin K [Source:UniProtKB/Swiss-Prot;Acc:P61277]	574112	Macaca mulatta cathepsin K (CTSK), mRNA. [Source:RefSeq mRNA;Acc:NM_001032812]	CTSK	ENSG00000143387	1513	22.9795	35.49	31.6565	30.042	46.8916	33.7894	20.7658	26.9681	32.1037	30.6738	44.143	20.2934	16.4087	27.8797	protein_coding	31.6565	30.3788	25.4836
ENSMMUG00000000541	-0.152086	5.27781	0.0729672	0.787065	0.994529	0.128345	5.58729	0.0661138	0.797082	0.989338	-0.280133	5.4803	0.46049	0.497395	0.98667	ARNT	aryl hydrocarbon receptor nuclear translocator [Source:HGNC Symbol;Acc:HGNC:700]	NA	aryl hydrocarbon receptor nuclear translocator [Source:HGNC Symbol;Acc:HGNC:700]	ARNT	ENSG00000143437	405	0	9.43317	11.8833	7.1055	4.55926	9.97609	5.44154	9.12856	7.27636	3.364	22.6989	7.40234	11.0803	11.1364	protein_coding	9.43317	7.28505	9.24132
ENSMMUG00000000546	-0.25669	7.68659	0.232004	0.630042	0.982381	-0.577415	7.6682	1.6679	0.19654	0.816374	0.333461	7.53669	0.619995	0.431049	0.984191		KIAA0040 [Source:HGNC Symbol;Acc:HGNC:28950]	NA		NA	NA	NA	13.1004	17.2366	9.16125		19.0239	20.0163	10.2843	11.7099		17.701	18.1374	11.913	8.20426		protein_coding	13.1004	15.3669	14.807
ENSMMUG00000000547	8.03714	1.40238	14.5072	0.000139628	0.024772	8.02248	1.3146	12.0616	0.000514722	0.0332657	0.26865	2.13472	0.132663	0.715687	0.997231	ZNF566	zinc finger protein 566 [Source:HGNC Symbol;Acc:HGNC:25919]	721713	Uncharacterized protein [Source:UniProtKB/TrEMBL;Acc:H9H2P2]	ZNF566	ENSG00000186017	84924	30.0573	55.9824	22.639	36.2262	45.4109	84.0449	27.9299	33.3612	47.6867	77.8434	68.1047	41.0602	28.114	53.7806	protein_coding	30.0573	39.3861	54.5825
ENSMMUG00000000553	-0.00654744	6.26779	0.000224464	0.988046	0.998567	0.15347	6.5114	0.125942	0.722677	0.986836	-0.158419	6.4719	0.161261	0.687998	0.996965	BRD1	bromodomain containing 1 [Source:HGNC Symbol;Acc:HGNC:1102]	715059	bromodomain containing 1 [Source:HGNC Symbol;Acc:HGNC:1102]	BRD1	ENSG00000100425	23774	45.2158	32.5023	33.2729	36.997	45.9304	57.3354	32.187	39.2599	43.6782	33.5914	51.8138	28.6242	19.1105	33.285	protein_coding	33.2729	42.5952	31.1078
ENSMMUG00000000556	6.55152	0.147715	10.9672	0.000927381	0.0320907	6.81813	0.300571	8.55274	0.00345002	0.0694225	-0.0478314	0.917495	0.00216781	0.962864	0.999952	HAPLN3	hyaluronan and proteoglycan link protein 3 [Source:HGNC Symbol;Acc:HGNC:21446]	698880	hyaluronan and proteoglycan link protein 3 [Source:HGNC Symbol;Acc:HGNC:21446]	HAPLN3	ENSG00000140511	145864	35.8792	49.1695	54.7289	46.5925	44.9534	28.7924	32.3944	42.2738	37.1035	28.3655	56.4415	30.4525	19.9742	33.8084	protein_coding	49.1695	37.3341	29.409
ENSMMUG00000000558	-1.06832	7.76729	1.03297	0.309463	0.910774	-1.45691	7.7763	12.8564	0.000336324	0.0332657	0.404805	7.15908	0.177818	0.673255	0.996965			694490		NA	NA	NA	13.1126	32.573	62.378		61.2152	76.0323	41.6537	55.0029		74.9487	138.517	49.6545	46.9489		protein_coding	32.573	58.109	62.3016
ENSMMUG00000000560	-0.412133	2.24141	0.0834415	0.772687	0.994276	0.128011	2.67175	0.00809779	0.928297	0.99766	-0.538405	2.45998	0.62511	0.429155	0.984191		protein DGCR6 [Source:RefSeq peptide;Acc:NP_001180619]	693512	Uncharacterized protein [Source:UniProtKB/TrEMBL;Acc:F6ZX32]	NA	NA	NA	4.14456	15.4961	0		22.5232	16.143	13.1685	20.0864		7.28046	15.819	6.75105	5.43977		protein_coding	4.14456	18.1147	7.01575
ENSMMUG00000000565	0.62599	1.11591	0.13821	0.710067	0.992388	1.69238	1.985	0.933884	0.333856	0.919403	-1.05973	2.01744	2.14231	0.143286	0.926407		uridine-cytidine kinase 2 [Source:HGNC Symbol;Acc:HGNC:12562]	695725	Uridine-cytidine kinase [Source:UniProtKB/TrEMBL;Acc:F6ZWL3]	UCK2	ENSG00000143179	7371	35.4278	34.5524	8.38626	26.1222	46.1881	40.4855	22.1661	24.9765	33.4541	33.2878	36.3544	31.4693	8.5199	27.4078	protein_coding	34.5524	32.731	32.3785
ENSMMUG00000000567	-0.35047	0.948757	0.0313061	0.859559	0.994902	-0.347471	1.08087	0.0350859	0.851416	0.994435	-0.0268205	0.904179	0.000460189	0.982885	0.999952	BAMBI	BMP and activin membrane bound inhibitor [Source:HGNC Symbol;Acc:HGNC:30251]	710152	BMP and activin membrane-bound inhibitor [Source:HGNC Symbol;Acc:HGNC:30251]	BAMBI	ENSG00000095739	25805	54.4673	169.825	104.949	109.747	133.035	251.686	82.4868	98.1081	141.329	198.868	236.465	140.303	87.487	165.781	protein_coding	104.949	115.572	169.586
ENSMMUG00000000568	2.05916	1.07385	1.41069	0.234942	0.86308	2.54111	1.59258	2.08987	0.148279	0.745287	-0.47616	1.94359	0.361509	0.54767	0.995658	SLC46A2	solute carrier family 46 member 2 [Source:HGNC Symbol;Acc:HGNC:16055]	719542	solute carrier family 46, member 2 [Source:HGNC Symbol;Acc:HGNC:16055]	SLC46A2	ENSG00000119457	57864	0	0	0	0	10.1725	4.82806	4.81833	4.96641	6.19634	7.05175	10.7734	3.54708	0.857436	5.5574	protein_coding	0	4.89724	5.29941
ENSMMUG00000000572	0.0144668	4.51826	0.000180999	0.989266	0.998846	-0.358169	4.4747	0.113179	0.736553	0.986836	0.363773	4.47244	0.585581	0.444133	0.984191	MITD1	microtubule interacting and trafficking domain containing 1 [Source:HGNC Symbol;Acc:HGNC:25207]	708915	MIT, microtubule interacting and transport, domain containing 1 [Source:HGNC Symbol;Acc:HGNC:25207]	MITD1	ENSG00000158411	129531	5.36135	6.19433	4.71057	5.42208	11.5833	0	6.21206	6.6408	6.10905	2.34741	5.78346	4.39163	0.106159	3.15717	protein_coding	5.36135	6.42643	3.36952
ENSMMUG00000000573	0.0264528	5.68099	0.00209362	0.963505	0.997388	-0.172355	5.72045	0.105948	0.744806	0.986836	0.203943	5.71917	0.26703	0.605331	0.996965		phosphatidylserine synthase 1 [Source:HGNC Symbol;Acc:HGNC:9587]	701486	Uncharacterized protein [Source:UniProtKB/TrEMBL;Acc:F6ZWH1]	PTDSS1	ENSG00000156471	9791	0	3.40368	0	1.13456	12.478	2.01641	5.53811	6.7152	6.68694	5.84683	13.4939	3.53997	3.47808	6.58969	protein_coding	0	6.12665	4.6934
ENSMMUG00000000574	7.18665	0.646012	9.15517	0.00248017	0.0535059	6.04974	-0.27718	7.92305	0.00488088	0.0740358	1.35554	0.956562	1.24808	0.26392	0.959194	LIPT1	lipoyltransferase 1 [Source:HGNC Symbol;Acc:HGNC:29569]	708812	Uncharacterized protein [Source:UniProtKB/TrEMBL;Acc:F6ZW28]	LIPT1	ENSG00000144182	51601	0	5.39997	0	1.79999	8.65354	16.3772	4.48784	7.97173	9.37259	2.81156	3.55712	4.23986	3.22112	3.45741	protein_coding	0	8.31264	3.38912
ENSMMUG00000000577	0.95049	4.07216	0.754748	0.384977	0.942455	0.00288217	3.62216	5.63605e-06	0.998106	0.99988	0.944956	4.13167	4.55597	0.0328042	0.728432	AKAP7	A-kinase anchoring protein 7 [Source:HGNC Symbol;Acc:HGNC:377]	710509	Uncharacterized protein [Source:UniProtKB/TrEMBL;Acc:F6ZQQ1]	AKAP7	ENSG00000118507	9465	50.2968	66.3042	78.9578	65.1863	65.6965	174.091	57.2529	80.4055	94.3614	75.0472	132.28	60.8404	52.3062	80.1185	protein_coding	66.3042	73.051	67.9438
ENSMMUG00000000580	2.57837	2.92864	2.35477	0.124901	0.710965	1.82974	2.45322	0.773331	0.379189	0.929405	0.742976	3.3555	0.509278	0.475451	0.986229	SCN4A	sodium voltage-gated channel alpha subunit 4 [Source:HGNC Symbol;Acc:HGNC:10591]	718194	sodium channel, voltage-gated, type IV, alpha subunit [Source:HGNC Symbol;Acc:HGNC:10591]	SCN4A	ENSG00000007314	6329	0	0.268476	0.0204552	0.0963103	1.22575	0.7261	0.73861	0.626406	0.829217	0.64165	0.999136	0.745647	0.243861	0.657574	protein_coding	0.0204552	0.732355	0.693648
ENSMMUG00000000582	-0.352824	6.44956	0.448005	0.503284	0.972784	-0.191741	6.68742	0.198181	0.656193	0.98539	-0.161514	6.49237	0.153376	0.69533	0.996965		NOP58 ribonucleoprotein [Source:HGNC Symbol;Acc:HGNC:29926]	703859	Nucleolar protein 58; Uncharacterized protein [Source:UniProtKB/TrEMBL;Acc:F6ZQ04]	NOP58	ENSG00000055044	51602	14.179	11.1028	7.58617	10.956	12.1385	3.9073	9.02345	19.8819	11.2378	11.36	25.7476	13.0135	6.93913	14.265	protein_coding	11.1028	10.581	12.1867
ENSMMUG00000000583	6.87281	0.377143	9.08204	0.00258132	0.05489	6.65629	0.17555	7.32014	0.00681861	0.0897112	0.425356	0.965542	0.105099	0.745794	0.998924	CADM2	cell adhesion molecule 2 [Source:HGNC Symbol;Acc:HGNC:29849]	719312	Uncharacterized protein [Source:UniProtKB/TrEMBL;Acc:F6ZPW9]	CADM2	ENSG00000175161	253559	0	3.76715	0	1.25572	1.85872	0	0.736779	1.94591	1.13535	0.14481	1.74049	1.6729	0.559926	1.02953	protein_coding	0	1.29775	1.11641
ENSMMUG00000000586	3.49012	1.84296	4.21888	0.0399765	0.388534	3.71937	2.1771	3.55479	0.0593739	0.465907	-0.217365	2.74868	0.0721197	0.788275	0.999648	POLR3K	RNA polymerase III subunit K [Source:HGNC Symbol;Acc:HGNC:14121]	100423709	Uncharacterized protein [Source:UniProtKB/TrEMBL;Acc:F6ZPS8]	POLR3K	ENSG00000161980	51728	0.322251	38.707	0	13.0098	36.2952	11.8275	14.0508	18.6494	20.2057	20.2433	19.3447	16.8409	10.5475	16.7441	protein_coding	0.322251	16.3501	18.0928
ENSMMUG00000000588	-0.290063	0.144509	0.0256473	0.872765	0.994902	-0.817902	0.0604736	0.211434	0.645646	0.98539	0.509	-0.0999424	0.14668	0.701729	0.996965	RHBDF1	rhomboid 5 homolog 1 [Source:HGNC Symbol;Acc:HGNC:20561]	NA	Uncharacterized protein [Source:UniProtKB/TrEMBL;Acc:F6ZPC8]	RHBDF1	ENSG00000007384	64285	0	0	0	0	0.532664	4.44641	0.404691	0.356277	1.43501	0.795397	0.905684	0	0	0.42527	protein_coding	0	0.468677	0.397699
ENSMMUG00000000589	-0.138236	2.45742	0.00972073	0.921461	0.995225	0.603695	3.02629	0.191348	0.661797	0.986299	-0.734986	2.91362	1.30783	0.252788	0.959194		DNA-3-methyladenine glycosylase [Source:RefSeq peptide;Acc:NP_001190188]	722257	Uncharacterized protein [Source:UniProtKB/TrEMBL;Acc:F6ZP99]	MPG	ENSG00000103152	4350	2.27321	4.36652	7.07063	4.57012	20.7382	44.9254	15.1088	17.6222	24.5987	11.5689	19.072	9.65758	7.83195	12.0326	protein_coding	4.36652	19.1802	10.6132
ENSMMUG00000000590	-0.981397	3.72384	1.28394	0.257168	0.876117	-0.666296	4.00348	0.528003	0.467448	0.952053	-0.318644	3.5163	0.307549	0.579188	0.996965	NPRL3	NPR3 like, GATOR1 complex subunit [Source:HGNC Symbol;Acc:HGNC:14124]	722264	nitrogen permease regulator-like 3 (S. cerevisiae) [Source:HGNC Symbol;Acc:HGNC:14124]	NPRL3	ENSG00000103148	8131	5.49946	9.73465	3.35083	6.19498	12.3061	2.66724	5.96169	7.57253	7.12688	7.42389	6.60265	10.5164	2.40001	6.73573	protein_coding	5.49946	6.76711	7.01327
ENSMMUG00000000591	-1.29437	2.43111	0.88418	0.347059	0.929751	-0.703286	2.79097	0.198957	0.655564	0.98539	-0.594763	2.19264	0.405911	0.524052	0.990517	PFKFB4	6-phosphofructo-2-kinase/fructose-2,6-biphosphatase 4 [Source:HGNC Symbol;Acc:HGNC:8875]	709854	Uncharacterized protein [Source:UniProtKB/TrEMBL;Acc:F6ZP74]	PFKFB4	ENSG00000114268	5210	0.4272	0.394715	0.254833	0.358916	0.318647	0.559979	0.683552	0.524626	0.521701	0.680784	0.0277842	0.273216	0.434006	0.353947	protein_coding	0.394715	0.542303	0.353611
ENSMMUG00000000595	4.21849	-0.257949	4.44337	0.0350369	0.351792	4.86038	0.292598	5.62866	0.0176691	0.19716	-0.586972	0.682562	0.199647	0.655006	0.996965	PKP2	plakophilin 2 [Source:HGNC Symbol;Acc:HGNC:9024]	NA	plakophilin 2 [Source:HGNC Symbol;Acc:HGNC:9024]	PKP2	ENSG00000057294	5318	0.059663	0	0	0.0198877	0.0890048	0	0.334128	0.555628	0.24469	0.358846	1.05934	0.0708638	0	0.372262	protein_coding	0	0.211567	0.214855
ENSMMUG00000000596	-0.844402	5.98024	2.93782	0.0865274	0.601816	-0.286237	6.39123	0.514543	0.473179	0.952676	-0.543258	5.97919	1.76676	0.183784	0.941921	LUC7L	LUC7 like [Source:HGNC Symbol;Acc:HGNC:6723]	NA	LUC7-like (S. cerevisiae) [Source:HGNC Symbol;Acc:HGNC:6723]	LUC7L	ENSG00000007392	55692	5.43045	3.98477	7.06338	5.49287	5.58759	15.6666	4.77126	5.17659	7.80051	7.01513	13.3233	7.48653	4.84447	8.16735	protein_coding	5.43045	5.38209	7.25083
ENSMMUG00000000599	0.927114	2.9212	0.568326	0.450925	0.966173	1.82192	3.75254	2.62519	0.10518	0.643848	-0.90486	3.86705	3.3653	0.0665836	0.825445		protein FAM234A [Source:RefSeq peptide;Acc:NP_001253283]	694729	Uncharacterized protein [Source:UniProtKB/TrEMBL;Acc:F6Y977]	ITFG3	ENSG00000167930	83986	111.142	121.936	97.8118	110.297	105.02	69.1543	82.4658	101.761	89.6002	58.6111	0	84.1136	25.0361	41.9402	protein_coding	111.142	92.1132	41.8236
ENSMMUG00000000605	-0.322811	6.42889	0.537412	0.463507	0.966728	-0.278896	6.60182	0.500068	0.47947	0.952975	-0.0403204	6.42623	0.0128365	0.909794	0.999648	AXIN1	axin 1 [Source:HGNC Symbol;Acc:HGNC:903]	NA	axin 1 [Source:HGNC Symbol;Acc:HGNC:903]	AXIN1	ENSG00000103126	8312	0	3.54966	2.25435	1.93467	2.55786	17.6346	2.47219	1.90512	6.14245	4.38195	4.74738	3.17787	3.48388	3.94777	protein_coding	2.25435	2.51503	3.93291
ENSMMUG00000000609	0.241983	2.01692	0.0286584	0.86557	0.994902	0.719228	2.46153	0.198994	0.655534	0.98539	-0.496314	2.48109	0.363264	0.546699	0.995658	MRPL28	mitochondrial ribosomal protein L28 [Source:HGNC Symbol;Acc:HGNC:14484]	695310	mitochondrial ribosomal protein L28 [Source:HGNC Symbol;Acc:HGNC:14484]	MRPL28	ENSG00000086504	10573	8.81399	0.659848	0	3.15795	6.66083	6.53685	6.91235	6.24878	6.5897	2.17009	1.17666	3.03041	1.1987	1.89397	protein_coding	0.659848	6.59884	1.6844
ENSMMUG00000000610	-0.864079	5.60775	1.63274	0.201324	0.830158	-0.358045	5.99869	0.362778	0.546967	0.970086	-0.505071	5.57513	1.35635	0.244171	0.959194	TMEM8A	transmembrane protein 8A [Source:HGNC Symbol;Acc:HGNC:17205]	722297	Uncharacterized protein [Source:UniProtKB/TrEMBL;Acc:F6Y8Q3]	TMEM8A	ENSG00000129925	58986	0	0	0	0	0.0357721	0	0.863293	1.08466	0.495933	0.0640997	2.59511	0.227848	0.247849	0.783727	protein_coding	0	0.449533	0.237849
ENSMMUG00000000612	0.00890981	4.13592	0.000131377	0.990855	0.998846	0.297343	4.45146	0.138094	0.710184	0.986836	-0.292039	4.41085	0.278121	0.597935	0.996965		nucleoside diphosphate kinase, mitochondrial [Source:RefSeq peptide;Acc:NP_001191390]	NA	Nucleoside diphosphate kinase [Source:UniProtKB/TrEMBL;Acc:F6Y8P4]	NME4	ENSG00000103202	4833	64.4083	28.5196	85.2019	59.3766	40.339	210.534	43.3757	37.9633	83.0529	33.7805	120.632	46.8038	33.3954	58.6529	protein_coding	64.4083	41.8573	40.2921
ENSMMUG00000000613	-0.892456	5.39069	2.75246	0.0971052	0.634104	-0.123061	5.91126	0.0762131	0.782496	0.987531	-0.764278	5.49746	3.62047	0.0570729	0.809813	RAB11FIP3	RAB11 family interacting protein 3 [Source:HGNC Symbol;Acc:HGNC:17224]	NA	RAB11 family interacting protein 3 (class II) [Source:HGNC Symbol;Acc:HGNC:17224]	RAB11FIP3	ENSG00000275338	9727	9.26901	3.56366	5.44854	6.09373	5.44632	1.43816	4.40393	5.48624	4.19366	1.94679	1.88725	3.72962	1.36863	2.23307	protein_coding	5.44854	4.92512	1.91702
ENSMMUG00000000615	-0.421366	4.86203	0.448842	0.502885	0.972784	0.541683	5.56829	1.23832	0.265796	0.885032	-0.95881	5.34569	5.53958	0.0185911	0.670152	CAPN15	calpain 15 [Source:HGNC Symbol;Acc:HGNC:11182]	695881	Uncharacterized protein [Source:UniProtKB/TrEMBL;Acc:F6Y261]	SOLH	NA	NA	0	0.397128	0	0.132376	0.669373	0	0.0717959	0.238781	0.244988	0.759648	0	0	0.137416	0.224266	protein_coding	0	0.155289	0.0687081
ENSMMUG00000000618	-0.111434	6.95154	0.0717518	0.788803	0.994731	-0.265405	7.02037	0.458773	0.498198	0.958796	0.167358	6.948	0.219384	0.63951	0.996965	GGNBP2	gametogenetin binding protein 2 [Source:HGNC Symbol;Acc:HGNC:19357]	713750	Uncharacterized protein [Source:UniProtKB/TrEMBL;Acc:F6Y1I3]	GGNBP2	ENSG00000275099	NA	0	0	0	0	0.0467789	0	0.35122	0.521473	0.229868	0	0.238613	0.223466	0	0.11552	protein_coding	0	0.199	0.111733
ENSMMUG00000000620	-1.34205	1.92047	1.11822	0.290302	0.901816	-1.38865	2.04204	0.839399	0.359569	0.92345	0.0303042	1.33575	0.000959416	0.97529	0.999952		dehydrogenase/reductase 11 [Source:HGNC Symbol;Acc:HGNC:28639]	713823	Dehydrogenase/reductase SDR family member 11; Uncharacterized protein [Source:UniProtKB/TrEMBL;Acc:F6Y1E5]	DHRS11	ENSG00000275397	NA	11.5377	10.3277	40.0417	20.6357	20.182	89.0024	17.1133	20.9869	36.8212	22.5172	26.7616	19.1609	6.39066	18.7076	protein_coding	11.5377	20.5845	20.839
ENSMMUG00000000622	0.121816	0.681924	0.00556544	0.940531	0.995258	1.0803	1.36427	0.362404	0.547174	0.970086	-0.921503	1.28331	1.07676	0.299424	0.968453	MRM1	mitochondrial rRNA methyltransferase 1 [Source:HGNC Symbol;Acc:HGNC:26202]	NA	mitochondrial rRNA methyltransferase 1 homolog (S. cerevisiae) [Source:HGNC Symbol;Acc:HGNC:26202]	MRM1	ENSG00000274853	NA	0	1.90338	0	0.634459	2.71854	14.3324	2.1552	4.11097	5.82928	2.22387	5.49317	1.31749	0	2.25863	protein_coding	0	3.41476	1.77068
ENSMMUG00000000628	0.163567	7.24529	0.158566	0.69048	0.991751	0.0186452	7.308	0.0015142	0.96896	0.99766	0.172313	7.35698	0.148628	0.69985	0.996965		ubiquitin-protein ligase E3A [Source:RefSeq peptide;Acc:NP_001247969]	711270	Ubiquitin-protein ligase E3A isoform 3; Uncharacterized protein [Source:UniProtKB/TrEMBL;Acc:F6RKN5]	UBE3A	ENSG00000114062	7337	0.106193	0.318882	0.0294106	0.151495	1.66338	0	0.90268	1.05959	0.906413	0.567734	1.43656	0.536047	0.350625	0.722742	protein_coding	0.106193	0.981134	0.551891
ENSMMUG00000000630	0.853889	6.7209	3.41358	0.0646621	0.518609	0.410612	6.57241	0.931677	0.334428	0.919403	0.455746	6.94524	1.77366	0.18293	0.941921	RC3H1	ring finger and CCCH-type domains 1 [Source:HGNC Symbol;Acc:HGNC:29434]	707745	Uncharacterized protein [Source:UniProtKB/TrEMBL;Acc:F6Y0L7]	RC3H1	ENSG00000135870	149041	2.1616	2.93084	1.70148	2.26464	3.60653	11.2593	2.37788	3.44338	5.17176	3.8395	6.73334	3.61465	2.20484	4.09808	protein_coding	2.1616	3.52496	3.72707
ENSMMUG00000000632	-0.436715	3.9671	0.205341	0.650444	0.985207	0.405824	4.59601	0.211166	0.645855	0.98539	-0.847173	4.36633	3.88664	0.0486717	0.780494		SH3 binding domain protein 5 like [Source:HGNC Symbol;Acc:HGNC:29360]	710289	SH3 domain-binding protein 5-like; Uncharacterized protein [Source:UniProtKB/TrEMBL;Acc:F6Y0K6]	SH3BP5L	ENSG00000175137	80851	0	0	0	0	0.641076	0	0.481327	0.525981	0.412096	0.987916	0.436006	0.449163	0.552751	0.606459	protein_coding	0	0.503654	0.500957
ENSMMUG00000000634	-1.71917	4.50169	5.52946	0.0186988	0.223797	-1.20024	4.81889	3.40743	0.0649034	0.490329	-0.522893	3.92428	1.09077	0.2963	0.968453		zinc finger protein 692 [Source:RefSeq peptide;Acc:NP_001248198]	710010	Uncharacterized protein [Source:UniProtKB/TrEMBL;Acc:F6QRI7]	ZNF692	ENSG00000171163	55657	25.4321	60.9098	27.0906	37.8108	78.6513	85.1369	36.6239	36.1772	59.1473	74.6509	84.8529	35.4347	25.6126	55.1378	protein_coding	27.0906	57.6376	55.0428
ENSMMUG00000000641	2.12097	0.734716	1.69413	0.193057	0.822093	0.32573	-0.231054	0.0386934	0.844057	0.994304	1.78496	0.762041	2.99082	0.0837375	0.853324	WDR78	WD repeat domain 78 [Source:HGNC Symbol;Acc:HGNC:26252]	NA	Uncharacterized protein [Source:UniProtKB/TrEMBL;Acc:F6XT32]	WDR78	ENSG00000152763	79819	0	2.12915	0	0.709716	5.64044	15.3266	3.27912	4.73431	7.24512	2.33567	5.10413	2.71713	2.37182	3.13218	protein_coding	0	5.18738	2.54447
ENSMMUG00000000642	0.248131	6.44361	0.321119	0.570936	0.97672	0.420043	6.69903	0.928478	0.335259	0.919403	-0.150428	6.74793	0.146518	0.701885	0.996965	THADA	THADA, armadillo repeat containing [Source:HGNC Symbol;Acc:HGNC:19217]	716361	thyroid adenoma associated [Source:HGNC Symbol;Acc:HGNC:19217]	THADA	ENSG00000115970	63892	0	0.250201	0	0.0834004	1.41453	1.55636	0.336424	0.954347	1.06541	1.32244	0.711077	0.411315	0.179916	0.656188	protein_coding	0	1.18444	0.561196
ENSMMUG00000000643	-0.202011	7.58415	0.22767	0.633257	0.982381	-0.798607	7.44785	4.30235	0.0380598	0.353457	0.60831	7.34892	2.85697	0.0909785	0.853324	MIER1	MIER1 transcriptional regulator [Source:HGNC Symbol;Acc:HGNC:29657]	NA	mesoderm induction early response 1, transcriptional regulator [Source:HGNC Symbol;Acc:HGNC:29657]	MIER1	ENSG00000198160	57708	1.96217	0.413482	0	0.791883	0.572702	0.0372758	0.261635	0.321578	0.298298	0.228049	0.432782	0.101328	0.146963	0.227281	protein_coding	0.413482	0.291606	0.187506
ENSMMUG00000000644	-1.38636	3.58831	2.32561	0.12726	0.715467	-0.97831	3.87524	1.22364	0.268647	0.88585	-0.391775	3.1721	0.532616	0.465509	0.98601		centrosomal protein of 85 kDa [Source:RefSeq peptide;Acc:NP_001244557]	714264	Centrosomal protein of 85 kDa; Uncharacterized protein [Source:UniProtKB/TrEMBL;Acc:F6XS40]	CEP85	ENSG00000130695	64793	63.4439	117.125	49.8538	76.8076	295.791	71.8995	56.5995	123.965	137.064	171.387	104.038	68.6178	44.5439	97.1466	protein_coding	63.4439	97.9322	86.3278
ENSMMUG00000000645	0.145591	4.23867	0.0392	0.843053	0.994902	0.427277	4.56001	0.342676	0.558289	0.973265	-0.260407	4.55906	0.302461	0.582344	0.996965		solute carrier family 35 member D1 [Source:HGNC Symbol;Acc:HGNC:20800]	700175	UDP-glucuronic acid/UDP-N-acetylgalactosamine transporter; Uncharacterized protein [Source:UniProtKB/TrEMBL;Acc:F6XS30]	SLC35D1	ENSG00000116704	23169	0.0322889	0.204125	0	0.0788045	0.120421	0.0423247	0.219575	0.300699	0.170755	0.302093	0.2457	0.115052	0.241033	0.22597	protein_coding	0.0322889	0.169998	0.243367
ENSMMUG00000000646	1.08364	5.86674	3.09409	0.0785769	0.573084	0.210062	5.42382	0.0857512	0.76965	0.987503	0.877257	5.98985	2.71065	0.0996806	0.863147	SH3BGRL3	SH3 domain binding glutamate rich protein like 3 [Source:HGNC Symbol;Acc:HGNC:15568]	714372	Uncharacterized protein [Source:UniProtKB/TrEMBL;Acc:F6XR95]	SH3BGRL3	ENSG00000142669	83442	68.972	2.36972	36.5433	35.9617	55.6399	11.3012	36.287	47.1268	37.5887	10.5212	8.87408	13.3566	5.38115	9.53326	protein_coding	36.5433	41.7069	9.69764
ENSMMUG00000000648	5.67335	-0.494471	7.3058	0.00687322	0.103712	6.25954	-0.125005	7.7977	0.00523127	0.0756139	-0.375921	0.307057	0.0893693	0.76498	0.999449	IL23R	interleukin 23 receptor [Source:HGNC Symbol;Acc:HGNC:19100]	700440	interleukin 23 receptor [Source:HGNC Symbol;Acc:HGNC:19100]	IL23R	ENSG00000162594	149233	9.88991	14.5272	11.8309	12.0827	17.3573	31.8649	13.9961	17.3314	20.1374	24.021	34.0096	17.3731	10.7853	21.5473	protein_coding	11.8309	17.3444	20.6971
ENSMMUG00000000649	1.02846	1.1725	0.384187	0.535371	0.973692	1.64232	1.74195	0.863488	0.352764	0.922418	-0.618797	1.91905	0.758298	0.383862	0.984017	UBXN11	UBX domain protein 11 [Source:HGNC Symbol;Acc:HGNC:30600]	719826	Uncharacterized protein [Source:UniProtKB/TrEMBL;Acc:F6X0D7]	UBXN11	ENSG00000158062	91544	87.4215	147.146	137.63	124.066	153.581	129.441	115.215	155.985	138.556	128.505	203.902	92.5497	80.5183	126.369	protein_coding	137.63	141.511	110.527
ENSMMUG00000000651	-0.414214	2.44003	0.0897628	0.764479	0.993218	-0.126244	2.72136	0.00558484	0.940428	0.99766	-0.298183	2.51598	0.100759	0.75092	0.998924	IL12RB2	interleukin 12 receptor subunit beta 2 [Source:HGNC Symbol;Acc:HGNC:5972]	700677	interleukin 12 receptor, beta 2 [Source:HGNC Symbol;Acc:HGNC:5972]	IL12RB2	ENSG00000081985	3595	9.21478	10.9564	0.811257	6.99415	11.2885	5.59947	8.93448	8.28112	8.52591	11.8268	18.8326	9.13268	4.94091	11.1832	protein_coding	9.21478	8.6078	10.4797
ENSMMUG00000000652	0.302906	7.10172	0.431286	0.511358	0.972784	-0.577451	6.77123	1.35925	0.243667	0.86778	0.880792	6.97652	4.38569	0.0362418	0.741481	SERBP1	SERPINE1 mRNA binding protein 1 [Source:HGNC Symbol;Acc:HGNC:17860]	700797	Uncharacterized protein [Source:UniProtKB/TrEMBL;Acc:F6WZG6]	SERBP1	ENSG00000142864	26135	0	0.855224	0	0.285075	7.26521	0.118219	3.96843	4.37945	3.93283	2.0492	3.27887	1.28543	0.621451	1.80874	protein_coding	0	4.17394	1.66731
ENSMMUG00000000653	0.0869017	5.79744	0.0270689	0.869317	0.994902	-1.21712	5.32776	5.65794	0.0173766	0.194695	1.319	5.45105	9.07994	0.00258428	0.353006	STMN1	stathmin 1 [Source:HGNC Symbol;Acc:HGNC:6510]	719733	Stathmin [Source:UniProtKB/TrEMBL;Acc:F6WZM7]	STMN1	ENSG00000117632	3925	64.7854	53.4211	90.1466	69.451	79.138	130.664	54.4598	58.1888	80.6127	80.5244	127.281	52.042	35.6736	73.8802	protein_coding	64.7854	68.6634	66.2832
ENSMMUG00000000654	-0.934837	3.10347	0.765406	0.381642	0.942426	0.0304908	3.71433	0.000933113	0.975631	0.99766	-0.965168	3.30918	2.58873	0.107626	0.87785		lysophosphatidic acid receptor 2 [Source:HGNC Symbol;Acc:HGNC:3168]	719844	Lysophosphatidic acid receptor 2; Uncharacterized protein [Source:UniProtKB/TrEMBL;Acc:F6WZP3]	LPAR2	ENSG00000064547	9170	8.26336	3.15238	0	3.80525	3.13494	6.62976	2.25116	3.45917	3.86876	7.33128	7.95029	3.13055	3.02698	5.35977	protein_coding	3.15238	3.29706	5.23091
ENSMMUG00000000655	-0.0414667	3.61591	0.00113474	0.973128	0.997388	0.617263	4.17206	0.271035	0.602638	0.979654	-0.652663	4.07808	1.40259	0.23629	0.958769	PAFAH2	platelet activating factor acetylhydrolase 2 [Source:HGNC Symbol;Acc:HGNC:8579]	719750	Uncharacterized protein [Source:UniProtKB/TrEMBL;Acc:F6WZL7]	PAFAH2	ENSG00000158006	5051	16.3598	18.156	20.4639	18.3266	28.9647	15.73	23.0846	30.1063	24.4714	11.1132	14.4401	12.3847	4.77451	10.6781	protein_coding	18.156	26.0247	11.7489
ENSMMUG00000000662	0.865134	6.8328	3.3839	0.065836	0.52488	-0.784453	6.0313	2.85834	0.0909012	0.59683	1.65585	6.66635	13.9657	0.000186181	0.0918006	GBP2	guanylate binding protein 2 [Source:HGNC Symbol;Acc:HGNC:4183]	694538	Uncharacterized protein [Source:UniProtKB/TrEMBL;Acc:F7A8B5]	GBP1	ENSG00000117228	2633	104.995	59.3393	79.2383	81.191	52.117	25.4358	49.6119	64.9398	48.0261	29.856	50.1733	45.4697	17.2321	35.6828	protein_coding	79.2383	50.8645	37.6629
ENSMMUG00000000663	0.871684	4.43558	1.35374	0.244626	0.868351	0.235054	4.17019	0.0807217	0.776322	0.987503	0.650519	4.57962	1.87371	0.171051	0.941921			694684	Uncharacterized protein [Source:UniProtKB/TrEMBL;Acc:F6RNS5]	GBP6	ENSG00000183347	163351	7.64339	14.2084	6.14902	9.33361	44.3198	7.03719	24.3508	29.9009	26.4022	18.4859	22.7724	11.8883	9.14375	15.5726	protein_coding	7.64339	27.1258	15.1871
ENSMMUG00000000664	0.550298	5.97041	1.21376	0.270588	0.887168	-0.218461	5.66426	0.201744	0.653317	0.98539	0.776969	5.97037	4.61934	0.0316135	0.728432		RAS related 2 [Source:HGNC Symbol;Acc:HGNC:17271]	699700	Ras-related protein R-Ras2 isoform a; Uncharacterized protein [Source:UniProtKB/TrEMBL;Acc:F7A890]	RRAS2	ENSG00000133818	22800	44.966	52.9744	54.0246	50.655	99.4244	40.6351	63.3583	91.0741	73.623	91.4658	152.151	46.99	53.4815	86.0221	protein_coding	52.9744	77.2162	72.4736
ENSMMUG00000000667	-1.17836	4.64016	1.14129	0.28538	0.899237	-0.38217	5.1236	0.346005	0.556383	0.972955	-0.771024	4.58344	0.841325	0.359018	0.981587		zinc finger MYM-type containing 3 [Source:HGNC Symbol;Acc:HGNC:13054]	697147	Uncharacterized protein; Zinc finger MYM-type protein 3 isoform 1 [Source:UniProtKB/TrEMBL;Acc:F6UBU8]	ZMYM3	ENSG00000147130	9203	0.197545	2.90802	5.97131	3.02562	5.91496	3.47725	2.84477	4.76817	4.25129	3.47012	2.81552	2.48038	1.50706	2.56827	protein_coding	2.90802	4.12271	2.64795
ENSMMUG00000000670	0.834593	6.35134	2.67087	0.1022	0.652692	0.602375	6.33922	1.58188	0.20849	0.83112	0.248225	6.65946	0.481302	0.487833	0.98667	RABGAP1	RAB GTPase activating protein 1 [Source:HGNC Symbol;Acc:HGNC:17155]	NA	RAB GTPase activating protein 1 [Source:HGNC Symbol;Acc:HGNC:17155]	RABGAP1	ENSG00000011454	23637	3.95412	6.14687	6.82202	5.641	12.3293	3.27131	5.06929	10.2408	7.72768	14.0354	9.42668	6.35175	2.51249	8.08159	protein_coding	6.14687	7.65506	7.88922
ENSMMUG00000000671	-0.300226	5.74281	0.0860232	0.769295	0.994151	0.384199	6.28763	0.853535	0.355554	0.92336	-0.672216	6.11052	0.576118	0.447838	0.984428			700892	Uncharacterized protein [Source:UniProtKB/TrEMBL;Acc:F6Z0U3]	NA	NA	NA	4.40178	20.0405	1.19771		10.4258	19.4861	6.54892	10.916		19.8689	8.91243	10.7315	5.2104		protein_coding	4.40178	10.6709	9.82195
ENSMMUG00000000672	10.6911	3.93582	32.5623	1.15434e-08	7.70753e-05	NA	NA	NA	NA	NA	7.648	3.8622	55.4061	9.80315e-14	6.76711e-10		haptoglobin precursor [Source:RefSeq peptide;Acc:NP_001247704]	706640	Uncharacterized protein [Source:UniProtKB/TrEMBL;Acc:F6Z0R5]	NA	NA	NA	0	2.03721	0		0	0	0.154688	0.514465		0	1.63477	1.37789	0		protein_coding	0	0.0773438	0.688947
ENSMMUG00000000676	0.500058	4.97643	0.66227	0.41576	0.951672	0.3956	5.05676	0.441301	0.506495	0.960387	0.116654	5.23272	0.0731123	0.786858	0.999648	FBXO28	F-box protein 28 [Source:HGNC Symbol;Acc:HGNC:29046]	702246	Uncharacterized protein [Source:UniProtKB/TrEMBL;Acc:F6Z0J2]	FBXO28	ENSG00000143756	23219	0	0.11359	0	0.0378633	0.201033	0	0.503125	0.53785	0.310502	0.080051	0.329155	0.142274	0	0.13787	protein_coding	0	0.352079	0.111163
ENSMMUG00000000677	-0.0602124	6.46625	0.0162935	0.898429	0.994902	-0.214329	6.53537	0.22253	0.637119	0.984837	0.154159	6.49165	0.168614	0.681346	0.996965		DEAH-box helicase 38 [Source:HGNC Symbol;Acc:HGNC:17211]	709173	Pre-mRNA-splicing factor ATP-dependent RNA helicase PRP16; Uncharacterized protein [Source:UniProtKB/TrEMBL;Acc:F6Z0F9]	DHX38	ENSG00000140829	9785	0.0863888	1.55648	0	0.547624	4.41394	3.62367	4.61338	5.9477	4.64967	3.233	5.55113	3.18082	2.70355	3.66712	protein_coding	0.0863888	4.51366	3.20691
ENSMMUG00000000678	-0.94415	0.569915	0.224864	0.635358	0.982381	-0.560791	0.828505	0.0800996	0.777163	0.987503	-0.399981	0.423307	0.0934185	0.759875	0.999449		LDOC1, regulator of NFKB signaling [Source:HGNC Symbol;Acc:HGNC:6548]	696902	Protein LDOC1; Uncharacterized protein [Source:UniProtKB/TrEMBL;Acc:F6Z0H6]	LDOC1	ENSG00000182195	23641	27.2858	107.81	98.0949	77.7302	105.774	64.655	72.6781	97.646	85.1882	122.645	103.149	85.2276	47.0796	89.5255	protein_coding	98.0949	85.162	94.1885
ENSMMUG00000000680	-1.63717	-0.280687	0.68479	0.407942	0.951672	-0.601569	0.0973436	0.140357	0.707926	0.986836	-1.00377	-0.485571	0.533408	0.465178	0.98601	PMFBP1	polyamine modulated factor 1 binding protein 1 [Source:HGNC Symbol;Acc:HGNC:17728]	706402	Uncharacterized protein [Source:UniProtKB/TrEMBL;Acc:F6Z0D0]	PMFBP1	ENSG00000118557	83449	6.69226	7.79016	8.50811	7.66351	5.85745	8.93414	4.7416	7.0964	6.6574	6.5352	10.2934	5.16221	5.2325	6.80584	protein_coding	7.79016	6.47692	5.88385
ENSMMUG00000000681	-0.90089	2.61633	0.427709	0.513115	0.972784	-1.39979	2.58408	0.700768	0.402526	0.938181	0.480687	2.07926	0.27247	0.60168	0.996965	CLMN	calmin [Source:HGNC Symbol;Acc:HGNC:19972]	709910	calmin (calponin-like, transmembrane) [Source:HGNC Symbol;Acc:HGNC:19972]	CLMN	ENSG00000165959	79789	133.643	47.6338	87.8028	89.6931	42.4248	143.347	57.1539	75.2147	79.5351	77.7513	131.338	70.4574	61.14	85.1716	protein_coding	87.8028	66.1843	74.1044
ENSMMUG00000000684	0.881878	3.22599	0.299581	0.584145	0.9806	1.49466	3.83533	1.33854	0.247291	0.872044	-0.601988	3.98269	0.492019	0.483028	0.98667		acyl-CoA dehydrogenase short/branched chain [Source:HGNC Symbol;Acc:HGNC:91]	707487	Uncharacterized protein [Source:UniProtKB/TrEMBL;Acc:F6Z097]	ACADSB	ENSG00000196177	36	0.432747	0.984869	0	0.472539	1.87215	10.7777	1.38485	0.978731	3.75337	1.04111	3.36614	1.33637	0.596382	1.585	protein_coding	0.432747	1.6285	1.18874
ENSMMUG00000000687	7.06117	0.559608	11.1187	0.000854602	0.031257	NA	NA	NA	NA	NA	1.54619	0.82815	1.89246	0.168924	0.941921	ETV7	ETS variant 7 [Source:HGNC Symbol;Acc:HGNC:18160]	NA	ets variant 7 [Source:HGNC Symbol;Acc:HGNC:18160]	ETV7	ENSG00000010030	51513	0.988236	1.04124	23.3555	8.46165	28.7477	3.88618	8.631	14.3526	13.9044	9.02575	13.7865	8.80322	1.51324	8.28218	protein_coding	1.04124	11.4918	8.91448
ENSMMUG00000000688	1.60732	5.09608	2.60252	0.106694	0.667087	1.11746	4.87712	1.2052	0.272285	0.88772	0.504335	5.48046	1.17475	0.278428	0.963134	CD96	CD96 molecule [Source:HGNC Symbol;Acc:HGNC:16892]	706836	CD96 molecule [Source:HGNC Symbol;Acc:HGNC:16892]	CD96	ENSG00000153283	10225	0	0.432516	0	0.144172	0.226807	3.48759	0.091226	0.252836	1.01462	0.355611	0	0	0.130954	0.121641	protein_coding	0	0.239821	0.0654769
ENSMMUG00000000689	-0.331868	1.83684	0.0523718	0.818986	0.994902	-1.0249	1.68179	0.346511	0.556095	0.97283	0.679788	1.52888	0.503532	0.477952	0.986229		family with sequence similarity 206 member A [Source:HGNC Symbol;Acc:HGNC:1364]	710486	Uncharacterized protein [Source:UniProtKB/TrEMBL;Acc:F6Z045]	FAM206A	ENSG00000119328	54942	9.26756	9.65908	0	6.30888	9.90188	11.1631	5.5107	7.6643	8.55998	4.18469	18.6362	7.43743	4.89015	8.78711	protein_coding	9.26756	8.78309	6.16379
ENSMMUG00000000690	0.427934	1.78887	0.0857414	0.769663	0.994151	0.372121	1.87985	0.0589601	0.808147	0.99031	0.0760934	2.016	0.0116199	0.914158	0.999648	CTNNAL1	catenin alpha like 1 [Source:HGNC Symbol;Acc:HGNC:2512]	710389	catenin (cadherin-associated protein), alpha-like 1 [Source:HGNC Symbol;Acc:HGNC:2512]	CTNNAL1	ENSG00000119326	8727	61.2526	74.339	81.1093	72.2336	46.7988	118.354	37.6666	43.4856	61.5762	56.2926	75.2488	50.8202	44.8921	56.8134	protein_coding	74.339	45.1422	53.5564
ENSMMUG00000000692	1.51634	3.33792	1.468	0.225662	0.852603	1.78135	3.69696	2.05054	0.152152	0.754286	-0.256672	4.05323	0.33938	0.560187	0.995828	PLCXD2	phosphatidylinositol specific phospholipase C X domain containing 2 [Source:HGNC Symbol;Acc:HGNC:26462]	NA	phosphatidylinositol-specific phospholipase C, X domain containing 2 [Source:HGNC Symbol;Acc:HGNC:26462]	PLCXD2	ENSG00000240891	257068	27.6428	52.7822	28.5878	36.3376	39.68	29.9673	25.7649	33.2621	32.1686	76.5856	144.573	45.1072	50.5925	79.2146	protein_coding	28.5878	31.6147	63.589
ENSMMUG00000000694	7.7244	1.11359	13.3477	0.000258734	0.024772	8.73361	1.96587	12.7878	0.000348892	0.0332657	-0.752914	2.35405	0.801274	0.370713	0.984017	PHLDB2	pleckstrin homology like domain family B member 2 [Source:HGNC Symbol;Acc:HGNC:29573]	709353	Uncharacterized protein [Source:UniProtKB/TrEMBL;Acc:F6XRZ9]	PHLDB2	ENSG00000144824	90102	6.32993	7.71521	13.9687	9.33796	8.30978	6.8702	4.92238	6.58546	6.67196	4.14558	9.31232	5.20265	4.89969	5.89006	protein_coding	7.71521	6.72783	5.05117
ENSMMUG00000000695	0.94825	5.22946	2.3861	0.122419	0.706567	1.10639	5.48812	3.32292	0.0683206	0.504644	-0.132402	5.75274	0.0902172	0.763901	0.999449	TMEM245	transmembrane protein 245 [Source:HGNC Symbol;Acc:HGNC:1363]	710299	transmembrane protein 245 [Source:HGNC Symbol;Acc:HGNC:1363]	TMEM245	ENSG00000106771	23731	20.7119	35.1149	10.7772	22.2013	63.5746	27.9721	33.8686	45.0065	42.6054	49.7032	48.0246	37.124	20.9753	38.9568	protein_coding	20.7119	39.4376	42.5743
ENSMMUG00000000696	1.95199	0.941712	1.42912	0.231907	0.858817	1.58379	0.809847	0.908509	0.34051	0.920117	0.361771	1.37866	0.210051	0.646728	0.996965		mycophenolic acid acyl-glucuronide esterase, mitochondrial [Source:RefSeq peptide;Acc:NP_001248431]	707464	Abhydrolase domain-containing protein 10, mitochondrial; Uncharacterized protein [Source:UniProtKB/TrEMBL;Acc:F6YZH0]	ABHD10	ENSG00000144827	55347	372.028	761.946	617.04	583.672	977.92	1091.52	398.853	437.376	726.419	1171.86	885.193	552.181	321.652	732.722	protein_coding	617.04	707.648	718.687
ENSMMUG00000000699	0.950331	5.12882	1.97439	0.159983	0.782283	1.00508	5.32104	2.41764	0.119975	0.67631	-0.0405632	5.60786	0.00906684	0.92414	0.999648		cleavage and polyadenylation specific factor 2 [Source:HGNC Symbol;Acc:HGNC:2325]	697875	Cleavage and polyadenylation specificity factor subunit 2; Uncharacterized protein [Source:UniProtKB/TrEMBL;Acc:F6YTM3]	CPSF2	ENSG00000165934	53981	0	0	1.80149	0.600496	0.183779	2.0024	0.157695	0.0327792	0.594162	0.0987937	0.499965	0.263378	0.0424442	0.226145	protein_coding	0	0.170737	0.181086
ENSMMUG00000000700	-0.0595515	4.45847	0.00538116	0.941522	0.995325	0.679224	5.06213	0.872571	0.350244	0.922418	-0.73877	4.96835	2.86532	0.0905078	0.853324			NA	Battenin [Source:UniProtKB/TrEMBL;Acc:F6YSX0]	NA	NA	NA	2.94008	0.605633	0		2.24228	3.50748	1.17609	2.70287		1.21421	5.36267	1.02015	0.47423		protein_coding	0.605633	2.47257	1.11718
ENSMMUG00000000704	0.365205	5.12321	0.28016	0.596596	0.981926	0.23091	5.1807	0.119048	0.730069	0.986836	0.16067	5.31608	0.146216	0.702178	0.996965	NUP155	nucleoporin 155 [Source:HGNC Symbol;Acc:HGNC:8063]	706019	nucleoporin 155kDa [Source:HGNC Symbol;Acc:HGNC:8063]	NUP155	ENSG00000113569	9631	0	0.980656	0	0.326885	0.269082	0.993038	1.06787	0.503937	0.708482	0.554491	2.01308	0.214238	0.642166	0.855993	protein_coding	0	0.748488	0.598328
ENSMMUG00000000706	0.0263244	6.53817	0.00343196	0.953284	0.996618	0.0523227	6.70028	0.0175796	0.894519	0.99644	-0.0196668	6.68163	0.00294698	0.956707	0.999728	FLNB	filamin B [Source:HGNC Symbol;Acc:HGNC:3755]	NA	Uncharacterized protein [Source:UniProtKB/TrEMBL;Acc:F6YS56]	FLNB	ENSG00000136068	2317	4.77238	4.15458	4.95759	4.62818	9.547	2.66636	4.60674	5.89118	5.67782	5.78256	7.18365	3.19656	2.48883	4.6629	protein_coding	4.77238	5.24896	4.48956
ENSMMUG00000000707	-0.283317	4.77988	0.149242	0.699261	0.992388	-0.66262	4.74948	0.392032	0.531233	0.968656	0.371302	4.60605	0.201947	0.653154	0.996965	APOBR	apolipoprotein B receptor [Source:HGNC Symbol;Acc:HGNC:24087]	705950	apolipoprotein B receptor [Source:HGNC Symbol;Acc:HGNC:24087]	APOBR	ENSG00000184730	55911	5.34112	3.08295	0.686029	3.0367	2.16517	4.51527	3.14289	4.47974	3.57577	2.04334	5.95573	2.57431	0.422266	2.74891	protein_coding	3.08295	3.81132	2.30882
ENSMMUG00000000712	-4.0311	1.78738	3.62545	0.0569021	0.486473	NA	NA	NA	NA	NA	NA	NA	NA	NA	NA	CDH6	cadherin 6 [Source:HGNC Symbol;Acc:HGNC:1765]	NA	cadherin 6, type 2, K-cadherin (fetal kidney) [Source:HGNC Symbol;Acc:HGNC:1765]	CDH6	ENSG00000113361	1004	3.38339	6.19851	2.18007	3.92066	5.5366	4.84229	3.92216	6.13181	5.10822	13.0588	7.20997	5.49479	3.48915	7.31318	protein_coding	3.38339	5.18945	6.35238
ENSMMUG00000000713	-0.836759	2.0143	0.235712	0.627321	0.982381	-0.398383	2.35335	0.0500668	0.822947	0.99105	-0.425701	1.94919	0.354061	0.551823	0.995828		hexamethylene bisacetamide inducible 2 [Source:HGNC Symbol;Acc:HGNC:28591]	716047	Protein HEXIM2; Uncharacterized protein [Source:UniProtKB/TrEMBL;Acc:F6YS14]	HEXIM2	ENSG00000168517	124790	0	5.13083	7.12933	4.08672	2.87399	9.13417	2.37754	4.08999	4.61892	2.13666	3.91623	1.94742	2.09483	2.52378	protein_coding	5.13083	3.48199	2.11574
ENSMMUG00000000715	1.71679	1.1308	0.893108	0.344636	0.92773	0.821534	0.667105	0.185108	0.667019	0.986836	0.895155	1.35282	0.635499	0.425345	0.984191	PPP1R13L	protein phosphatase 1 regulatory subunit 13 like [Source:HGNC Symbol;Acc:HGNC:18838]	NA	Uncharacterized protein [Source:UniProtKB/TrEMBL;Acc:F6YS07]	PPP1R13L	NA	NA	23.9115	51.8147	46.3169	40.681	44.8841	74.3935	34.7885	37.2015	47.8169	50.1048	78.4626	37.0832	27.0474	48.1745	protein_coding	46.3169	41.0428	43.594
ENSMMUG00000000717	3.52714	1.13065	4.41811	0.0355593	0.3557	3.26688	1.02113	2.58248	0.108052	0.650189	0.297426	1.76736	0.104295	0.746735	0.998924			714440	CD3e molecule, epsilon associated protein [Source:HGNC Symbol;Acc:HGNC:24219]	CD3EAP	ENSG00000117877	10849	52.2309	82.2255	98.7883	77.7482	66.5835	92.1596	40.7085	50.7867	62.5596	98.1315	172.675	74.6204	82.3449	106.943	protein_coding	82.2255	58.6851	90.2382
ENSMMUG00000000718	-0.838374	3.34891	0.792463	0.373356	0.939683	-0.627837	3.58243	0.437508	0.508328	0.960387	-0.199145	3.16497	0.129923	0.718512	0.997673	ERCC1	ERCC excision repair 1, endonuclease non-catalytic subunit [Source:HGNC Symbol;Acc:HGNC:3433]	574267	excision repair cross-complementation group 1 [Source:HGNC Symbol;Acc:HGNC:3433]	ERCC1	ENSG00000012061	2067	4.69831	3.88745	15.2319	7.93923	8.8642	1.81135	3.31661	8.36479	5.58924	3.97092	8.06161	4.84177	4.8403	5.42865	protein_coding	4.69831	5.8407	4.84103
ENSMMUG00000000719	-3.50626	2.59691	5.14187	0.0233555	0.263866	-2.57737	2.87081	2.78446	0.095183	0.612515	-0.921588	0.929574	1.00086	0.317102	0.974953		spindle and kinetochore-associated protein 1 [Source:RefSeq peptide;Acc:NP_001181746]	700712	spindle and kinetochore associated complex subunit 1 [Source:HGNC Symbol;Acc:HGNC:28109]	SKA1	ENSG00000262634	220134	4.61705	1.94588	0	2.18764	0.114795	2.62257	2.46254	4.40213	2.40051	1.79987	0.91086	2.92471	0.574429	1.55247	protein_coding	1.94588	2.54256	1.35537
ENSMMUG00000000722	0.957941	5.1147	1.87627	0.170759	0.798915	0.20776	4.76188	0.0788334	0.778885	0.987503	0.763963	5.24752	2.05657	0.151551	0.934978	RHBDD1	rhomboid domain containing 1 [Source:HGNC Symbol;Acc:HGNC:23081]	707982	rhomboid domain containing 1 [Source:HGNC Symbol;Acc:HGNC:23081]	RHBDD1	ENSG00000144468	84236	4.94572	12.8475	11.0576	9.61692	15.0913	15.1661	11.7504	17.9847	14.9981	11.558	17.4106	10.182	9.56974	12.1801	protein_coding	11.0576	15.1287	10.87
ENSMMUG00000000729	1.40899	2.18867	0.922429	0.336838	0.922554	-0.618844	1.12623	0.134485	0.713826	0.986836	2.01751	2.06338	4.92308	0.0265002	0.71283			NA	Uncharacterized protein [Source:UniProtKB/TrEMBL;Acc:F6YK65]	C2	ENSG00000235696	101928623	13.5201	7.69799	5.85527	9.02446	11.8053	18.6793	12.8024	19.5216	15.7021	5.65923	16.7147	11.7576	6.52272	10.1636	protein_coding	7.69799	15.7408	9.14015
ENSMMUG00000000730	NA	NA	NA	NA	NA	8.13286	1.41082	11.2536	0.000794682	0.0357633	-1.57717	1.55183	2.06999	0.150222	0.933987	SPTA1	spectrin alpha, erythrocytic 1 [Source:HGNC Symbol;Acc:HGNC:11272]	719111	spectrin, alpha, erythrocytic 1 [Source:HGNC Symbol;Acc:HGNC:11272]	SPTA1	ENSG00000163554	6708	1.33925	0.601246	0	0.646833	1.46222	0.686939	1.14133	1.42023	1.17768	1.79	2.06773	1.47541	1.04766	1.5952	protein_coding	0.601246	1.28078	1.63271
ENSMMUG00000000735	-0.0468159	4.11532	0.00323442	0.954647	0.996618	0.396074	4.53039	0.26982	0.603452	0.979871	-0.437879	4.45149	0.995036	0.318515	0.975469	NELFE	negative elongation factor complex member E [Source:HGNC Symbol;Acc:HGNC:13974]	716913	Uncharacterized protein [Source:UniProtKB/TrEMBL;Acc:F6YEG1]	RDBP	NA	NA	0.267018	0	0	0.089006	4.38169	0.11667	3.38238	3.19716	2.76947	3.09302	4.43998	1.58573	1.17551	2.57356	protein_coding	0	3.28977	2.33938
ENSMMUG00000000736	-0.724879	5.57764	1.81859	0.177482	0.806234	-0.0954332	6.04386	0.0382721	0.844898	0.994304	-0.634633	5.696	2.15222	0.142364	0.926407	SKIV2L	Ski2 like RNA helicase [Source:HGNC Symbol;Acc:HGNC:10898]	NA	superkiller viralicidic activity 2-like (S. cerevisiae) [Source:HGNC Symbol;Acc:HGNC:10898]	SKIV2L	ENSG00000204351	6499	1.84484	0.248805	2.4525	1.51538	2.49525	4.57852	3.02075	2.74889	3.21085	2.36711	2.72444	4.0902	1.76558	2.73683	protein_coding	1.84484	2.88482	2.54578
ENSMMUG00000000737	-0.3934	3.45243	0.179804	0.671541	0.989931	-0.36903	3.60276	0.151129	0.697458	0.986836	-0.0142509	3.39837	0.000822605	0.977119	0.999952	HAGH	hydroxyacylglutathione hydrolase [Source:HGNC Symbol;Acc:HGNC:4805]	703206	hydroxyacylglutathione hydrolase [Source:HGNC Symbol;Acc:HGNC:4805]	HAGH	ENSG00000063854	3029	103.121	132.778	118.714	118.205	82.2736	97.1306	75.5592	88.6639	85.9068	120.6	143.304	91.0904	69.8947	106.222	protein_coding	118.714	85.4687	105.845
ENSMMUG00000000738	-0.219192	1.68789	0.0262997	0.871171	0.994902	-0.400597	1.74089	0.0792348	0.778337	0.987503	0.171332	1.62623	0.0487626	0.825231	0.999648	FAHD1	fumarylacetoacetate hydrolase domain containing 1 [Source:HGNC Symbol;Acc:HGNC:14169]	722505	Uncharacterized protein [Source:UniProtKB/TrEMBL;Acc:F6YDT1]	FAHD1	ENSG00000180185	81889	2.74708	0.248094	2.39114	1.79544	9.95247	9.00227	8.71258	10.0504	9.42944	5.50748	3.15215	6.75867	0.901391	4.07992	protein_coding	2.39114	9.47737	4.32982
ENSMMUG00000000740	-1.11121	4.11714	1.60415	0.205316	0.833998	-1.03434	4.29901	0.813074	0.367213	0.926971	-0.0883135	3.71152	0.0117265	0.913767	0.999648		spermatogenesis-associated protein 2 [Source:RefSeq peptide;Acc:NP_001247892]	702817	Spermatogenesis-associated protein 2; Spermatogenesis-associated protein PD1; Uncharacterized protein [Source:UniProtKB/TrEMBL;Acc:F6YDM2]	SPATA2	ENSG00000158480	9825	0	0.364522	0	0.121507	1.33554	0	0.352051	1.04974	0.684334	0.324495	1.69349	0.216271	0.261396	0.623912	protein_coding	0	0.700896	0.292945
ENSMMUG00000000741	-1.81127	2.34617	1.58388	0.208203	0.835424	-0.477247	2.98078	0.0891349	0.76528	0.987503	-1.35572	2.24942	2.03947	0.153263	0.934978		decapping and exoribonuclease protein [Source:RefSeq peptide;Acc:NP_001253911]	716027	Protein Dom3Z; Uncharacterized protein [Source:UniProtKB/TrEMBL;Acc:F6YDB6]	DOM3Z	NA	NA	10.8978	2.06683	0	4.32155	1.42251	0	0.599409	0.815537	0.709365	2.36692	0	1.45617	1.25156	1.26866	protein_coding	2.06683	0.707473	1.35386
ENSMMUG00000000747	-1.31541	2.00066	0.775527	0.378513	0.941064	-0.603605	2.42284	0.158214	0.690806	0.986836	-0.740082	1.8271	0.777001	0.37806	0.984017	STK19	serine/threonine kinase 19 [Source:HGNC Symbol;Acc:HGNC:11398]	716074	serine/threonine kinase 19 [Source:HGNC Symbol;Acc:HGNC:11398]	STK19	ENSG00000206342	8859	0	0	0	0	1.80185	0	5.31476	5.32289	3.10988	0	17.7438	4.66244	6.9357	7.33548	protein_coding	0	3.55831	5.79907
ENSMMUG00000000749	-0.675049	2.3831	0.271376	0.60241	0.982371	-1.70067	2.15034	1.76858	0.183558	0.798012	1.01933	1.77277	1.21909	0.269539	0.959194			704484	Uncharacterized protein [Source:UniProtKB/TrEMBL;Acc:H9H2P7]	NA	NA	NA	17.2341	9.85841	9.90606		8.72377	24.6186	9.82731	11.4641		13.4609	22.6811	10.0694	6.94689		protein_coding	9.90606	10.6457	11.7652
ENSMMUG00000000750	0.134392	4.63548	0.0302051	0.862026	0.994902	0.675467	5.13413	0.940297	0.332202	0.919403	-0.532133	5.10583	1.56567	0.210837	0.952865	RFFL	ring finger and FYVE like domain containing E3 ubiquitin protein ligase [Source:HGNC Symbol;Acc:HGNC:24821]	718665	Uncharacterized protein [Source:UniProtKB/TrEMBL;Acc:F6RSM7]	RAD51D	ENSG00000185379	5892	0	2.88938	1.6679	1.5191	1.20322	0.881037	1.22602	1.73475	1.26126	0.503074	0.70467	0.51092	0.509457	0.55703	protein_coding	1.6679	1.21462	0.510189
ENSMMUG00000000751	-0.0593345	2.19221	0.00174688	0.966662	0.997388	0.716514	2.80752	0.247935	0.618533	0.984074	-0.791286	2.71254	1.31984	0.25062	0.959194		notchless homolog 1 [Source:HGNC Symbol;Acc:HGNC:19889]	715324	Notchless protein homolog 1 isoform a; Uncharacterized protein [Source:UniProtKB/TrEMBL;Acc:F6RS36]	NLE1	ENSG00000073536	54475	3.61419	8.28914	1.30359	4.40231	14.2941	3.30525	3.26133	6.51358	6.84356	9.68929	2.38066	3.49406	1.15833	4.18059	protein_coding	3.61419	4.90942	2.93736
ENSMMUG00000000752	-0.895562	3.76598	1.00698	0.315628	0.914293	-0.650223	4.00806	0.544314	0.46065	0.951201	-0.238664	3.56113	0.214673	0.64313	0.996965	AHRR	aryl-hydrocarbon receptor repressor [Source:HGNC Symbol;Acc:HGNC:346]	NA	aryl-hydrocarbon receptor repressor [Source:HGNC Symbol;Acc:HGNC:346]	AHRR	ENSG00000063438	57491	9.16507	18.4997	10.0733	12.5794	16.1216	41.1493	14.6359	18.2898	22.5491	23.342	49.6974	21.7714	17.9432	28.1885	protein_coding	10.0733	17.2057	22.5567
ENSMMUG00000000754	0.170107	6.51973	0.088208	0.766468	0.993689	-0.0219981	6.55669	0.00197628	0.964541	0.99766	0.209281	6.61413	0.180199	0.671202	0.996965	DMXL2	Dmx like 2 [Source:HGNC Symbol;Acc:HGNC:2938]	NA	Uncharacterized protein [Source:UniProtKB/TrEMBL;Acc:F6RS08]	DMXL2	NA	NA	0.0116763	2.29565	3.68653	1.99795	2.04668	6.03032	2.09248	3.83691	3.5016	2.97296	0	2.46856	3.05067	2.12305	protein_coding	2.29565	2.9647	2.72076
ENSMMUG00000000755	7.08858	0.571419	8.39146	0.00376988	0.0709231	NA	NA	NA	NA	NA	4.85589	0.477391	8.38583	0.00378157	0.43507		steroid 21-hydroxylase precursor [Source:RefSeq peptide;Acc:NP_001181556]	717020	cytochrome P450, family 21, subfamily A, polypeptide 2 [Source:HGNC Symbol;Acc:HGNC:2600]	CYP21A2	ENSG00000235134	1589	0	3.23821	0	1.0794	3.42648	0	0.829359	1.51437	1.44255	2.06474	4.39959	1.44855	0.49022	2.10077	protein_coding	0	1.17186	1.75664
ENSMMUG00000000756	1.53101	1.24483	0.745835	0.387798	0.943634	2.2521	1.93606	1.55553	0.212321	0.834805	-0.728737	2.17398	0.736953	0.390639	0.984017		transmembrane protein adipocyte-associated 1 [Source:RefSeq peptide;Acc:NP_001248585]	707221	Uncharacterized protein [Source:UniProtKB/TrEMBL;Acc:F6RK16]	TPRA1	ENSG00000163870	131601	0	11.857	19.2937	10.3836	14.5607	0	13.474	19.6054	11.9101	16.8826	22.6539	13.1842	12.0886	16.2023	protein_coding	11.857	14.0174	15.0334
ENSMMUG00000000757	-0.273933	5.2435	0.21027	0.646556	0.984392	0.396219	5.78451	0.627636	0.428224	0.94465	-0.665364	5.61498	2.83045	0.0924923	0.853324	RNF114	ring finger protein 114 [Source:HGNC Symbol;Acc:HGNC:13094]	713517	ring finger protein 114 [Source:HGNC Symbol;Acc:HGNC:13094]	RNF114	ENSG00000124226	55905	2.81483	4.38516	4.39906	3.86635	3.56177	1.97663	1.4678	2.10647	2.27817	1.31005	0.764973	0.895518	0.606126	0.894167	protein_coding	4.38516	2.04155	0.830246
ENSMMUG00000000759	0.00215773	6.93386	2.65051e-05	0.995892	0.999402	-0.244511	6.94994	0.41143	0.521245	0.964235	0.254669	6.93938	0.574837	0.448343	0.984428	PDE3B	phosphodiesterase 3B [Source:HGNC Symbol;Acc:HGNC:8779]	698954	Uncharacterized protein [Source:UniProtKB/TrEMBL;Acc:F6RK06]	PDE3B	ENSG00000152270	5140	1.92005	3.9909	0.0322284	1.98106	7.35609	19.7533	6.66813	6.57959	10.0893	10.3234	14.6105	7.25617	4.46026	9.16259	protein_coding	1.92005	7.01211	8.7898
ENSMMUG00000000761	1.22791	1.47403	0.535553	0.464282	0.966728	0.301757	1.03827	0.0237605	0.877496	0.994857	0.910351	1.58606	0.984832	0.321009	0.977205		cytochrome P450 family 2 subfamily R member 1 [Source:HGNC Symbol;Acc:HGNC:20580]	698834	cytochrome P450, family 2, subfamily R, polypeptide 1 [Source:HGNC Symbol;Acc:HGNC:20580]	CYP2R1	ENSG00000186104	120227	4.10099	0	0	1.367	0.864475	4.09015	0.213975	0.355822	1.38111	0.119157	0	0.317667	1.17744	0.403566	protein_coding	0	0.610149	0.218412
ENSMMUG00000000765	0.682192	3.79223	0.402181	0.525965	0.972826	-0.256503	3.38765	0.0456247	0.83086	0.992373	0.934185	3.77734	3.1962	0.0738096	0.843235	ZRANB3	zinc finger RANBP2-type containing 3 [Source:HGNC Symbol;Acc:HGNC:25249]	712445	Uncharacterized protein [Source:UniProtKB/TrEMBL;Acc:F6RJ85]	ZRANB3	ENSG00000121988	84083	2.30918	1.54569	1.61228	1.82238	1.66451	2.06033	1.97939	2.22019	1.9811	1.08931	2.83835	0.898865	0.668561	1.37377	protein_coding	1.61228	2.01986	0.994085
ENSMMUG00000000766	-0.0423934	4.75774	0.00397731	0.949714	0.996618	0.436543	5.189	0.60447	0.436878	0.947564	-0.467834	5.11082	1.24145	0.265193	0.959194	KLHDC3	kelch domain containing 3 [Source:HGNC Symbol;Acc:HGNC:20704]	NA	Uncharacterized protein [Source:UniProtKB/TrEMBL;Acc:F6RJ66]	KLHDC3	ENSG00000124702	116138	7.15048	15.2453	0	7.46525	6.48388	0	10.7683	12.2176	7.36745	7.87054	25.4867	11.3238	7.32632	13.0018	protein_coding	7.15048	8.62608	9.59718
ENSMMUG00000000767	0.283034	4.96391	0.114524	0.735052	0.993218	0.362544	5.15808	0.209671	0.647025	0.98539	-0.0658409	5.23689	0.0268135	0.869929	0.999648	ZNF282	zinc finger protein 282 [Source:HGNC Symbol;Acc:HGNC:13076]	710270	Uncharacterized protein [Source:UniProtKB/TrEMBL;Acc:F6RJ75]	ZNF282	ENSG00000170265	8427	0	0.0694161	0	0.0231387	0.0136504	1.2714	0.036603	0.231298	0.388239	0.02446	0	0.0434727	0	0.0169832	protein_coding	0	0.13395	0.01223
ENSMMUG00000000768	-0.56197	2.79698	0.229458	0.631926	0.982381	-1.83668	2.47678	1.502	0.220365	0.840518	1.26803	2.17404	2.21024	0.137097	0.922364	PTPRM	protein tyrosine phosphatase, receptor type M [Source:HGNC Symbol;Acc:HGNC:9675]	NA	protein tyrosine phosphatase, receptor type, M [Source:HGNC Symbol;Acc:HGNC:9675]	PTPRM	ENSG00000173482	5797	2.156	0.616145	1.96312	1.57842	1.25568	2.74869	1.41771	1.65028	1.76809	1.02634	1.92277	1.61363	0.712288	1.31876	protein_coding	1.96312	1.534	1.31998
ENSMMUG00000000769	-0.573877	7.35308	1.89001	0.169201	0.796441	-0.0529455	7.77033	0.0229506	0.879586	0.994857	-0.510043	7.48088	1.97419	0.160004	0.937216	NLRC5	NLR family CARD domain containing 5 [Source:HGNC Symbol;Acc:HGNC:29933]	NA	NLR family, CARD domain containing 5 [Source:HGNC Symbol;Acc:HGNC:29933]	NLRC5	ENSG00000140853	84166	0	1.17107	2.87803	1.3497	0.370705	0.266508	0.37954	0.195354	0.303027	0.543488	0	0.241485	0.272412	0.264346	protein_coding	1.17107	0.318607	0.256949
ENSMMUG00000000775	7.00926	0.512511	12.1935	0.000479563	0.0268395	6.8148	0.275544	10.1027	0.00148052	0.0477111	0.465425	1.10276	0.258718	0.611002	0.996965	ZNF132	zinc finger protein 132 [Source:HGNC Symbol;Acc:HGNC:12916]	713328	Uncharacterized protein [Source:UniProtKB/TrEMBL;Acc:F6RIM8]	ZNF132	ENSG00000131849	7691	8.16836	0.414086	0	2.86081	4.05225	6.01017	2.60475	3.58821	4.06384	2.26591	2.60615	2.70004	0.995614	2.14193	protein_coding	0.414086	3.82023	2.43603
ENSMMUG00000000777	-0.154163	8.4752	0.103039	0.748212	0.993218	-0.481761	8.45496	1.07213	0.300466	0.904076	0.346012	8.3691	0.518007	0.471693	0.986188	DST	dystonin [Source:HGNC Symbol;Acc:HGNC:1090]	100430705	Uncharacterized protein [Source:UniProtKB/TrEMBL;Acc:F6R9Z1]	DST	ENSG00000151914	667	0	0.121992	0	0.0406639	0.148578	0	0.0771913	0.0703924	0.0740404	0	0.0736825	0.0961145	0.0285954	0.0495981	protein_coding	0	0.0737918	0.0511389
ENSMMUG00000000779	-0.20232	6.13433	0.179318	0.67196	0.989931	0.0112165	6.39605	0.000721252	0.978574	0.99766	-0.198501	6.27167	0.322815	0.569921	0.996495		NudC domain containing 3 [Source:HGNC Symbol;Acc:HGNC:22208]	699353	NudC domain-containing protein 3; Uncharacterized protein [Source:UniProtKB/TrEMBL;Acc:F6RIG0]	NUDCD3	ENSG00000015676	23386	0	1.17264	0	0.390879	0.900926	0	0.638462	0.516507	0.513974	1.00898	0.729446	0.0512357	0.123852	0.478377	protein_coding	0	0.577484	0.426649
ENSMMUG00000000784	-0.271893	3.92298	0.106826	0.743787	0.993218	-0.639689	3.88943	0.565575	0.452023	0.949807	0.377175	3.75167	0.532868	0.465403	0.98601	BORA	bora, aurora kinase A activator [Source:HGNC Symbol;Acc:HGNC:24724]	693798	Uncharacterized protein [Source:UniProtKB/TrEMBL;Acc:F6RAS2]	C13ORF34	NA	NA	5.23184	7.57963	7.00342	6.60496	11.8156	34.9565	4.76701	6.76707	14.5766	13.2084	13.5162	11.565	3.88047	10.5425	protein_coding	7.00342	9.29135	12.3867
ENSMMUG00000000786	1.15603	2.27715	0.657724	0.417365	0.951672	2.17055	3.21575	2.42214	0.119631	0.675432	-0.998253	3.33138	2.49178	0.114442	0.888134		non-homologous end joining factor 1 [Source:HGNC Symbol;Acc:HGNC:25737]	NA	nonhomologous end-joining factor 1 [Source:HGNC Symbol;Acc:HGNC:25737]	NHEJ1	ENSG00000187736	79840	0	7.15725	1.54741	2.90155	8.38982	0	6.67558	7.77555	5.71024	3.9795	6.713	5.4137	2.06852	4.54368	protein_coding	1.54741	7.22557	4.6966
ENSMMUG00000000787	1.10881	4.89872	2.64302	0.104005	0.658866	0.590615	4.68209	0.708796	0.399844	0.936374	0.527073	5.15644	1.53549	0.21529	0.952976	DIS3	DIS3 homolog, exosome endoribonuclease and 3'-5' exoribonuclease [Source:HGNC Symbol;Acc:HGNC:20604]	694048	DIS3 exosome endoribonuclease and 3'-5' exoribonuclease [Source:HGNC Symbol;Acc:HGNC:20604]	DIS3	ENSG00000083520	22894	15.2633	31.3467	12.4277	19.6792	26.4091	34.1109	19.3178	25.3273	26.2913	45.0649	51.8669	31.6015	26.3415	38.7187	protein_coding	15.2633	25.8682	38.3332
ENSMMUG00000000788	NA	NA	NA	NA	NA	NA	NA	NA	NA	NA	-0.897012	0.171879	0.509822	0.475216	0.986229	SLC23A3	solute carrier family 23 member 3 [Source:HGNC Symbol;Acc:HGNC:20601]	NA	solute carrier family 23, member 3 [Source:HGNC Symbol;Acc:HGNC:20601]	SLC23A3	ENSG00000213901	151295	1.05354	2.84576	4.08496	2.66142	5.25077	14.7515	3.37148	6.17988	7.3884	4.03235	8.25977	5.68783	5.0322	5.75304	protein_coding	2.84576	5.71533	5.36002
ENSMMUG00000000789	-0.380639	3.28024	0.10628	0.74442	0.993218	0.291104	3.80519	0.0655529	0.797925	0.989338	-0.658201	3.59064	1.43322	0.23124	0.958013	COX18	COX18, cytochrome c oxidase assembly factor [Source:HGNC Symbol;Acc:HGNC:26801]	705226	COX18 cytochrome C oxidase assembly factor [Source:HGNC Symbol;Acc:HGNC:26801]	COX18	ENSG00000163626	285521	0.834366	3.61695	1.14441	1.86524	8.17946	6.66634	5.27662	6.1052	6.55691	3.23934	9.37242	4.19998	2.66933	4.87027	protein_coding	1.14441	6.38577	3.71966
ENSMMUG00000000790	-0.0673659	5.20764	0.0112796	0.915419	0.995225	-0.0911686	5.33397	0.0225667	0.880589	0.995016	0.051231	5.28005	0.0136235	0.907082	0.999648			NA	Uncharacterized protein [Source:UniProtKB/TrEMBL;Acc:F6RA02]	NA	NA	NA	6.09837	6.83854	0		13.5921	1.52263	5.31455	6.08494		3.63878	10.9875	4.39769	3.50182		protein_coding	6.09837	5.69974	4.01824
ENSMMUG00000000791	-0.326177	4.57055	0.229337	0.632016	0.982381	1.07475	5.59366	4.5487	0.0329438	0.319778	-1.39455	5.39892	11.2722	0.000786779	0.208998		cyclin Pas1/PHO80 domain containing 1 [Source:HGNC Symbol;Acc:HGNC:25220]	704271	Protein CNPPD1; Uncharacterized protein [Source:UniProtKB/TrEMBL;Acc:F6RA57]	CNPPD1	ENSG00000115649	27013	2.60954	10.2517	2.35402	5.07176	6.1174	11.0437	6.65091	7.56339	7.84385	6.07877	0	6.28744	2.59019	3.7391	protein_coding	2.60954	7.10715	4.33448
ENSMMUG00000000792	-0.165091	6.24286	0.146794	0.701619	0.992388	-0.158821	6.39629	0.160213	0.68896	0.986836	-0.000669357	6.29559	3.40231e-06	0.998528	0.999952		protein FAM134A [Source:RefSeq peptide;Acc:NP_001180885]	704378	family with sequence similarity 134, member A [Source:HGNC Symbol;Acc:HGNC:28450]	FAM134A	ENSG00000144567	79137	66.6055	140.078	68.8152	91.8331	97.7942	175.035	69.6435	97.0464	109.88	144.174	130.186	94.9317	60.2534	107.386	protein_coding	68.8152	97.4203	112.559
ENSMMUG00000000795	-1.98385	2.75679	1.75033	0.185835	0.817488	-1.76034	2.93706	1.31626	0.251265	0.874282	-0.18423	1.83825	0.0553127	0.814064	0.999648		BEN domain containing 6 [Source:HGNC Symbol;Acc:HGNC:20871]	712498	Uncharacterized protein [Source:UniProtKB/TrEMBL;Acc:F6R348]	BEND6	ENSG00000151917	221336	10.153	18.8302	4.20093	11.0614	20.1188	14.431	14.8754	19.6102	17.2589	12.0986	0	10.8241	3.51208	6.60869	protein_coding	10.153	17.2428	7.16807
ENSMMUG00000000796	2.48296	1.70406	2.02902	0.15432	0.772955	1.83973	1.34118	1.06949	0.301062	0.904923	0.641013	2.12386	0.953953	0.328715	0.977977	KDELC2	KDEL motif containing 2 [Source:HGNC Symbol;Acc:HGNC:28496]	708097	Uncharacterized protein [Source:UniProtKB/TrEMBL;Acc:F6R301]	KDELC2	ENSG00000178202	143888	0.0395007	7.31669	7.17659	4.84426	6.39356	3.10668	4.34528	6.25364	5.02479	4.32921	4.24149	3.1434	1.22484	3.23473	protein_coding	7.17659	5.29946	3.69244
ENSMMUG00000000797	0.707886	4.63047	0.42501	0.514448	0.972784	-0.143823	4.26617	0.0169954	0.896277	0.996494	0.856985	4.65312	2.4823	0.115134	0.888914	EXPH5	exophilin 5 [Source:HGNC Symbol;Acc:HGNC:30578]	708977	exophilin 5 [Source:HGNC Symbol;Acc:HGNC:30578]	EXPH5	ENSG00000110723	23086	0	0	2.9661	0.9887	0.46901	1.3028	0.551737	0.674627	0.749544	0.650645	0.857477	0.385462	0.198003	0.522897	protein_coding	0	0.613182	0.518054
ENSMMUG00000000798	-0.818986	3.61787	0.310026	0.577664	0.979199	-0.654083	3.84462	0.202602	0.652629	0.98539	-0.171578	3.43109	0.024212	0.876347	0.999648		BCL2 associated athanogene 3 [Source:HGNC Symbol;Acc:HGNC:939]	714420	BCL2-associated athanogene 3 [Source:HGNC Symbol;Acc:HGNC:939]	BAG3	ENSG00000151929	9531	0	2.74562	3.98274	2.24279	3.38347	3.13114	2.93414	3.77177	3.30513	1.90269	2.12163	2.40727	0.692749	1.78109	protein_coding	2.74562	3.2573	2.01216
ENSMMUG00000000800	-0.324793	6.8189	0.64512	0.421863	0.951985	-0.611368	6.82704	1.98881	0.158466	0.76756	0.287001	6.65884	0.470751	0.492642	0.98667	PSMD2	proteasome 26S subunit, non-ATPase 2 [Source:HGNC Symbol;Acc:HGNC:9559]	705035	proteasome (prosome, macropain) 26S subunit, non-ATPase, 2 [Source:HGNC Symbol;Acc:HGNC:9559]	PSMD2	ENSG00000175166	5708	8.52473	11.0158	12.4393	10.6599	21.2326	35.6397	14.2711	18.6356	22.4448	11.1429	21.083	9.18843	8.71196	12.5316	protein_coding	11.0158	19.9341	10.1657
ENSMMUG00000000801	0.0567265	5.73121	0.0126538	0.910436	0.995225	-0.0605189	5.81183	0.0173585	0.895181	0.99644	0.128952	5.81793	0.1178	0.731432	0.99884			704195	Uncharacterized protein [Source:UniProtKB/TrEMBL;Acc:F6R1V8]	TMEM183A	ENSG00000163444	92703	1.15769	8.56068	7.30644		9.34168	9.24304	7.73233	11.6681		12.2849	13.9111	9.2502	5.70092		lincRNA	7.30644	9.29236	10.7675
ENSMMUG00000000802	0.546924	6.41028	1.36715	0.242302	0.86674	0.1124	6.2888	0.0640989	0.800131	0.989504	0.449973	6.53858	1.37679	0.240649	0.959171	RFX3	regulatory factor X3 [Source:HGNC Symbol;Acc:HGNC:9984]	695861	Uncharacterized protein [Source:UniProtKB/TrEMBL;Acc:F6R1R2]	RFX3	ENSG00000080298	5991	1.42741	1.24225	1.60186	1.42384	0.56692	0.194397	0.407852	0.591904	0.440268	0.681369	1.08148	0.858704	0.63869	0.815061	protein_coding	1.42741	0.487386	0.770036
ENSMMUG00000000803	-0.265174	7.06759	0.427053	0.513439	0.972784	-0.223033	7.23867	0.410827	0.52155	0.964538	-0.0323444	7.09016	0.0088262	0.925151	0.999648		signal transducer and activator of transcription 2 [Source:HGNC Symbol;Acc:HGNC:11363]	712694	Signal transducer and activator of transcription [Source:UniProtKB/TrEMBL;Acc:F6R1P6]	STAT2	ENSG00000170581	6773	4.59978	18.4799	10.8192	11.2996	13.7984	15.5542	10.9867	13.259	13.3996	15.6593	14.7109	10.7683	5.28259	11.6053	protein_coding	10.8192	13.5287	12.7396
ENSMMUG00000000807	-1.42249	3.75917	2.39409	0.121795	0.705312	-0.118964	4.47508	0.0237942	0.87741	0.994857	-1.32067	3.89571	5.34347	0.0208	0.685975	TRMU	tRNA 5-methylaminomethyl-2-thiouridylate methyltransferase [Source:HGNC Symbol;Acc:HGNC:25481]	714268	tRNA 5-methylaminomethyl-2-thiouridylate methyltransferase [Source:HGNC Symbol;Acc:HGNC:25481]	TRMU	ENSG00000100416	55687	30.2454	31.6495	55.8714	39.2554	28.2964	98.1942	27.1852	39.5005	48.2941	29.8492	85.9079	32.9372	22.4207	42.7788	protein_coding	31.6495	33.8985	31.3932
ENSMMUG00000000811	-0.253921	7.40697	0.376617	0.539419	0.974641	-0.0594988	7.65821	0.0264839	0.870724	0.994857	-0.180849	7.51079	0.27997	0.596721	0.996965	CD53	CD53 molecule [Source:HGNC Symbol;Acc:HGNC:1686]	702350	CD53 molecule [Source:HGNC Symbol;Acc:HGNC:1686]	CD53	ENSG00000143119	963	6.05845	3.61119	0	3.22321	2.45316	5.2187	3.21979	3.62706	3.62968	1.73518	4.46379	4.11191	4.32377	3.65866	protein_coding	3.61119	3.42342	4.21784
ENSMMUG00000000812	1.98582	3.26872	1.68838	0.193815	0.822572	1.21741	2.8243	0.541414	0.461847	0.951524	0.76447	3.60606	2.00226	0.157065	0.934978		ligand dependent nuclear receptor interacting factor 1 [Source:HGNC Symbol;Acc:HGNC:30299]	702445	Ligand-dependent nuclear receptor-interacting factor 1 isoform 1; Uncharacterized protein [Source:UniProtKB/TrEMBL;Acc:F6Q2G3]	LRIF1	ENSG00000121931	55791	2.14106	0.712391	3.74513	2.19953	3.57226	1.62483	2.23132	4.31017	2.93465	1.28022	2.57247	1.47227	3.23538	2.14009	protein_coding	2.14106	2.90179	2.02237
ENSMMUG00000000822	-0.523158	6.30727	1.49425	0.221558	0.850441	-0.536582	6.45011	1.79218	0.180661	0.793676	0.0160754	6.17605	0.00184909	0.965701	0.999952	USP4	ubiquitin specific peptidase 4 [Source:HGNC Symbol;Acc:HGNC:12627]	NA	ubiquitin specific peptidase 4 (proto-oncogene) [Source:HGNC Symbol;Acc:HGNC:12627]	USP4	ENSG00000114316	7375	3.16619	2.43439	0	1.86686	4.88287	2.07514	2.03673	2.07768	2.76811	6.77664	3.90697	2.6934	1.20388	3.64522	protein_coding	2.43439	2.07641	3.30018
ENSMMUG00000000823	1.04093	5.88991	3.41519	0.0645988	0.518421	0.458867	5.64356	0.727419	0.393721	0.933124	0.58737	6.10926	2.68184	0.101498	0.869669		lamin-B1 [Source:RefSeq peptide;Acc:NP_001247777]	703575	Lamin-B1 isoform 1; Uncharacterized protein [Source:UniProtKB/TrEMBL;Acc:F6Q273]	LMNB1	ENSG00000113368	4001	2.64469	11.3576	2.82881	5.61036	17.4139	11.715	5.65443	9.64551	11.1072	5.66787	5.08898	3.89941	2.98491	4.4103	protein_coding	2.82881	10.6803	4.4942
ENSMMUG00000000825	0.43737	3.36549	0.126442	0.72215	0.992388	1.30379	4.1167	1.30817	0.252727	0.875771	-0.86462	4.14359	3.80644	0.0510559	0.786805	DGAT1	diacylglycerol O-acyltransferase 1 [Source:HGNC Symbol;Acc:HGNC:2843]	701489	diacylglycerol O-acyltransferase 1 [Source:HGNC Symbol;Acc:HGNC:2843]	DGAT1	ENSG00000185000	8694	5.81899	6.37233	8.70087	6.96406	3.74742	3.45951	3.68871	4.90722	3.95072	2.50749	3.25306	4.49431	2.538	3.19821	protein_coding	6.37233	3.71806	2.89553
ENSMMUG00000000826	0.539865	0.783962	0.0802118	0.777011	0.994276	0.0886969	0.670245	0.00282061	0.957645	0.99766	0.431636	0.871452	0.15775	0.691237	0.996965	STOX1	storkhead box 1 [Source:HGNC Symbol;Acc:HGNC:23508]	717738	storkhead box 1 [Source:HGNC Symbol;Acc:HGNC:23508]	STOX1	ENSG00000165730	219736	2.65838	4.62706	0	2.42848	4.32628	9.00576	1.36723	2.22766	4.23173	3.71461	3.61958	1.80426	1.48685	2.65632	protein_coding	2.65838	3.27697	2.71192
ENSMMUG00000000827	-0.0370043	4.81324	0.00265338	0.958918	0.996721	0.0618661	5.012	0.00894217	0.924662	0.997637	-0.0896693	4.96247	0.0405834	0.840344	0.999648		ubiquitin specific peptidase 38 [Source:HGNC Symbol;Acc:HGNC:20067]	700235	Ubiquitin carboxyl-terminal hydrolase [Source:UniProtKB/TrEMBL;Acc:F6Q231]	USP38	ENSG00000170185	84640	0.365135	4.71557	8.8413	4.64067	5.6805	7.04261	5.48772	5.6558	5.96666	5.3683	14.3775	4.08902	3.23489	6.76742	protein_coding	4.71557	5.66815	4.72866
ENSMMUG00000000828	1.15984	3.57513	0.871137	0.350641	0.931364	1.35204	3.84877	1.12174	0.289545	0.895789	-0.155588	4.15911	0.0904682	0.763583	0.999449		GRB2 associated binding protein 1 [Source:HGNC Symbol;Acc:HGNC:4066]	700367	GRB2-associated-binding protein 1 isoform a; Uncharacterized protein [Source:UniProtKB/TrEMBL;Acc:F6Q223]	GAB1	ENSG00000109458	2549	1.45322	1.06004	1.19711	1.23679	1.3341	1.75837	1.20735	0.941893	1.31043	0.0249016	3.15048	0.973665	0.620505	1.19239	protein_coding	1.19711	1.27072	0.797085
ENSMMUG00000000829	0.591291	8.31929	1.59871	0.206087	0.835166	0.105001	8.16716	0.0636919	0.800753	0.989584	0.497331	8.44184	1.40659	0.235623	0.958013		SWI/SNF related, matrix associated, actin dependent regulator of chromatin, subfamily a, member 5 [Source:HGNC Symbol;Acc:HGNC:11101]	700614	SWI/SNF-related matrix-associated actin-dependent regulator of chromatin subfamily A member 5; Uncharacterized protein [Source:UniProtKB/TrEMBL;Acc:F6Q1Z2]	SMARCA5	ENSG00000153147	8467	47.859	84.2727	70.5904	67.574	55.8365	50.9199	44.555	55.9742	51.8214	67.6489	87.7838	49.4111	43.6407	62.1211	protein_coding	70.5904	53.3782	58.53
ENSMMUG00000000830	8.91514	2.21767	17.1921	3.3784e-05	0.0124719	9.2895	2.49982	17.4763	2.90915e-05	0.017972	-0.14656	3.17682	0.0576361	0.810272	0.999648		dolichyl-diphosphooligosaccharide--protein glycosyltransferase subunit DAD1 [Source:RefSeq peptide;Acc:NP_001181060]	711840	Dolichyl-diphosphooligosaccharide--protein glycosyltransferase subunit DAD1 [Source:UniProtKB/TrEMBL;Acc:F6Q1Z9]	DAD1	ENSG00000129562	1603	481.644	130.254	601.315	404.405	290.842	1073.93	1000.56	1236.46	900.445	339.345	2730.71	589.433	1028.68	1172.04	protein_coding	481.644	1037.24	809.056
ENSMMUG00000000833	0.256063	2.44729	0.0333158	0.85517	0.994902	0.472229	2.70747	0.106629	0.744015	0.986836	-0.203423	2.76584	0.104335	0.746689	0.998924		adaptor related protein complex 2 sigma 1 subunit [Source:HGNC Symbol;Acc:HGNC:565]	716911	Uncharacterized protein [Source:UniProtKB/TrEMBL;Acc:F6Q1X6]	AP2S1	ENSG00000042753	1175	0	0	5.88212	1.96071	0.237626	0	0.318593	1.05959	0.403952	0.816118	0.987638	0.756773	0.213424	0.693488	protein_coding	0	0.27811	0.786445
ENSMMUG00000000838	-0.972956	1.87193	0.5521	0.457461	0.966728	0.00501609	2.46229	1.20132e-05	0.997235	0.99988	-0.99412	2.05828	0.912637	0.339416	0.978392	AGRN	agrin [Source:HGNC Symbol;Acc:HGNC:329]	NA	agrin [Source:HGNC Symbol;Acc:HGNC:329]	AGRN	ENSG00000188157	375790	8.33645	7.27547	7.46374	7.69189	6.64831	4.22668	5.37962	5.49308	5.43692	4.4674	6.25048	2.7089	2.95046	4.09431	protein_coding	7.46374	5.43635	3.70893
ENSMMUG00000000841	2.53999	2.73639	2.53411	0.111409	0.678088	2.50311	2.85384	2.15663	0.141956	0.730115	0.0296204	3.45608	0.00247007	0.960362	0.999952		transmembrane protein 147 [Source:RefSeq peptide;Acc:NP_001180953]	709568	Protein NIFIE 14; Transmembrane protein 147 isoform 1; Uncharacterized protein [Source:UniProtKB/TrEMBL;Acc:F6Q1H0]	TMEM147	ENSG00000105677	10430	0	8.42415	0	2.80805	8.12017	23.0817	5.92537	7.63737	11.1912	10.3761	17.6544	7.27767	7.99339	10.8254	protein_coding	0	7.87877	9.18477
ENSMMUG00000000842	1.20492	1.92037	0.518465	0.471497	0.966728	2.21123	2.85021	1.76962	0.18343	0.797757	-1.00665	2.98011	2.91415	0.0878055	0.853324	RPUSD1	RNA pseudouridylate synthase domain containing 1 [Source:HGNC Symbol;Acc:HGNC:14173]	722393	Uncharacterized protein [Source:UniProtKB/TrEMBL;Acc:F6Q1H6]	RPUSD1	ENSG00000007376	113000	11.1779	22.5968	16.5808	16.7852	15.3091	21.523	9.04381	10.8382	14.1785	17.5567	31.4495	14.2515	9.86363	18.2803	protein_coding	16.5808	13.0737	15.9041
ENSMMUG00000000843	-1.04236	1.81623	0.495908	0.481303	0.96841	0.49251	2.71788	0.104806	0.746137	0.986836	-1.5012	2.30527	3.65398	0.0559353	0.806886	CHTF18	chromosome transmission fidelity factor 18 [Source:HGNC Symbol;Acc:HGNC:18435]	698475	CTF18, chromosome transmission fidelity factor 18 homolog (S. cerevisiae) [Source:HGNC Symbol;Acc:HGNC:18435]	CHTF18	ENSG00000127586	63922	14.0894	18.2367	14.5598	15.6286	32.1509	18.6876	18.423	23.5233	23.1962	13.9561	30.6053	16.8007	11.4162	18.1946	protein_coding	14.5598	21.1055	15.3784
ENSMMUG00000000844	0.241322	6.64305	0.326781	0.567561	0.975931	0.228768	6.78587	0.311142	0.57698	0.975498	0.0287819	6.85287	0.00610892	0.937701	0.999648	TTC17	tetratricopeptide repeat domain 17 [Source:HGNC Symbol;Acc:HGNC:25596]	716254	tetratricopeptide repeat domain 17 [Source:HGNC Symbol;Acc:HGNC:25596]	TTC17	ENSG00000052841	55761	0	0.361441	0	0.12048	0.102349	0	0.247001	0.0912761	0.110157	0	0	0.0543256	0.118189	0.0431287	protein_coding	0	0.0968127	0.0271628
ENSMMUG00000000853	-0.172597	4.19455	0.0370358	0.847392	0.994902	-0.189151	4.32423	0.0446754	0.832602	0.992675	0.0453361	4.22408	0.00982208	0.921054	0.999648		WD repeat-containing protein mio [Source:RefSeq peptide;Acc:NP_001244790]	696371	Uncharacterized protein; WD repeat-containing protein mio [Source:UniProtKB/TrEMBL;Acc:F6TGB7]	MIOS	ENSG00000164654	54468	0	0	0	0	0.0769048	0	0.494922	0.274338	0.211541	0	0.871737	0.24492	0.296023	0.35317	protein_coding	0	0.175622	0.270472
ENSMMUG00000000854	2.78082	1.87237	3.1679	0.0750987	0.559013	2.97502	2.18267	3.2641	0.0708119	0.517645	-0.199575	2.70723	0.110863	0.739164	0.99884		replication protein A3 [Source:HGNC Symbol;Acc:HGNC:10291]	696248	Replication protein A 14 kDa subunit; Uncharacterized protein [Source:UniProtKB/TrEMBL;Acc:F6TGA8]	NA	NA	NA	287.593	250.911	129.359		268.199	788.801	212.524	277.92		268.033	585.296	239.783	147.993		protein_coding	250.911	273.06	253.908
ENSMMUG00000000857	0.237842	4.64497	0.120915	0.728044	0.992388	-0.183102	4.54727	0.0555459	0.81368	0.990829	0.421967	4.66711	0.635098	0.425491	0.984191		annexin A4 [Source:HGNC Symbol;Acc:HGNC:542]	701433	Annexin [Source:UniProtKB/TrEMBL;Acc:F6TG27]	ANXA4	ENSG00000196975	307	4.35888	2.91085	4.14873	3.80615	5.90724	3.25921	5.31685	7.20796	5.42281	2.33858	7.99369	3.28132	2.36195	3.99388	protein_coding	4.14873	5.61205	2.82164
ENSMMUG00000000859	-0.147241	0.869161	0.00732267	0.931806	0.995258	-0.171553	0.991035	0.00776227	0.929794	0.99766	-0.00431436	0.883491	1.7087e-05	0.996702	0.999952		SPRY domain containing 4 [Source:HGNC Symbol;Acc:HGNC:27468]	713037	SPRY domain containing 4 [Source:HGNC Symbol;Acc:HGNC:27468]	SPRYD4	ENSG00000176422	283377	117.593	175.467	316.977	203.346	126.419	316.709	184.92	236.093	216.035	168.306	442.376	195.367	127.394	233.361	protein_coding	175.467	210.506	181.837
ENSMMUG00000000860	0.249639	1.17491	0.0212539	0.884089	0.994902	0.973098	1.76205	0.22975	0.631709	0.984074	-0.75011	1.74916	0.558963	0.454678	0.985232	GLS2	glutaminase 2 [Source:HGNC Symbol;Acc:HGNC:29570]	712962	Uncharacterized protein [Source:UniProtKB/TrEMBL;Acc:F6TFZ2]	GLS2	ENSG00000135423	27165	6.87125	0.178516	2.46785	3.17254	0.538267	4.52403	15.7889	7.63878	7.1225	1.09032	5.96877	3.13033	2.86463	3.26351	protein_coding	2.46785	6.0814	2.99748
ENSMMUG00000000868	2.20592	2.7579	2.20236	0.137799	0.739866	2.31678	3.00238	2.22331	0.135941	0.717507	-0.11841	3.51241	0.0438589	0.834116	0.999648	SLC30A1	solute carrier family 30 member 1 [Source:HGNC Symbol;Acc:HGNC:11012]	711624	Uncharacterized protein [Source:UniProtKB/TrEMBL;Acc:F6TFE8]	SLC30A1	ENSG00000170385	7779	0	15.5474	15.1106	10.2193	9.63443	5.28254	7.5643	10.3792	8.21513	8.42476	12.7556	6.99571	6.52695	8.67575	protein_coding	15.1106	8.59937	7.71024
ENSMMUG00000000869	0.545319	2.90824	0.138038	0.710239	0.992388	0.567503	3.07522	0.139155	0.709123	0.986836	-0.0338845	3.2442	0.00372622	0.951325	0.999648			706270	U1 small nuclear ribonucleoprotein C [Source:UniProtKB/Swiss-Prot;Acc:F6TFD9]	SNRPC	ENSG00000124562	6631	44.9599	115.293	65.5916	75.2814	94.9384	63.4994	62.1869	102.359	80.7458	59.4571	106.009	71.4513	50.5431	71.8651	protein_coding	65.5916	79.2189	65.4542
ENSMMUG00000000870	5.86915	-0.326615	6.15949	0.0130709	0.170791	7.72095	1.03861	10.7811	0.00102544	0.0392584	-1.5804	1.1709	1.69323	0.193175	0.943955		toll-like receptor 5 precursor [Source:RefSeq peptide;Acc:NP_001123901]	574328	Macaca mulatta toll-like receptor 5 (TLR5), mRNA. [Source:RefSeq mRNA;Acc:NM_001130429]	TLR5	ENSG00000187554	7100	4.70686	13.0979	13.6411	10.482	12.476	10.5768	7.649	8.55431	9.81402	16.0927	16.8778	11.2309	6.53976	12.6853	protein_coding	13.0979	9.56556	13.6618
ENSMMUG00000000871	1.36753	4.00275	2.68263	0.101448	0.649754	2.13611	4.77426	8.44302	0.00366447	0.0694225	-0.753914	4.98286	3.13825	0.0764759	0.848924	MVB12B	multivesicular body subunit 12B [Source:HGNC Symbol;Acc:HGNC:23368]	702272	multivesicular body subunit 12B [Source:HGNC Symbol;Acc:HGNC:23368]	MVB12B	ENSG00000196814	89853	29.9571	51.3798	35.3995	38.9121	24.7973	68.0008	22.4956	30.1179	36.3529	36.7029	48.433	33.4115	27.5512	36.5246	protein_coding	35.3995	27.4576	35.0572
ENSMMUG00000000873	0.140387	4.25721	0.0313696	0.859418	0.994902	0.0236319	4.33502	0.000826055	0.977071	0.99766	0.110542	4.37904	0.0399952	0.84149	0.999648		Rab geranylgeranyltransferase beta subunit [Source:HGNC Symbol;Acc:HGNC:9796]	705421	Uncharacterized protein [Source:UniProtKB/TrEMBL;Acc:F6TFA1]	RABGGTB	ENSG00000137955	5876	90.3465	145.757	149.561	128.555	228.431	143.794	134.782	176.144	170.788	181.093	276.263	111.66	115.856	171.218	protein_coding	145.757	159.969	148.475
ENSMMUG00000000875	0.168497	1.11679	0.0150612	0.902326	0.995225	0.350437	1.34265	0.0742223	0.785286	0.98784	-0.163148	1.36429	0.0298217	0.862895	0.999648	MSH4	mutS homolog 4 [Source:HGNC Symbol;Acc:HGNC:7327]	705294	mutS homolog 4 [Source:HGNC Symbol;Acc:HGNC:7327]	MSH4	ENSG00000057468	4438	9.88687	4.64847	0	4.84511	2.74231	3.06087	5.207	6.04795	4.26453	3.81825	6.17495	4.66179	2.82437	4.36984	protein_coding	4.64847	4.13393	4.24002
ENSMMUG00000000880	NA	NA	NA	NA	NA	NA	NA	NA	NA	NA	0.262333	0.0173435	0.0387802	0.843885	0.999648	SCIN	scinderin [Source:HGNC Symbol;Acc:HGNC:21695]	693551	Scinderin; Uncharacterized protein [Source:UniProtKB/TrEMBL;Acc:F6T8Z7]	SCIN	ENSG00000006747	85477	3.41423	7.55445	13.2708	8.07984	8.32056	2.12196	4.06195	6.50016	5.25116	11.8804	19.8586	5.24379	4.39428	10.3443	protein_coding	7.55445	5.28105	8.56211
ENSMMUG00000000881	0.482719	5.52114	0.789968	0.37411	0.939683	0.157939	5.46694	0.0825154	0.773917	0.987503	0.344251	5.67012	0.670293	0.41295	0.984191			677699	BMI1 proto-oncogene, polycomb ring finger [Source:HGNC Symbol;Acc:HGNC:1066]	BMI1	ENSG00000168283	648	17.9376	19.8389	28.4813	22.0859	28.7372	81.6913	16.7966	23.3251	37.6375	30.99	50.5122	19.1615	16.1799	29.2109	protein_coding	19.8389	26.0312	25.0757
ENSMMUG00000000885	-1.23245	7.16208	1.4596	0.226993	0.853398	-0.515243	7.61129	1.91941	0.165922	0.777754	-0.70969	7.02838	0.588327	0.443067	0.984191		A-kinase anchoring protein 17A [Source:HGNC Symbol;Acc:HGNC:18783]	693468	A-kinase anchor protein 17A isoform 1; Uncharacterized protein [Source:UniProtKB/TrEMBL;Acc:H9H2Q0]	AKAP17A	ENSG00000197976	8227	0	0.0292766	0	0.00975887	0.241799	0	0.778051	1.109	0.532213	0.0928453	1.52705	0.49504	0.452072	0.641752	protein_coding	0	0.509925	0.473556
ENSMMUG00000000886	3.17719	1.79553	3.49142	0.0616878	0.503678	3.10568	1.87389	3.04873	0.0808005	0.562294	0.0825425	2.53156	0.017129	0.895872	0.999648	RRS1	ribosome biogenesis regulator homolog [Source:HGNC Symbol;Acc:HGNC:17083]	711788	Ribosome biogenesis regulatory protein homolog; Ribosome biogenesis regulatory protein-like protein; Uncharacterized protein [Source:UniProtKB/TrEMBL;Acc:F6T893]	RRS1	ENSG00000179041	23212	124.448	231.233	150.533	168.738	215.115	239.824	196.571	261.88	228.348	158.79	226.636	159.628	85.5309	157.646	protein_coding	150.533	227.47	159.209
ENSMMUG00000000892	0.89512	0.290992	0.413343	0.520277	0.972784	0.812823	0.357917	0.286552	0.592439	0.978649	0.0838373	0.59589	0.00620356	0.937221	0.999648	KCNQ3	potassium voltage-gated channel subfamily Q member 3 [Source:HGNC Symbol;Acc:HGNC:6297]	700785	potassium voltage-gated channel, KQT-like subfamily, member 3 [Source:HGNC Symbol;Acc:HGNC:6297]	KCNQ3	ENSG00000184156	3786	14.1114	42.0197	4.9132	20.3481	45.6685	44.7713	27.8555	27.2411	36.3841	59.9313	81.6185	32.974	27.2528	50.4442	protein_coding	14.1114	36.3134	46.4526
ENSMMUG00000000893	-0.0480722	8.52158	0.011506	0.914578	0.995225	0.0390609	8.7225	0.0105339	0.918253	0.997186	-0.0755415	8.66542	0.0338278	0.854074	0.999648		E1A binding protein p300 [Source:HGNC Symbol;Acc:HGNC:3373]	706258	Histone acetyltransferase p300; Uncharacterized protein [Source:UniProtKB/TrEMBL;Acc:F6T7D0]	EP300	ENSG00000100393	2033	0	2.35415	1.93592	1.43002	1.44311	0	1.11513	0.982536	0.885194	2.19663	2.32179	1.50726	0.848159	1.71846	protein_coding	1.93592	1.04883	1.85194
ENSMMUG00000000894	1.18173	3.7492	1.06078	0.303037	0.909326	1.36487	4.04136	1.23107	0.267199	0.88585	-0.155306	4.34384	0.0669548	0.795823	0.999648	CIP2A	cell proliferation regulating inhibitor of protein phosphatase 2A [Source:HGNC Symbol;Acc:HGNC:29302]	705690	Uncharacterized protein [Source:UniProtKB/TrEMBL;Acc:F6T1A3]	KIAA1524	ENSG00000163507	57650	0	4.96702	3.64357	2.8702	6.21481	2.82623	3.63994	4.18114	4.21553	7.05786	4.94362	3.60257	3.00076	4.6512	protein_coding	3.64357	3.91054	4.2731
ENSMMUG00000000895	-0.829113	1.99198	0.291921	0.588992	0.981926	0.687815	2.93055	0.221409	0.637968	0.984837	-1.51262	2.60752	5.23524	0.0221338	0.690809	ARMC5	armadillo repeat containing 5 [Source:HGNC Symbol;Acc:HGNC:25781]	715103	Uncharacterized protein [Source:UniProtKB/TrEMBL;Acc:F6T7B4]	ARMC5	ENSG00000140691	79798	16.2219	27.5463	16.168	19.9787	12.5306	32.6184	12.0751	13.8988	17.7807	8.9463	18.9531	13.5308	6.421	11.9628	protein_coding	16.2219	13.2147	11.2385
ENSMMUG00000000896	NA	NA	NA	NA	NA	6.91319	0.381124	7.45402	0.00632951	0.0850884	0.307402	1.16922	0.0611166	0.80474	0.999648		transforming growth factor beta 1 induced transcript 1 [Source:HGNC Symbol;Acc:HGNC:11767]	714172	Uncharacterized protein [Source:UniProtKB/TrEMBL;Acc:F6T778]	TGFB1I1	ENSG00000140682	7041	63.4321	62.7512	23.39	49.8578	57.2674	104.593	45.995	64.326	68.0454	81.9714	120.246	57.211	52.4843	77.9781	protein_coding	62.7512	60.7967	69.5912
ENSMMUG00000000898	-0.187876	5.09265	0.083625	0.772444	0.994276	0.0716135	5.38406	0.0116987	0.913868	0.997099	-0.233615	5.25235	0.190852	0.662209	0.996965	DZIP3	DAZ interacting zinc finger protein 3 [Source:HGNC Symbol;Acc:HGNC:30938]	NA	DAZ interacting zinc finger protein 3 [Source:HGNC Symbol;Acc:HGNC:30938]	DZIP3	ENSG00000198919	9666	47.3241	59.5057	63.3239	56.7179	51.1937	120.727	42.6513	51.2831	66.4637	84.5883	114.455	50.6428	37.2008	71.7218	protein_coding	59.5057	51.2384	67.6156
ENSMMUG00000000899	-1.45355	4.14521	3.12439	0.0771288	0.568734	-0.774822	4.53974	0.970059	0.324665	0.915024	-0.677722	3.84485	1.35534	0.244346	0.959194		chromosome 16 open reading frame 58 [Source:HGNC Symbol;Acc:HGNC:25848]	714281	Putative uncharacterized protein C16orf58; Uncharacterized protein [Source:UniProtKB/TrEMBL;Acc:F6REI7]	C20H16ORF58	NA	NA	0	0.823518	0	0.274506	0.506947	0	0.45312	0.414426	0.343623	0.113549	0.81407	0	0.520358	0.361995	protein_coding	0	0.433773	0.316954
ENSMMUG00000000903	0.947205	0.332921	0.19712	0.657055	0.987963	0.746893	0.332431	0.161938	0.687379	0.986836	0.188889	0.622213	0.0167894	0.896904	0.999648		LHFPL tetraspan subfamily member 1 [Source:HGNC Symbol;Acc:HGNC:6587]	707492	Lipoma HMGIC fusion partner-like 1 protein; Uncharacterized protein [Source:UniProtKB/TrEMBL;Acc:F6REB8]	LHFPL1	ENSG00000182508	340596	6.17976	1.16517	0	2.44831	10.8363	9.37953	15.2224	15.5055	12.7359	12.1721	35.658	14.1647	9.46281	17.8644	protein_coding	1.16517	13.0294	13.1684
ENSMMUG00000000906	0.66891	1.98284	0.160221	0.688953	0.991092	0.940236	2.30713	0.285705	0.592986	0.978649	-0.249156	2.45404	0.126715	0.721863	0.997711	COX17	COX17, cytochrome c oxidase copper chaperone [Source:HGNC Symbol;Acc:HGNC:2264]	712917	Cytochrome c oxidase copper chaperone; Uncharacterized protein [Source:UniProtKB/TrEMBL;Acc:F6RE77]	COX17	ENSG00000138495	10063	410.862	424.894	687.597	507.784	360.952	587.593	395.802	520.95	466.324	476.888	709.586	422.05	307.744	479.067	protein_coding	424.894	458.376	449.469
ENSMMUG00000000908	0.171124	4.8651	0.0265998	0.870444	0.994902	-0.0321562	4.88253	0.000950441	0.975406	0.99766	0.214374	4.95317	0.222421	0.637202	0.996965	SUCLG1	succinate-CoA ligase alpha subunit [Source:HGNC Symbol;Acc:HGNC:11449]	693991	succinate-CoA ligase, alpha subunit [Source:HGNC Symbol;Acc:HGNC:11449]	SUCLG1	ENSG00000163541	8802	7.07812	17.9815	21.9266	15.6621	22.6825	27.4906	16.9359	19.2694	21.5946	20.2347	27.2627	18.9934	8.65569	18.7866	protein_coding	17.9815	20.9759	19.6141
ENSMMUG00000000911	5.05676	-0.877009	5.05626	0.0245372	0.273514	6.40108	-0.019572	7.54941	0.00600297	0.0820938	-1.14004	0.200575	0.577696	0.447217	0.984428		immunoglobulin-like domain-containing receptor 1 precursor [Source:RefSeq peptide;Acc:NP_001181775]	714332	immunoglobulin-like domain containing receptor 1 [Source:HGNC Symbol;Acc:HGNC:28741]	ILDR1	ENSG00000145103	286676	0	0	5.17001	1.72334	0	0	0.0746727	0.372524	0.111799	0	0	0	0	0	protein_coding	0	0.0373364	0
ENSMMUG00000000912	-0.432972	4.94085	0.450982	0.501869	0.972784	-0.334096	5.13298	0.310818	0.577178	0.975498	-0.0767449	4.90587	0.0290356	0.864697	0.999648		T-lymphocyte activation antigen CD86 precursor [Source:RefSeq peptide;Acc:NP_001036109]	714390	Macaca mulatta CD86 molecule (CD86), mRNA. [Source:RefSeq mRNA;Acc:NM_001042644]	CD86	ENSG00000114013	942	0	7.09751	8.88393	5.32715	6.48002	13.4901	2.99401	6.57911	7.38582	5.0912	7.7973	6.66735	4.45136	6.0018	protein_coding	7.09751	6.52957	5.87927
ENSMMUG00000000914	-0.24261	4.91052	0.12151	0.727403	0.992388	0.459852	5.47345	0.477978	0.48934	0.956758	-0.684207	5.30317	1.80534	0.179068	0.941921	CCNG2	cyclin G2 [Source:HGNC Symbol;Acc:HGNC:1593]	699793	Uncharacterized protein [Source:UniProtKB/TrEMBL;Acc:F6R7S1]	CCNG2	ENSG00000138764	901	0	0.100392	0	0.0334641	0.615943	1.1657	0.355735	0.823956	0.740334	0.212251	1.50379	0.301785	0.455941	0.618441	protein_coding	0	0.71995	0.378863
ENSMMUG00000000916	1.61309	0.640061	0.732333	0.392128	0.944427	2.91529	1.76981	2.5491	0.110357	0.655247	-1.28625	1.87455	1.8637	0.172198	0.941921		solute carrier family 35 member B4 [Source:HGNC Symbol;Acc:HGNC:20584]	705822	Uncharacterized protein [Source:UniProtKB/TrEMBL;Acc:F6R7H6]	SLC35B4	ENSG00000205060	84912	22.2409	8.07884	52.9532	27.7577	14.3897	39.301	15.2867	18.8815	21.9647	18.0658	43.2192	19.2649	8.53766	22.2719	protein_coding	22.2409	17.0841	18.6653
ENSMMUG00000000917	0.992812	4.38439	0.985081	0.320948	0.918136	0.88831	4.45333	0.678316	0.410167	0.940372	0.108468	4.80026	0.035686	0.850165	0.999648		aldo-keto reductase family 1 member B [Source:HGNC Symbol;Acc:HGNC:381]	NA	aldo-keto reductase family 1, member B1 (aldose reductase) [Source:HGNC Symbol;Acc:HGNC:381]	AKR1B1	ENSG00000085662	231	8.84387	4.12332	7.10313	6.69011	14.7599	6.52087	12.2493	15.3691	12.2248	5.54082	7.85131	5.25209	5.39574	6.00999	protein_coding	7.10313	13.5046	5.46828
ENSMMUG00000000918	-0.490746	0.768523	0.10142	0.750132	0.993218	0.403925	1.35172	0.071718	0.788852	0.988501	-0.917866	1.10697	0.909694	0.340196	0.978392	ATP9A	ATPase phospholipid transporting 9A (putative) [Source:HGNC Symbol;Acc:HGNC:13540]	710250	Uncharacterized protein [Source:UniProtKB/TrEMBL;Acc:F6R7D6]	ATP9A	ENSG00000054793	10079	1.38203	0.378166	5.59858	2.45293	0.830835	2.51458	2.73944	4.0066	2.52286	0.978726	9.15613	1.88648	3.7666	3.94699	protein_coding	1.38203	2.62701	2.82654
ENSMMUG00000000921	2.13997	1.54283	2.39227	0.121936	0.705826	2.45184	1.92513	1.97915	0.15948	0.769045	-0.30965	2.35273	0.124526	0.724176	0.998307			NA	Uncharacterized protein [Source:UniProtKB/TrEMBL;Acc:F6R7C6]	NA	NA	NA	1.39367	6.60788	0.385983		15.8528	26.4891	14.7736	12.0518		20.9557	32.4042	13.6563	16.2055		protein_coding	1.39367	15.3132	18.5806
ENSMMUG00000000929	-0.171383	1.96904	0.0188511	0.890794	0.994902	0.202206	2.31391	0.0250328	0.874285	0.994857	-0.386773	2.1973	0.269961	0.603358	0.996965	AURKC	aurora kinase C [Source:HGNC Symbol;Acc:HGNC:11391]	709801	Uncharacterized protein [Source:UniProtKB/TrEMBL;Acc:F6R6V4]	AURKC	ENSG00000105146	6795	0	0	0	0	0.0952614	0	0.102176	0.106194	0.0759078	0.640118	0.080986	0.0758452	0.183341	0.245072	protein_coding	0	0.0987187	0.132163
ENSMMUG00000000931	0.780918	4.19261	1.07245	0.300392	0.909326	0.844063	4.3827	1.1247	0.288908	0.895789	-0.0407613	4.61717	0.00724548	0.932166	0.999648	SLC35A3	solute carrier family 35 member A3 [Source:HGNC Symbol;Acc:HGNC:11023]	711077	Uncharacterized protein [Source:UniProtKB/TrEMBL;Acc:F6R6U5]	SLC35A3	ENSG00000117620	23443	21.6122	19.7792	21.2855	20.8923	13.5794	29.1155	18.2499	25.3264	21.5678	12.3667	24.2411	17.3828	11.6747	16.4163	protein_coding	21.2855	21.7881	14.8748
ENSMMUG00000000932	7.57609	0.990459	13.0719	0.000299765	0.024772	7.02633	0.469482	8.82724	0.00296767	0.0685281	0.770862	1.5091	0.673877	0.411703	0.984191		protein phosphatase 2 regulatory subunit B''alpha [Source:HGNC Symbol;Acc:HGNC:9307]	717078	Uncharacterized protein [Source:UniProtKB/TrEMBL;Acc:F6R6S3]	PPP2R3A	ENSG00000073711	5523	0	0.718905	1.4231	0.714001	1.021	0	0.370654	1.58294	0.743649	0.225173	1.54905	0.600297	0.749733	0.781062	protein_coding	0.718905	0.695828	0.675015
ENSMMUG00000000933	0.485601	6.21562	1.02521	0.311287	0.912458	0.392739	6.30764	0.779197	0.377387	0.928023	0.101024	6.47937	0.0683033	0.793823	0.999648		E3 ubiquitin-protein ligase MSL2 [Source:RefSeq peptide;Acc:NP_001253887]	717049	Male-specific lethal 2 homolog isoform 1; Uncharacterized protein [Source:UniProtKB/TrEMBL;Acc:F6R6H5]	MSL2	ENSG00000174579	55167	16.7076	12.457	4.73323	11.2993	22.7839	4.34668	11.8107	12.5986	12.885	14.1059	35.0459	4.24152	11.5346	16.232	protein_coding	12.457	12.2046	12.8203
ENSMMUG00000000934	-0.0703784	-0.0771588	0.00153263	0.968772	0.997388	NA	NA	NA	NA	NA	0.222601	-0.126708	0.0282422	0.866541	0.999648	STKLD1	serine/threonine kinase like domain containing 1 [Source:HGNC Symbol;Acc:HGNC:28669]	722205	serine/threonine kinase-like domain containing 1 [Source:HGNC Symbol;Acc:HGNC:28669]	STKLD1	ENSG00000198870	169436	0	16.7732	7.20224	7.99181	18.9602	21.42	9.46536	9.85705	14.9257	21.9191	18.3226	10.6435	7.70177	14.6468	protein_coding	7.20224	14.4086	14.4831
ENSMMUG00000000935	1.43757	3.10727	1.12697	0.288422	0.901597	0.749522	2.76516	0.188321	0.664318	0.986836	0.682699	3.37936	0.724622	0.394632	0.984017	REXO4	REX4 homolog, 3'-5' exonuclease [Source:HGNC Symbol;Acc:HGNC:12820]	713816	REX4, RNA exonuclease 4 homolog (S. cerevisiae) [Source:HGNC Symbol;Acc:HGNC:12820]	REXO4	ENSG00000148300	57109	11.3668	2.6947	16.415	10.1588	2.67474	3.37017	0.893145	1.39521	2.08332	8.18401	3.03189	3.37518	0.310812	3.72547	protein_coding	11.3668	2.03498	3.20353
ENSMMUG00000000937	-2.70252	1.41771	1.91853	0.166018	0.790856	-1.01938	1.9754	0.330995	0.565074	0.973744	-1.71684	0.926973	1.54774	0.21347	0.952976	ADAMTS13	ADAM metallopeptidase with thrombospondin type 1 motif 13 [Source:HGNC Symbol;Acc:HGNC:1366]	NA	ADAM metallopeptidase with thrombospondin type 1 motif, 13 [Source:HGNC Symbol;Acc:HGNC:1366]	ADAMTS13	ENSG00000160323	11093	4.33609	17.2678	16.9503	12.8514	11.9277	26.9709	9.6006	9.71862	14.5544	13.5474	22.1369	12.8917	6.99385	13.8925	protein_coding	16.9503	10.8231	13.2195
ENSMMUG00000000938	7.45011	0.893643	8.95316	0.0027699	0.057679	7.26513	0.660061	11.8678	0.000571114	0.0335291	0.417686	1.5269	0.156652	0.692258	0.996965		leucine rich repeat neuronal 1 [Source:HGNC Symbol;Acc:HGNC:20980]	703993	Leucine-rich repeat neuronal protein 1; Neuronal leucine-rich repeat protein 1; Uncharacterized protein [Source:UniProtKB/TrEMBL;Acc:F6R6D9]	LRRN1	ENSG00000175928	57633	0	0	0.918069	0.306023	0.550947	0	0.223404	0.754987	0.382334	0.0842764	0.304641	0.0213977	0.0310348	0.110337	protein_coding	0	0.387175	0.0576556
ENSMMUG00000000943	2.26995	2.43183	1.93093	0.164657	0.788676	3.14158	3.34203	3.99184	0.045721	0.394787	-0.861012	3.61327	2.65903	0.102964	0.869811		erlin-2 precursor [Source:RefSeq peptide;Acc:NP_001244470]	698126	Uncharacterized protein [Source:UniProtKB/TrEMBL;Acc:F6R5V2]	ERLIN2	ENSG00000147475	11160	4.53335	6.53784	1.56942	4.21354	7.71384	14.2988	2.49346	12.8162	9.33058	6.91118	1.91646	2.52395	5.2063	4.13947	protein_coding	4.53335	10.265	3.86512
ENSMMUG00000000946	2.98225	1.99451	3.03834	0.0813191	0.582593	3.44416	2.5444	3.93019	0.0474266	0.40463	-0.450028	2.99318	0.496232	0.48116	0.98667	CPM	carboxypeptidase M [Source:HGNC Symbol;Acc:HGNC:2311]	718315	carboxypeptidase M [Source:HGNC Symbol;Acc:HGNC:2311]	CPM	ENSG00000135678	1368	4.11282	2.25863	0	2.12382	2.16911	0.054456	1.51226	2.07261	1.45211	0.86065	1.65087	0.641457	0.572527	0.931376	protein_coding	2.25863	1.79243	0.751054
ENSMMUG00000000947	-2.04158	1.60998	1.76887	0.183522	0.811509	-1.71823	1.80598	1.07997	0.298704	0.902352	-0.312214	0.77981	0.107517	0.742989	0.99884	MSC	musculin [Source:HGNC Symbol;Acc:HGNC:7321]	694488	musculin [Source:HGNC Symbol;Acc:HGNC:7321]	MSC	ENSG00000178860	9242	0.749007	2.55695	0.24893	1.18496	6.81592	19.4398	3.53548	3.93608	8.43182	3.65401	10.2591	3.55849	3.18271	5.16359	protein_coding	0.749007	5.376	3.60625
ENSMMUG00000000951	0.316074	8.66885	0.378538	0.538387	0.974341	0.586907	8.99339	1.27093	0.259593	0.881476	-0.271436	9.06438	0.232084	0.629983	0.996965	ITGB2	integrin subunit beta 2 [Source:HGNC Symbol;Acc:HGNC:6155]	NA	Integrin beta [Source:UniProtKB/TrEMBL;Acc:F6QYR5]	ITGB2	ENSG00000160255	3689	0.317235	1.23195	0	0.516396	6.69309	4.87122	3.13624	7.20497	5.47638	5.36064	11.7634	3.39112	3.2269	5.93551	protein_coding	0.317235	5.78216	4.37588
ENSMMUG00000000952	1.59346	0.134063	1.26549	0.260614	0.878737	1.01933	-0.101073	0.521786	0.470081	0.952676	0.578448	0.396004	0.338208	0.560865	0.995828	C1orf94	chromosome 1 open reading frame 94 [Source:HGNC Symbol;Acc:HGNC:28250]	NA	chromosome 1 open reading frame 94 [Source:HGNC Symbol;Acc:HGNC:28250]	C1orf94	ENSG00000142698	84970	44.5299	64.9163	91.1506	66.8656	83.1582	111.442	45.0927	54.0814	73.4436	94.3298	101.263	49.7922	36.5768	70.4904	protein_coding	64.9163	68.6198	72.061
ENSMMUG00000000953	-2.01162	3.30725	3.15849	0.0755329	0.560504	-0.237005	4.11104	0.052146	0.81937	0.990829	-1.77622	3.37098	7.96958	0.00475701	0.49754	FAM207A	family with sequence similarity 207 member A [Source:HGNC Symbol;Acc:HGNC:15811]	710405	family with sequence similarity 207, member A [Source:HGNC Symbol;Acc:HGNC:15811]	FAM207A	ENSG00000160256	85395	9.42739	25.4948	20.4364	18.4529	36.2444	28.758	23.6511	36.0394	31.1732	20.8839	39.8048	18.5929	14.536	23.4544	protein_coding	20.4364	32.3987	19.7384
ENSMMUG00000000955	0.181824	7.94828	0.165838	0.683837	0.990165	0.0875677	8.03859	0.0412057	0.839141	0.994304	0.116544	8.09259	0.0777845	0.780323	0.999648		ubiquitin carboxyl-terminal hydrolase 15 [Source:RefSeq peptide;Acc:NP_001253886]	716793	Ubiquitin carboxyl-terminal hydrolase [Source:UniProtKB/TrEMBL;Acc:F6QY38]	USP15	ENSG00000135655	9958	6.49841	2.23427	1.42087	3.38452	1.40312	10.984	3.18095	3.77291	4.83525	2.17139	3.03636	3.18215	1.48934	2.46981	protein_coding	2.23427	3.47693	2.60387
ENSMMUG00000000956	0.75843	6.02433	2.70071	0.100303	0.645208	0.463797	5.97715	1.12427	0.289001	0.895789	0.306783	6.28073	0.740052	0.389644	0.984017	MON2	MON2 homolog, regulator of endosome-to-Golgi trafficking [Source:HGNC Symbol;Acc:HGNC:29177]	716872	MON2 homolog (S. cerevisiae) [Source:HGNC Symbol;Acc:HGNC:29177]	MON2	ENSG00000061987	23041	8.8738	21.6463	12.383	14.301	41.6533	13.6951	19.464	28.6341	25.8616	27.7759	32.3061	15.498	11.37	21.7375	protein_coding	12.383	24.049	21.637
ENSMMUG00000000960	-0.0168944	7.74543	0.00170225	0.96709	0.997388	-0.0503636	7.87742	0.0196982	0.888383	0.995696	0.0385352	7.84504	0.0108763	0.91694	0.999648	WDR1	WD repeat domain 1 [Source:HGNC Symbol;Acc:HGNC:12754]	712989	WD repeat domain 1 [Source:HGNC Symbol;Acc:HGNC:12754]	WDR1	ENSG00000071127	9948	0	2.71876	4.29456	2.33777	1.03914	6.03425	2.25337	2.61899	2.98644	1.5382	7.27224	2.58995	0.347816	2.93705	protein_coding	2.71876	2.43618	2.06408
ENSMMUG00000000962	0.556012	4.57371	0.449259	0.502687	0.972784	0.0923475	4.42894	0.0111955	0.915734	0.997099	0.468492	4.69168	1.04645	0.306326	0.970441	H2AFV	H2A histone family member V [Source:HGNC Symbol;Acc:HGNC:20664]	705636	Histone H2A [Source:UniProtKB/TrEMBL;Acc:F6QX69]	H2AFV	ENSG00000105968	94239	3.55689	4.54129	0	2.69939	1.19648	0	1.8413	1.53096	1.14219	0.419472	6.07362	3.14777	1.76211	2.85074	protein_coding	3.55689	1.36372	2.45494
ENSMMUG00000000963	2.57482	1.07983	2.43999	0.118277	0.693966	3.69719	2.15675	3.52001	0.0606321	0.471156	-1.11611	2.39819	1.72073	0.189599	0.941921		syndecan 2 [Source:HGNC Symbol;Acc:HGNC:10659]	703841	syndecan 2 [Source:HGNC Symbol;Acc:HGNC:10659]	SDC2	ENSG00000169439	6383	6.83655	14.5597	20.1427	13.8463	18.8785	21.6091	14.2168	16.4167	17.7803	24.7879	0	16.7583	8.90938	12.6139	protein_coding	14.5597	17.6476	12.8338
ENSMMUG00000000965	-0.0468059	6.15961	0.010152	0.919743	0.995225	-0.0980847	6.27964	0.0532742	0.817461	0.990829	0.0647353	6.23113	0.030956	0.860339	0.999648		tankyrase [Source:HGNC Symbol;Acc:HGNC:11941]	699004	Tankyrase-1; Uncharacterized protein [Source:UniProtKB/TrEMBL;Acc:F6QQJ9]	TNKS	ENSG00000173273	8658	0	0	0	0	2.06347	0.420437	0.962281	1.09347	1.13491	0.723426	0.610173	0.761921	0.299291	0.598703	protein_coding	0	1.02787	0.6668
ENSMMUG00000000966	0.303813	3.43318	0.0610957	0.804772	0.994902	-0.38051	3.18607	0.0808616	0.776133	0.987503	0.720031	3.36684	1.94656	0.162958	0.941921	TPX2	TPX2, microtubule nucleation factor [Source:HGNC Symbol;Acc:HGNC:1249]	712961	Uncharacterized protein [Source:UniProtKB/TrEMBL;Acc:F6QQI0]	TPX2	ENSG00000088325	22974	1.83852	2.83651	5.94051	3.53851	4.44054	3.09851	2.13628	2.02374	2.92477	2.64745	3.90464	1.61176	1.39505	2.38972	protein_coding	2.83651	2.61739	2.1296
ENSMMUG00000000972	-0.83624	5.63376	2.66516	0.102567	0.654099	0.215048	6.32352	0.24829	0.618281	0.984074	-1.04998	5.95497	6.3697	0.0116085	0.626908	TNK2	tyrosine kinase non receptor 2 [Source:HGNC Symbol;Acc:HGNC:19297]	711655	Uncharacterized protein [Source:UniProtKB/TrEMBL;Acc:F6SXS0]	TNK2	ENSG00000061938	10188	11.5298	9.77623	19.7089	13.6716	8.80416	16.0551	7.44509	11.7888	11.0233	7.93378	11.5418	8.81799	6.01162	8.5763	protein_coding	11.5298	10.2965	8.37589
ENSMMUG00000000973	0.35747	3.34333	0.0866308	0.768505	0.994151	0.436436	3.54645	0.120584	0.728402	0.986836	-0.0885799	3.64713	0.0277526	0.867692	0.999648		p53 and DNA damage regulated 1 [Source:HGNC Symbol;Acc:HGNC:16119]	712622	Uncharacterized protein; p53 and DNA damage-regulated protein 1 [Source:UniProtKB/TrEMBL;Acc:F6SXT9]	PDRG1	ENSG00000088356	81572	11.6644	112.608	86.4164	70.2295	104.133	76.6086	64.8378	72.742	79.5805	113.192	99.2383	72.1575	53.0256	84.4033	protein_coding	86.4164	74.6753	85.6979
ENSMMUG00000000974	2.35962	2.84721	2.5204	0.112382	0.680227	2.52571	3.13828	2.67173	0.102145	0.634014	-0.143492	3.63477	0.0590704	0.807971	0.999648	MSH2	mutS homolog 2 [Source:HGNC Symbol;Acc:HGNC:7325]	NA	mutS homolog 2 [Source:HGNC Symbol;Acc:HGNC:7325]	MSH2	ENSG00000095002	4436	0	21.2478	14.7112	11.9864	23.0734	18.149	11.0564	9.34701	15.4065	20.2942	21.9766	13.9996	9.576	16.4616	protein_coding	14.7112	14.6027	17.1469
ENSMMUG00000000975	4.0217	3.62022	6.45458	0.0110666	0.1508	4.45138	4.15067	7.79632	0.00523528	0.0756139	-0.382924	4.6721	0.247374	0.61893	0.996965	PKHD1L1	PKHD1 like 1 [Source:HGNC Symbol;Acc:HGNC:20313]	NA	polycystic kidney and hepatic disease 1 (autosomal recessive)-like 1 [Source:HGNC Symbol;Acc:HGNC:20313]	PKHD1L1	ENSG00000205038	93035	0	0	0	0	0.0919799	0	0.113455	0.123043	0.0821194	0	0.0729832	0.058586	0	0.0328923	protein_coding	0	0.102717	0.029293
ENSMMUG00000000978	-0.0128803	4.7179	0.000336112	0.985373	0.997927	0.676917	5.28704	1.34457	0.24623	0.871285	-0.677725	5.20841	2.63947	0.104238	0.872709	CRAMP1	cramped chromatin regulator homolog 1 [Source:HGNC Symbol;Acc:HGNC:14122]	722473	Uncharacterized protein [Source:UniProtKB/TrEMBL;Acc:F6SRW3]	CRAMP1L	ENSG00000007545	57585	3.98318	1.90845	9.47559	5.12241	4.30019	7.30969	2.61644	3.23531	4.36541	3.43244	3.545	3.26188	0.999159	2.80962	protein_coding	3.98318	3.76775	3.34716
ENSMMUG00000000979	3.0186	2.76502	3.58805	0.0581965	0.491177	3.33725	3.20119	4.31386	0.0378031	0.351665	-0.303561	3.70405	0.349069	0.554641	0.995828		Jupiter microtubule associated homolog 2 [Source:HGNC Symbol;Acc:HGNC:14137]	702283	Hematological and neurological expressed 1-like protein; Uncharacterized protein [Source:UniProtKB/TrEMBL;Acc:F6SRV4]	HN1L	ENSG00000206053	90861	19.6958	32.2458	37.6945	29.8787	70.018	93.0094	38.3329	49.2151	62.6439	64.6307	100.29	42.5881	38.7868	61.5739	protein_coding	32.2458	59.6165	53.6094
ENSMMUG00000000980	-1.27719	6.9077	7.78549	0.00526674	0.0867388	-0.981104	7.16359	4.69381	0.0302715	0.30025	-0.291454	6.49719	0.454589	0.500164	0.986889	YPEL3	yippee like 3 [Source:HGNC Symbol;Acc:HGNC:18327]	708740	Protein yippee-like [Source:UniProtKB/TrEMBL;Acc:F6SRU5]	YPEL3	ENSG00000090238	83719	23.468	16.0998	16.0804	18.5494	30.0173	95.7043	26.1115	31.742	45.8938	25.2674	0	33.6549	16.5703	18.8732	protein_coding	16.0998	30.8797	20.9189
ENSMMUG00000000982	0.709011	4.48108	0.97479	0.323488	0.919859	1.3401	5.08603	3.55038	0.0595319	0.466284	-0.632859	5.21439	1.44902	0.228686	0.958013		protein phosphatase 4 catalytic subunit [Source:HGNC Symbol;Acc:HGNC:9319]	708510	Serine/threonine-protein phosphatase [Source:UniProtKB/TrEMBL;Acc:F6SRT0]	PPP4C	ENSG00000149923	5531	5.27111	12.2367	12.8276	10.1118	8.89467	9.85445	7.53545	9.08198	8.84164	7.56492	24.5483	6.67122	9.97352	12.1895	protein_coding	12.2367	8.98833	8.76922
ENSMMUG00000000983	0.663414	7.89692	2.33194	0.126744	0.715467	0.332205	7.82986	0.65598	0.417983	0.940793	0.333913	8.11352	0.574823	0.448349	0.984428			708406	Fructose-bisphosphate aldolase [Source:UniProtKB/TrEMBL;Acc:F6SYL4]	ALDOA	ENSG00000149925	226	0	4.50502	5.41848	3.30783	3.72075	4.92527	2.9672	2.82263	3.60896	4.09122	6.81932	4.27045	1.39499	4.144	protein_coding	4.50502	3.34398	4.18084
ENSMMUG00000000985	-0.128061	2.41665	0.00799324	0.92876	0.995225	1.31014	3.49684	1.0289	0.310417	0.908915	-1.45449	3.3484	6.12434	0.0133333	0.630045	PLCD1	phospholipase C delta 1 [Source:HGNC Symbol;Acc:HGNC:9060]	696860	Phosphoinositide phospholipase C [Source:UniProtKB/TrEMBL;Acc:F6SRP9]	PLCD1	ENSG00000187091	5333	0	5.74894	0	1.91631	3.91329	10.3615	3.38585	4.14136	5.45049	6.21748	7.2156	3.90499	1.32555	4.6659	protein_coding	0	4.02733	5.06123
ENSMMUG00000000990	-0.182805	3.97302	0.0368379	0.847795	0.994902	0.294591	4.40179	0.103638	0.747507	0.986836	-0.48283	4.27365	1.15038	0.283471	0.966304	ACAA1	acetyl-CoA acyltransferase 1 [Source:HGNC Symbol;Acc:HGNC:82]	696743	Uncharacterized protein [Source:UniProtKB/TrEMBL;Acc:F6SR59]	ACAA1	ENSG00000060971	30	13.9185	17.2925	40.636	23.949	9.62474	35.2221	9.04744	11.1553	16.2624	13.0156	21.4112	13.03	5.96647	13.3558	protein_coding	17.2925	10.39	13.0228
ENSMMUG00000000994	1.05457	4.74621	1.91402	0.166517	0.791004	0.877857	4.77468	1.37783	0.240471	0.865662	0.179955	5.14627	0.182844	0.668941	0.996965	EPS15L1	epidermal growth factor receptor pathway substrate 15 like 1 [Source:HGNC Symbol;Acc:HGNC:24634]	719502	epidermal growth factor receptor pathway substrate 15-like 1 [Source:HGNC Symbol;Acc:HGNC:24634]	EPS15L1	ENSG00000127527	58513	2.64741	9.93941	7.8409	6.80924	18.5379	4.95751	6.09473	13.5493	10.7849	27.6215	37.23	15.2087	9.24531	22.3264	protein_coding	7.8409	9.82203	21.4151
ENSMMUG00000000995	0.441064	5.07367	0.480696	0.488107	0.969614	0.241816	5.09887	0.14429	0.704053	0.986836	0.195935	5.2739	0.139338	0.70894	0.996965		myeloid differentiation primary response protein MyD88 [Source:RefSeq peptide;Acc:NP_001124153]	696494	Macaca mulatta myeloid differentiation primary response gene (88) (MYD88), mRNA. [Source:RefSeq mRNA;Acc:NM_001130681]	MYD88	ENSG00000172936	4615	6.2558	17.9113	31.5881	18.5851	31.1755	17.054	17.8797	24.8776	22.7467	14.4505	18.8956	14.3221	5.41436	13.2706	protein_coding	17.9113	21.3787	14.3863
ENSMMUG00000000996	0.485733	5.3591	0.398212	0.528014	0.97283	0.263037	5.37132	0.139072	0.709205	0.986836	0.233675	5.56107	0.268079	0.604623	0.996965		oxidative stress responsive 1 [Source:HGNC Symbol;Acc:HGNC:8508]	696362	Serine/threonine-protein kinase OSR1; Uncharacterized protein [Source:UniProtKB/TrEMBL;Acc:F6SQU7]	OXSR1	ENSG00000172939	9943	4.98987	14.1686	7.02697	8.72847	14.383	19.7332	14.6151	20.7594	17.3727	9.8909	0	14.1637	13.6951	9.43743	protein_coding	7.02697	17.1742	11.793
ENSMMUG00000000997	0.0985171	0.0694353	0.00227106	0.961991	0.996942	NA	NA	NA	NA	NA	1.9631	-0.417877	1.35984	0.243566	0.959171	PERP	PERP, TP53 apoptosis effector [Source:HGNC Symbol;Acc:HGNC:17637]	703890	Uncharacterized protein [Source:UniProtKB/TrEMBL;Acc:F6SQT8]	PERP	ENSG00000112378	64065	0.0888604	9.54992	0	3.21293	8.61649	10.8326	4.51432	5.91098	7.46859	6.29469	8.86545	6.75473	3.62282	6.38442	protein_coding	0.0888604	7.26373	6.52471
ENSMMUG00000001002	NA	NA	NA	NA	NA	2.93568	0.454851	2.37015	0.123675	0.684168	-1.39446	0.553943	1.23955	0.265557	0.959194	SLC23A1	solute carrier family 23 member 1 [Source:HGNC Symbol;Acc:HGNC:10974]	693491	solute carrier family 23 (ascorbic acid transporter), member 1 [Source:HGNC Symbol;Acc:HGNC:10974]	SLC23A1	ENSG00000170482	9963	40.2348	56.8625	46.0003	47.6992	49.5739	83.9049	37.2106	64.1177	58.7018	60.3873	90.7739	44.7768	39.3336	58.8179	protein_coding	46.0003	56.8458	52.5821
ENSMMUG00000001003	2.85105	3.12997	4.21552	0.0400557	0.388902	3.01239	3.42568	4.59184	0.0321245	0.314103	-0.164131	3.98617	0.126502	0.722087	0.997711	RCC1L	RCC1 like [Source:HGNC Symbol;Acc:HGNC:14948]	694334	Williams-Beuren syndrome chromosome region 16 [Source:HGNC Symbol;Acc:HGNC:14948]	WBSCR16	ENSG00000274523	81554	0.416194	1.61625	0.197601	0.743348	2.59437	3.23435	1.49837	1.46336	2.19761	1.64895	2.46323	1.73015	0.392623	1.55874	protein_coding	0.416194	2.04637	1.68955
ENSMMUG00000001005	0.237556	6.66044	0.238115	0.625571	0.982381	-0.0299748	6.65749	0.00428931	0.947782	0.99766	0.266122	6.75597	0.498993	0.479943	0.986229	DDX21	DExD-box helicase 21 [Source:HGNC Symbol;Acc:HGNC:2744]	712432	DEAD (Asp-Glu-Ala-Asp) box helicase 21 [Source:HGNC Symbol;Acc:HGNC:2744]	DDX21	ENSG00000165732	9188	4.91765	6.84493	8.31517	6.69258	5.66296	1.07435	3.96882	6.71459	4.35518	2.4792	5.06965	3.27908	1.5853	3.10331	protein_coding	6.84493	4.81589	2.87914
ENSMMUG00000001006	-0.193554	5.54709	0.141371	0.706922	0.992388	-0.470299	5.5537	0.989815	0.319788	0.913826	0.289811	5.45069	0.542461	0.461415	0.985644			712511	ATP-dependent RNA helicase DDX50; Uncharacterized protein [Source:UniProtKB/TrEMBL;Acc:F6SQG1]	DDX50	ENSG00000107625	79009	16.9263	19.4055	10.6117	15.6478	29.4725	23.6854	18.5709	25.9219	24.4127	21.8957	48.9155	12.9286	12.0321	23.943	protein_coding	16.9263	24.8037	17.4122
ENSMMUG00000001008	-0.18235	8.18623	0.136719	0.711565	0.992388	-0.532185	8.15106	1.2837	0.257213	0.87966	0.374021	8.05715	0.807233	0.36894	0.983887	SYNE2	spectrin repeat containing nuclear envelope protein 2 [Source:HGNC Symbol;Acc:HGNC:17084]	706759	Uncharacterized protein [Source:UniProtKB/TrEMBL;Acc:F6SQE4]	SYNE2	ENSG00000054654	23224	0.354793	0.602516	1.74174	0.899683	1.23498	0.35564	0.662312	0.7543	0.751809	0.613677	0.711707	0.437926	0.263651	0.50674	protein_coding	0.602516	0.708306	0.525801
ENSMMUG00000001010	-1.21279	3.31863	0.931571	0.334455	0.921776	-1.49183	3.37661	1.30356	0.253565	0.876449	0.276952	2.68082	0.234306	0.628349	0.996965	TAF13	TATA-box binding protein associated factor 13 [Source:HGNC Symbol;Acc:HGNC:11546]	NA	Uncharacterized protein [Source:UniProtKB/TrEMBL;Acc:F6SQD5]	TAF13	ENSG00000197780	6884	0.101342	1.92199	0	0.674445	4.83779	2.25828	1.41885	2.35943	2.71859	1.82857	1.62799	2.64808	2.09494	2.04989	protein_coding	0.101342	2.30886	1.96175
ENSMMUG00000001011	1.58404	1.08379	1.20014	0.273293	0.888979	2.59116	1.98965	2.44121	0.118185	0.671586	-0.967014	2.15192	1.44367	0.229547	0.958013			NA	Uncharacterized protein [Source:UniProtKB/TrEMBL;Acc:F7H176]	NA	NA	NA	46.5883	4.3633	0		21.5579	12.4399	16.2204	13.4866		16.7202	6.92973	12.2966	4.21096		processed_pseudogene	4.3633	14.8535	9.61314
ENSMMUG00000001012	7.76568	1.15567	12.3691	0.000436507	0.0265229	7.86766	1.17215	10.6023	0.00112946	0.0405025	0.167337	1.92478	0.0304371	0.861502	0.999648	PLCB4	phospholipase C beta 4 [Source:HGNC Symbol;Acc:HGNC:9059]	718418	Phosphoinositide phospholipase C [Source:UniProtKB/TrEMBL;Acc:F6SQC1]	PLCB4	ENSG00000101333	5332	4.26287	11.8925	4.85632	7.0039	2.536	1.83244	3.70041	4.40846	3.11933	5.98594	8.62387	5.24764	4.78665	6.16102	protein_coding	4.85632	3.1182	5.61679
ENSMMUG00000001016	-0.17955	2.98683	0.0204376	0.886322	0.994902	0.483468	3.52532	0.151577	0.697033	0.986836	-0.681248	3.39543	1.07497	0.299825	0.968453		DNA dC->dU-editing enzyme APOBEC-3H isoform 1 [Source:RefSeq peptide;Acc:NP_001332864]	723811	Macaca mulatta apolipoprotein B mRNA editing enzyme, catalytic polypeptide-like 3H (APOBEC3H), mRNA. [Source:RefSeq mRNA;Acc:NM_001042372]	APOBEC3H	ENSG00000100298	164668	4.75945	4.9345	11.9161	7.20336	6.53211	5.86443	5.71161	7.40839	6.37914	8.52417	11.5894	7.57498	4.48209	8.04265	protein_coding	4.9345	6.19827	8.04958
ENSMMUG00000001017	NA	NA	NA	NA	NA	NA	NA	NA	NA	NA	NA	NA	NA	NA	NA			705904	Uncharacterized protein [Source:UniProtKB/TrEMBL;Acc:F6SJ36]	NA	NA	NA	13.8457	6.8722	0		16.3874	11.9994	4.80617	5.70876		8.41168	11.8032	6.65956	3.08821		protein_coding	6.8722	8.85409	7.53562
ENSMMUG00000001018	0.325992	2.31539	0.0540124	0.816223	0.994902	0.145261	2.34256	0.0099404	0.920581	0.997491	0.19543	2.46057	0.0952151	0.757649	0.999246	MRS2	MRS2, magnesium transporter [Source:HGNC Symbol;Acc:HGNC:13785]	707676	MRS2 magnesium transporter [Source:HGNC Symbol;Acc:HGNC:13785]	MRS2	ENSG00000124532	57380	7.27231	6.6088	0	4.62704	3.81402	4.46842	8.18174	7.63422	6.0246	1.13905	13.3542	3.37406	0.717737	4.64626	protein_coding	6.6088	6.05132	2.25655
ENSMMUG00000001021	-0.332986	7.69462	0.664132	0.415105	0.951672	-0.546871	7.73827	1.94742	0.162865	0.773681	0.233538	7.55857	0.36035	0.548312	0.995658	MIA3	MIA family member 3, ER export factor [Source:HGNC Symbol;Acc:HGNC:24008]	704405	melanoma inhibitory activity family, member 3 [Source:HGNC Symbol;Acc:HGNC:24008]	MIA3	ENSG00000154305	375056	2.05753	5.34926	6.52469	4.64383	5.23717	1.78678	3.06586	3.60985	3.42491	4.0219	3.87066	2.71872	1.15194	2.94081	protein_coding	5.34926	3.33785	3.29469
ENSMMUG00000001024	1.05725	8.79495	4.59254	0.0321114	0.332931	-0.381019	8.04673	1.08607	0.297343	0.901985	1.44338	8.73611	10.7938	0.00101839	0.236056		ELK4, ETS transcription factor [Source:HGNC Symbol;Acc:HGNC:3326]	699281	ETS domain-containing protein Elk-4 isoform a; Uncharacterized protein [Source:UniProtKB/TrEMBL;Acc:F6XTS0]	ELK4	ENSG00000158711	2005	0	1.67326	0	0.557753	2.87162	5.36189	0.0962518	0.37347	2.17581	0.696804	1.69534	0.857372	0.322393	0.892978	protein_coding	0	1.62254	0.777088
ENSMMUG00000001026	-0.665601	5.55667	1.48829	0.222482	0.851762	-0.73397	5.67572	2.33163	0.126769	0.694083	0.0749009	5.32383	0.0330348	0.855775	0.999648	BLMH	bleomycin hydrolase [Source:HGNC Symbol;Acc:HGNC:1059]	NA	bleomycin hydrolase [Source:HGNC Symbol;Acc:HGNC:1059]	BLMH	ENSG00000108578	642	0	0	0	0	0.375491	0	0.183067	0.334867	0.223356	0.397587	0.386936	0.434849	0	0.304843	protein_coding	0	0.258967	0.392261
ENSMMUG00000001027	0.802645	6.32495	2.72827	0.0985859	0.638059	0.740719	6.42986	2.44659	0.117781	0.671133	0.0650642	6.70876	0.0277392	0.867723	0.999648		ATP synthase subunit beta, mitochondrial [Source:RefSeq peptide;Acc:NP_001182423]	NA	ATP synthase subunit beta [Source:UniProtKB/TrEMBL;Acc:F6SIE0]	NA	NA	NA	8.20422	36.3708	11.4746		28.4557	43.8234	28.1418	35.4733		54.2791	84.2799	46.4079	37.1584		protein_coding	11.4746	31.9645	50.3435
ENSMMUG00000001028	0.292421	8.6199	0.366728	0.544793	0.97512	0.0358542	8.61823	0.00792503	0.929064	0.99766	0.265432	8.73702	0.330761	0.565211	0.995828		SNF-related serine/threonine-protein kinase [Source:RefSeq peptide;Acc:NP_001244590]	715803	Uncharacterized protein [Source:UniProtKB/TrEMBL;Acc:F6SIC4]	SNRK	ENSG00000163788	54861	0	1.49844	0.742082	0.746841	1.99858	1.95875	1.81385	2.19367	1.99121	1.7734	3.96452	2.14204	1.15394	2.25848	protein_coding	0.742082	1.97866	1.95772
ENSMMUG00000001029	0.360016	3.22038	0.079394	0.77812	0.994276	-0.0899999	3.08942	0.00439519	0.947142	0.99766	0.476849	3.27002	0.832568	0.361531	0.981587	ANO10	anoctamin 10 [Source:HGNC Symbol;Acc:HGNC:25519]	715666	anoctamin 10 [Source:HGNC Symbol;Acc:HGNC:25519]	ANO10	ENSG00000160746	55129	0	0	0	0	1.69781	2.16995	0.524241	0.412943	1.20124	0.368763	0.758142	0.6554	1.22783	0.752534	protein_coding	0	1.11103	0.706771
ENSMMUG00000001031	0.885464	3.35537	0.48381	0.486701	0.969482	1.21914	3.73819	1.00674	0.315686	0.913404	-0.330362	3.95016	0.329111	0.566183	0.996268		abhydrolase domain containing 5 [Source:HGNC Symbol;Acc:HGNC:21396]	716821	1-acylglycerol-3-phosphate O-acyltransferase ABHD5; Uncharacterized protein [Source:UniProtKB/TrEMBL;Acc:F6SHS5]	ABHD5	ENSG00000011198	51099	0	6.04739	5.83337	3.96025	2.81479	7.93759	2.10635	3.50268	4.09035	4.10541	6.01027	3.64827	2.16694	3.98272	protein_coding	5.83337	3.15874	3.87684
ENSMMUG00000001034	-1.59697	1.39889	0.7752	0.378613	0.941064	-0.475653	1.95019	0.0590308	0.808034	0.990261	-1.09796	1.26185	1.01961	0.31261	0.973718	ZMYND12	zinc finger MYND-type containing 12 [Source:HGNC Symbol;Acc:HGNC:21192]	696941	Uncharacterized protein [Source:UniProtKB/TrEMBL;Acc:F6SHK0]	ZMYND12	ENSG00000066185	84217	0.0499721	8.71924	0	2.92307	12.6732	14.2799	4.01794	4.55406	8.88126	3.60671	9.29523	5.7573	3.93122	5.64762	protein_coding	0.0499721	8.61361	4.84426
ENSMMUG00000001035	0.316483	2.91662	0.0525701	0.81865	0.994902	0.589689	3.21568	0.18832	0.664319	0.986836	-0.244827	3.28174	0.17021	0.679925	0.996965		protein arginine N-methyltransferase 5 [Source:RefSeq peptide;Acc:NP_001244996]	712718	Uncharacterized protein [Source:UniProtKB/TrEMBL;Acc:F6SB54]	PRMT5	ENSG00000100462	10419	1.11032	0.802202	0	0.637508	1.4789	0	0.666225	0.316536	0.615416	0.583008	0	0.659385	0	0.310598	protein_coding	0.802202	0.491381	0.291504
ENSMMUG00000001037	0.163506	5.89905	0.1047	0.74626	0.993218	-0.2636	5.80929	0.334742	0.56288	0.97338	0.436865	5.89245	1.21166	0.271003	0.960252		ras homolog family member H [Source:HGNC Symbol;Acc:HGNC:686]	700499	GTP-binding protein TTF; Rho-related GTP-binding protein RhoH; Uncharacterized protein [Source:UniProtKB/TrEMBL;Acc:F6SHJ2]	RHOH	ENSG00000168421	399	7.72553	20.1426	32.5122	20.1268	25.5389	25.6464	18.9261	21.377	22.8721	20.3458	36.022	11.7278	11.471	19.8917	protein_coding	20.1426	23.458	16.0368
ENSMMUG00000001040	1.39364	1.48335	0.659973	0.416569	0.951672	1.10131	1.41648	0.385722	0.534557	0.968847	0.30573	1.87074	0.144072	0.704266	0.996965	NUGGC	nuclear GTPase, germinal center associated [Source:HGNC Symbol;Acc:HGNC:33550]	NA	nuclear GTPase, germinal center associated [Source:HGNC Symbol;Acc:HGNC:33550]	NUGGC	ENSG00000189233	389643	0	3.10651	0	1.0355	1.74325	2.90642	5.27374	4.94298	3.7166	2.04243	10.7921	2.77588	1.8926	4.37575	protein_coding	0	3.9247	2.40915
ENSMMUG00000001041	-0.37768	3.95664	0.224631	0.635534	0.982381	-0.497043	4.03964	0.346507	0.556097	0.97283	0.124063	3.84647	0.0650538	0.798679	0.999648	PCID2	PCI domain containing 2 [Source:HGNC Symbol;Acc:HGNC:25653]	714247	PCI domain containing 2 [Source:HGNC Symbol;Acc:HGNC:25653]	PCID2	ENSG00000126226	55795	0	2.25596	1.78536	1.34711	2.57589	0	1.51958	2.0292	1.53117	3.69258	4.37976	2.52941	2.21438	3.20403	protein_coding	1.78536	1.77439	3.11099
ENSMMUG00000001044	-0.0949766	5.55039	0.0331741	0.855475	0.994902	0.0613916	5.78551	0.0138906	0.90618	0.99696	-0.154448	5.71215	0.117134	0.732164	0.99884		AKT serine/threonine kinase 1 [Source:HGNC Symbol;Acc:HGNC:391]	697747	RAC-alpha serine/threonine-protein kinase; Uncharacterized protein [Source:UniProtKB/TrEMBL;Acc:F6SAS5]	AKT1	ENSG00000142208	207	0	7.44228	0.0431843	2.49515	6.19319	2.86144	0.187119	0.622327	2.46602	3.95968	1.12059	1.57418	0.73867	1.84828	protein_coding	0.0431843	1.74189	1.34739
ENSMMUG00000001045	-0.446466	3.52496	0.191955	0.661294	0.988534	-0.0577669	3.86312	0.00362936	0.951961	0.99766	-0.376308	3.63137	0.43586	0.509128	0.988863	IQCB1	IQ motif containing B1 [Source:HGNC Symbol;Acc:HGNC:28949]	715032	Uncharacterized protein [Source:UniProtKB/TrEMBL;Acc:F6QNF6]	IQCB1	ENSG00000173226	9657	8.71268	8.96652	7.12683	8.26868	15.8691	5.11275	7.23389	10.8837	9.77485	3.62216	9.33663	5.53517	1.54163	5.0089	protein_coding	8.71268	9.0588	4.57866
ENSMMUG00000001048	-0.238586	4.46568	0.0403536	0.840791	0.994902	-0.510359	4.45853	0.183672	0.668236	0.986836	0.291891	4.33806	0.291832	0.589049	0.996965		ELL-associated factor 2 [Source:RefSeq peptide;Acc:NP_001180419]	714223	ELL associated factor 2 [Source:HGNC Symbol;Acc:HGNC:23115]	EAF2	ENSG00000145088	55840	3.24675	8.7803	0	4.00901	18.2976	4.72875	16.1623	18.3577	14.3866	4.21895	8.54032	8.35527	2.48581	5.90009	protein_coding	3.24675	17.23	6.28711
ENSMMUG00000001049	-0.279888	4.10173	0.0574142	0.810631	0.994902	0.455099	4.66012	0.164593	0.684963	0.986836	-0.711898	4.48863	1.555	0.212398	0.952976		solute carrier family 15 member 2 [Source:HGNC Symbol;Acc:HGNC:10921]	574375	Macaca mulatta solute carrier family 15 (H+/peptide transporter), member 2 (SLC15A2), mRNA. [Source:RefSeq mRNA;Acc:NM_001032953]	SLC15A2	ENSG00000163406	6565	0.0503579	5.53936	1.39469	2.32813	4.92059	3.30049	3.66623	3.21581	3.77578	4.64416	6.17371	2.75134	1.735	3.82605	protein_coding	1.39469	3.48336	3.69775
ENSMMUG00000001050	0.89113	4.75254	1.59241	0.206983	0.835166	0.174748	4.4327	0.0551328	0.814361	0.990829	0.724159	4.87749	2.52949	0.111737	0.885815	APOL6	apolipoprotein L6 [Source:HGNC Symbol;Acc:HGNC:14870]	693593	apolipoprotein L, 6 [Source:HGNC Symbol;Acc:HGNC:14870]	APOL6	ENSG00000221963	80830	8.95034	19.3409	0.360559	9.5506	38.9637	39.6762	15.1024	16.2375	27.4949	27.0792	52.5594	16.4292	19.1562	28.806	protein_coding	8.95034	27.6006	23.1177
ENSMMUG00000001051	-0.620842	3.63161	0.279174	0.597243	0.981926	-0.0788839	4.05908	0.00469874	0.94535	0.99766	-0.528068	3.7454	1.09964	0.294345	0.968453		dual specificity mitogen-activated protein kinase kinase 6 [Source:RefSeq peptide;Acc:NP_001248635]	693914	Dual specificity mitogen-activated protein kinase kinase 6; Uncharacterized protein [Source:UniProtKB/TrEMBL;Acc:F6QNB5]	MAP2K6	ENSG00000108984	5608	19.6396	13.5619	13.6122	15.6045	39.2145	19.5389	24.6161	51.0509	33.6051	16.9613	56.202	23.207	22.1501	29.6301	protein_coding	13.6122	31.9153	22.6786
ENSMMUG00000001053	0.197705	7.59124	0.224822	0.63539	0.982381	-0.0155529	7.61866	0.00172248	0.966895	0.99766	0.222843	7.69075	0.380847	0.53715	0.992706			706610	Uncharacterized protein [Source:UniProtKB/TrEMBL;Acc:F6QNA4]	INO80D	ENSG00000114933	54891	0.0735383	0.0852309	0	0.0529231	0.127988	0.112461	0.127472	0.252741	0.155165	0.0982887	0.0518134	0.043672	0.0351894	0.0572409	protein_coding	0.0735383	0.12773	0.0477427
ENSMMUG00000001054	0.440966	8.32845	0.949746	0.329784	0.920563	-0.587296	7.90623	2.61397	0.105926	0.64587	1.03997	8.20066	6.80525	0.009089	0.568267		elongation factor 1-beta [Source:RefSeq peptide;Acc:NP_001253314]	707019	Elongation factor 1-beta; Uncharacterized protein [Source:UniProtKB/TrEMBL;Acc:F6QN95]	EEF1B2	ENSG00000114942	619569	45.0769	42.4545	76.4344	54.6553	33.1081	181.181	40.2031	60.2761	78.6922	61.3241	0	58.4563	61.673	45.3634	protein_coding	45.0769	50.2396	59.8902
ENSMMUG00000001058	-0.53645	3.96164	0.398557	0.527836	0.97283	-0.742781	4.01583	0.631519	0.426799	0.94365	0.201975	3.73755	0.125707	0.722925	0.997987	TTC28	tetratricopeptide repeat domain 28 [Source:HGNC Symbol;Acc:HGNC:29179]	713605	Uncharacterized protein [Source:UniProtKB/TrEMBL;Acc:F6QN66]	TTC28	ENSG00000100154	23331	0	0	0	0	0	0	0.0941839	0.0142382	0.0271055	0	0.814378	0.0508456	0	0.216306	protein_coding	0	0.00711909	0.0254228
ENSMMUG00000001060	-0.541518	2.0987	0.134863	0.713442	0.992388	-0.143651	2.42167	0.00815633	0.928039	0.99766	-0.388109	2.15569	0.187958	0.664621	0.996965	RYR2	ryanodine receptor 2 [Source:HGNC Symbol;Acc:HGNC:10484]	722551	Uncharacterized protein [Source:UniProtKB/TrEMBL;Acc:F6QN17]	RYR2	ENSG00000198626	6262	4.58043	3.60592	1.02922	3.07186	5.00392	2.91708	3.6213	5.31769	4.215	4.82255	7.5445	3.52852	2.79147	4.67176	protein_coding	3.60592	4.31261	4.17553
ENSMMUG00000001061	0.382451	5.88512	0.593938	0.4409	0.962956	0.444713	6.07712	1.00215	0.31679	0.913826	-0.0570847	6.19206	0.0248926	0.874635	0.999648		protein bicaudal D homolog 2 [Source:RefSeq peptide;Acc:NP_001244885]	706621	Uncharacterized protein [Source:UniProtKB/TrEMBL;Acc:F6QN47]	BICD2	ENSG00000185963	23299	0.28017	5.04788	0.349175	1.89241	9.56073	2.80028	5.54762	9.34172	6.81259	10.5084	8.70541	3.61885	4.40408	6.80919	protein_coding	0.349175	7.44467	6.55474
ENSMMUG00000001062	0.706673	9.00497	1.96581	0.160893	0.782932	-0.00101926	8.7128	6.29471e-06	0.997998	0.99988	0.708709	9.08183	2.41143	0.120452	0.899774			700688	Uncharacterized protein [Source:UniProtKB/TrEMBL;Acc:F6QN28]	NA	NA	NA	7.64466	15.1154	1.8019		20.3214	34.9659	12.7525	19.2048		34.9463	22.691	13.2334	14.5702		protein_coding	7.64466	19.7631	18.6306
ENSMMUG00000001063	-0.459884	7.85663	1.07781	0.299187	0.909326	-0.465619	8.00452	1.4216	0.233141	0.857542	0.0226436	7.75894	0.0031647	0.955138	0.999728	ICE1	interactor of little elongation complex ELL subunit 1 [Source:HGNC Symbol;Acc:HGNC:29154]	710176	interactor of little elongator complex ELL subunit 1 [Source:HGNC Symbol;Acc:HGNC:29154]	ICE1	ENSG00000164151	23379	2.46295	5.07568	5.80076	4.44646	9.37357	1.52526	4.60031	8.19175	5.92272	4.84712	4.64033	3.24781	1.85972	3.64874	protein_coding	5.07568	6.39603	3.94407
ENSMMUG00000001074	-0.698903	5.08337	1.38412	0.239401	0.866644	-0.641713	5.25372	1.22947	0.267509	0.88585	-0.0331533	4.8867	0.00541039	0.941364	0.999648	ULK4	unc-51 like kinase 4 [Source:HGNC Symbol;Acc:HGNC:15784]	NA	Uncharacterized protein [Source:UniProtKB/TrEMBL;Acc:F6QMN0]	ULK4	NA	NA	0	1.61762	0	0.539207	0.715722	1.50934	0.460604	1.31913	1.0012	2.47949	1.62258	1.02572	0.606092	1.43347	protein_coding	0	1.01743	1.32415
ENSMMUG00000001075	0.0769394	5.75006	0.0186812	0.891284	0.994902	0.507875	6.15773	1.15684	0.282121	0.892748	-0.416406	6.12748	1.07787	0.299175	0.968453	TRAK1	trafficking kinesin protein 1 [Source:HGNC Symbol;Acc:HGNC:29947]	NA	Uncharacterized protein [Source:UniProtKB/TrEMBL;Acc:F6QMK0]	TRAK1	NA	NA	4.92399	3.5692	0	2.83106	1.53834	0.709649	0.474375	0.7374	0.864941	0.826962	3.31312	0.796117	0.547729	1.37098	protein_coding	3.5692	0.723525	0.811539
ENSMMUG00000001078	1.18972	3.35366	0.924861	0.336202	0.922554	0.585203	3.06798	0.183404	0.668464	0.986836	0.614441	3.59148	1.47758	0.224153	0.956323		ATPase H+ transporting V1 subunit C1 [Source:HGNC Symbol;Acc:HGNC:856]	693840	Uncharacterized protein; V-type proton ATPase subunit C 1 [Source:UniProtKB/TrEMBL;Acc:F6QMH5]	ATP6V1C1	ENSG00000155097	528	0	5.95855	0	1.98618	11.6391	22.2388	8.21093	9.89225	12.9953	7.62856	19.7456	10.1997	8.90015	11.6185	protein_coding	0	10.7657	9.54995
ENSMMUG00000001084	0.450066	4.33883	0.342579	0.558344	0.97512	-0.0229609	4.19838	0.000770568	0.977854	0.99766	0.494042	4.41142	1.20823	0.271683	0.960252	KIAA0586	KIAA0586 [Source:HGNC Symbol;Acc:HGNC:19960]	702803	Uncharacterized protein [Source:UniProtKB/TrEMBL;Acc:F6QLU3]	KIAA0586	ENSG00000100578	9786	9.06032	3.77319	3.5443	5.45927	9.32492	2.39642	5.40956	7.42186	6.13819	2.4974	2.13674	3.06552	1.14242	2.21052	protein_coding	3.77319	6.41571	2.31707
ENSMMUG00000001089	4.51082	1.47569	6.38462	0.0115113	0.156381	4.61466	1.70173	4.96555	0.0258571	0.267242	-0.103236	2.343	0.016121	0.898965	0.999648			NA		NA	NA	NA	1093.58	506.481	1912.38		813.266	1842.44	1278.88	1282.44		699.584	2925.04	806.316	1194.12		protein_coding	1093.58	1280.66	1000.22
ENSMMUG00000001090	0.832984	3.94229	0.77741	0.377934	0.941064	0.771901	4.04309	0.662824	0.415565	0.940793	0.0718377	4.3218	0.0238067	0.877378	0.999648	DACT1	dishevelled binding antagonist of beta catenin 1 [Source:HGNC Symbol;Acc:HGNC:17748]	701218	Uncharacterized protein [Source:UniProtKB/TrEMBL;Acc:F6QLT3]	DACT1	ENSG00000165617	51339	0.406327	0	0	0.135442	1.78816	0	0.731422	1.62173	1.03533	1.14047	1.09935	1.15826	0.653301	1.01285	protein_coding	0	1.17657	1.11991
ENSMMUG00000001091	-0.173315	8.47863	0.160698	0.688515	0.991031	-0.689527	8.37129	3.91331	0.0479051	0.406823	0.526166	8.28947	1.83337	0.17573	0.941921	NSD3	nuclear receptor binding SET domain protein 3 [Source:HGNC Symbol;Acc:HGNC:12767]	NA	Uncharacterized protein [Source:UniProtKB/TrEMBL;Acc:F6QLP6]	WHSC1L1	ENSG00000147548	54904	9.88476	12.6862	5.84909	9.47334	7.9208	17.0419	6.78071	6.879	9.65561	13.583	11.4622	9.45368	6.12056	10.1549	protein_coding	9.88476	7.3999	10.4579
ENSMMUG00000001095	1.07693	1.49484	0.58841	0.443035	0.963251	2.08725	2.38547	2.2078	0.137314	0.72167	-1.01239	2.50261	2.14291	0.14323	0.926407		protein O-mannosyltransferase 2 [Source:HGNC Symbol;Acc:HGNC:19743]	705604	Protein O-mannosyl-transferase 2; Uncharacterized protein [Source:UniProtKB/TrEMBL;Acc:F6QLM4]	POMT2	ENSG00000009830	29954	0	0	5.56817	1.85606	0.0243445	0	0.0261115	0.0217107	0.0180417	0	0	0	0	0	protein_coding	0	0.0230276	0
ENSMMUG00000001096	0.446303	3.05933	0.182188	0.6695	0.989931	0.845751	3.46496	0.63654	0.424966	0.943105	-0.374255	3.54191	0.43987	0.507185	0.988863	TCAIM	T cell activation inhibitor, mitochondrial [Source:HGNC Symbol;Acc:HGNC:25241]	715979	T cell activation inhibitor, mitochondrial [Source:HGNC Symbol;Acc:HGNC:25241]	TCAIM	ENSG00000179152	285343	0	4.12209	1.725	1.94903	0.798493	5.80433	1.34307	1.35947	2.32634	0.455259	0	2.36959	0.279415	0.776066	protein_coding	1.725	1.35127	0.367337
ENSMMUG00000001097	2.18802	1.0615	1.67749	0.195259	0.823729	2.38313	1.33215	1.34412	0.246308	0.871285	-0.189048	1.79092	0.0374159	0.846621	0.999648	GSTZ1	glutathione S-transferase zeta 1 [Source:HGNC Symbol;Acc:HGNC:4643]	705723	Maleylacetoacetate isomerase isoform 1; Uncharacterized protein [Source:UniProtKB/TrEMBL;Acc:F6PW84]	GSTZ1	ENSG00000100577	2954	37.1174	31.5297	38.9395	35.8622	58.5096	85.656	30.3468	38.7735	53.3215	51.9679	0	49.9692	26.2232	32.0401	protein_coding	37.1174	48.6415	38.0962
ENSMMUG00000001099	-1.72131	1.87017	1.00292	0.316604	0.914623	-2.90169	1.74298	2.57228	0.108751	0.651979	1.18905	0.638611	0.925899	0.335931	0.978392	SAMD15	sterile alpha motif domain containing 15 [Source:HGNC Symbol;Acc:HGNC:18631]	706090	sterile alpha motif domain containing 15 [Source:HGNC Symbol;Acc:HGNC:18631]	SAMD15	ENSG00000100583	161394	0	0	0	0	0.148541	0	0.28678	0.635856	0.267794	0.0532337	0.909223	0.425754	0.0686116	0.364206	protein_coding	0	0.217661	0.247183
ENSMMUG00000001100	-0.222265	3.93635	0.0651878	0.798477	0.994902	-0.458671	3.95809	0.254276	0.61408	0.983526	0.265999	3.83924	0.263496	0.607729	0.996965		UBX domain protein 2B [Source:HGNC Symbol;Acc:HGNC:27035]	698001	UBX domain protein 2B [Source:HGNC Symbol;Acc:HGNC:27035]	UBXN2B	ENSG00000215114	137886	45.7689	40.9488	62.788	49.8352	39.6749	35.525	37.3366	46.0047	39.6353	50.4265	61.041	39.5355	43.2644	48.5669	protein_coding	45.7689	38.5058	46.8455
ENSMMUG00000001105	8.86548	2.1686	12.3399	0.000443367	0.0265229	7.88199	1.2032	9.16671	0.00246457	0.0649147	1.20774	2.58839	1.10806	0.292505	0.967731		purinergic receptor P2Y12 [Source:HGNC Symbol;Acc:HGNC:18124]	710036	P2Y purinoceptor 12; Uncharacterized protein [Source:UniProtKB/TrEMBL;Acc:F6PW20]	P2RY12	ENSG00000169313	64805	0	0	0	0	0.178926	0	0.191914	0.39892	0.19244	0.480924	0	0.213686	0.619851	0.328615	protein_coding	0	0.18542	0.347305
ENSMMUG00000001106	-0.0467677	6.03947	0.00916819	0.923719	0.995225	-0.193397	6.10281	0.165136	0.684471	0.986836	0.167676	6.06189	0.188138	0.664471	0.996965			720117	Uncharacterized protein [Source:UniProtKB/TrEMBL;Acc:F6PVI3]	ZNF160	ENSG00000170949	90338	3.33738	0.474713	0	1.2707	1.38988	0.656202	0.634132	0.832507	0.878181	0.854954	0.84652	0.957949	0.0958199	0.688811	protein_coding	0.474713	0.744355	0.850737
ENSMMUG00000001110	-1.27512	2.54226	0.865206	0.352286	0.932863	-0.348233	3.07942	0.0671383	0.79555	0.989338	-0.936834	2.52156	2.1671	0.140992	0.926407	B3GNTL1	UDP-GlcNAc:betaGal beta-1,3-N-acetylglucosaminyltransferase like 1 [Source:HGNC Symbol;Acc:HGNC:21727]	719689	UDP-GlcNAc:betaGal beta-1,3-N-acetylglucosaminyltransferase-like 1 [Source:HGNC Symbol;Acc:HGNC:21727]	B3GNTL1	ENSG00000277033	NA	19.2648	36.9113	35.3509	30.509	26.8968	36.3247	34.5596	36.4403	33.5554	31.7566	68.7029	35.0262	27.7691	40.8137	protein_coding	35.3509	35.4422	33.3914
ENSMMUG00000001111	-0.059859	4.01609	0.00419297	0.948371	0.996618	0.419465	4.44819	0.243305	0.62183	0.984074	-0.48073	4.37153	0.591849	0.441705	0.984191	METRNL	meteorin like, glial cell differentiation regulator [Source:HGNC Symbol;Acc:HGNC:27584]	719751	Uncharacterized protein [Source:UniProtKB/TrEMBL;Acc:F6PVD2]	METRNL	ENSG00000275031	284207	0.179778	0	13.3439	4.50788	1.34096	6.83401	2.80467	2.15259	3.28306	1.08128	5.77605	2.56235	2.89051	3.07755	protein_coding	0.179778	2.47863	2.72643
ENSMMUG00000001116	1.12112	6.52312	6.18358	0.0128941	0.169517	0.570709	6.28687	1.67191	0.196004	0.815391	0.565387	6.77308	2.30108	0.129284	0.914246	SUZ12	SUZ12 polycomb repressive complex 2 subunit [Source:HGNC Symbol;Acc:HGNC:17101]	NA	SUZ12 polycomb repressive complex 2 subunit [Source:HGNC Symbol;Acc:HGNC:17101]	SUZ12	ENSG00000178691	23512	0.42767	0	0	0.142557	0.492996	3.10876	0.839828	1.18967	1.40781	0.649556	3.71454	1.52388	1.00464	1.72315	protein_coding	0	1.01475	1.26426
ENSMMUG00000001118	0.448227	4.99395	0.116888	0.732434	0.992703	0.577886	5.23613	0.399531	0.527331	0.967089	-0.113943	5.35946	0.0162527	0.898556	0.999648		WD repeat domain 11 [Source:HGNC Symbol;Acc:HGNC:13831]	714990	Uncharacterized protein; WD repeat-containing protein 11 [Source:UniProtKB/TrEMBL;Acc:F6TAV6]	WDR11	ENSG00000120008	55717	0	1.90274	0	0.634246	2.08968	0.967709	1.27212	1.62435	1.48847	1.79634	0.672201	1.05671	0.673924	1.04979	protein_coding	0	1.44824	0.865319
ENSMMUG00000001120	0.917749	2.57512	0.318578	0.572464	0.976915	0.366297	2.36773	0.0342784	0.853116	0.994435	0.532626	2.76497	0.374066	0.540796	0.994086	SYN2	synapsin II [Source:HGNC Symbol;Acc:HGNC:11495]	695412	synapsin II [Source:HGNC Symbol;Acc:HGNC:11495]	SYN2	ENSG00000157152	6854	0.11361	0	0	0.03787	1.05927	1.07968	0.636246	1.1336	0.977198	0.379618	0.57634	0.640959	0.0815468	0.419616	protein_coding	0	1.06947	0.477979
ENSMMUG00000001121	0.706227	3.53045	0.357845	0.549705	0.97512	0.129902	3.32369	0.0070698	0.932991	0.99766	0.564117	3.65882	0.522761	0.469666	0.98601	ZNF689	zinc finger protein 689 [Source:HGNC Symbol;Acc:HGNC:25173]	711017	Uncharacterized protein; Zinc finger protein 689 [Source:UniProtKB/TrEMBL;Acc:F6TAS4]	ZNF689	ENSG00000156853	115509	12.0906	5.68057	4.69059	7.48727	7.75509	3.88505	6.21027	7.41678	6.3168	5.28184	13.4047	4.02317	4.32231	6.758	protein_coding	5.68057	6.81352	4.80208
ENSMMUG00000001122	-2.05199	2.84604	3.67701	0.0551675	0.478381	-1.00547	3.31279	0.991365	0.319409	0.913826	-1.04594	2.37314	2.51892	0.112488	0.887346		zinc finger protein 688 [Source:HGNC Symbol;Acc:HGNC:30489]	100430421	zinc finger protein 688 [Source:HGNC Symbol;Acc:HGNC:30489]	ZNF688	ENSG00000229809	146542	6.99129	1.50542	2.43514	3.64395	2.82372	0.680317	2.2593	2.98532	2.18716	2.20346	1.29063	1.66801	1.49012	1.66306	protein_coding	2.43514	2.54151	1.57907
ENSMMUG00000001125	7.65666	1.04264	9.5073	0.00204656	0.0472833	8.56363	1.81252	14.0459	0.000178404	0.0332657	-0.680015	2.24036	0.529112	0.46698	0.98601		SET domain-containing protein 4 [Source:RefSeq peptide;Acc:NP_001253203]	696003	Uncharacterized protein [Source:UniProtKB/TrEMBL;Acc:F6T9W4]	SETD4	ENSG00000185917	54093	30.9229	86.2408	54.8113	57.325	80.0188	101.803	47.0526	67.8014	74.169	83.7737	85.8767	54.9511	43.1622	66.9409	protein_coding	54.8113	73.9101	69.3624
ENSMMUG00000001126	2.15645	4.99908	5.41055	0.0200154	0.235702	2.07898	5.0805	5.08581	0.0241223	0.252578	0.0971657	5.65533	0.0537339	0.816689	0.999648		nucleolysin TIA-1 isoform p40 [Source:RefSeq peptide;Acc:NP_001248687]	702366	Nucleolysin TIA-1 isoform p40 isoform 2; Uncharacterized protein [Source:UniProtKB/TrEMBL;Acc:F6TA00]	TIA1	ENSG00000116001	7072	14.9522	35.011	24.927	24.9634	37.3835	38.8185	24.3311	33.5563	33.5224	33.6391	27.1557	23.3629	9.69038	23.462	protein_coding	24.927	35.4699	25.2593
ENSMMUG00000001128	-1.43735	1.03776	0.481077	0.487935	0.969614	-0.628783	1.43577	0.109998	0.740147	0.986836	-0.74447	0.808383	0.346354	0.556184	0.995828	IQCD	IQ motif containing D [Source:HGNC Symbol;Acc:HGNC:25168]	NA	IQ motif containing D [Source:HGNC Symbol;Acc:HGNC:25168]	IQCD	ENSG00000166578	115811	0	0	0	0	6.47327	12.3651	2.54438	3.54981	6.23314	3.20604	9.16063	3.26519	3.34289	4.74369	protein_coding	0	5.01154	3.30404
ENSMMUG00000001129	-1.64859	3.07663	2.39017	0.122101	0.706019	-1.37171	3.30115	1.12893	0.288003	0.895789	-0.283739	2.43371	0.0975404	0.754802	0.998924	RITA1	RBPJ interacting and tubulin associated 1 [Source:HGNC Symbol;Acc:HGNC:25925]	712837	RBPJ interacting and tubulin associated 1 [Source:HGNC Symbol;Acc:HGNC:25925]	RITA1	ENSG00000139405	84934	31.2118	171.636	61.5269	88.1248	127.702	111.984	18.5444	35.3795	73.4024	136.653	63.645	38.5706	19.2074	64.5189	protein_coding	61.5269	73.6817	51.1078
ENSMMUG00000001130	-0.603698	3.67636	0.484822	0.486246	0.969299	-0.125971	4.0574	0.0232479	0.878814	0.994857	-0.466049	3.76	0.938061	0.332777	0.978275	ANKRD33B	ankyrin repeat domain 33B [Source:HGNC Symbol;Acc:HGNC:35240]	697244	ankyrin repeat domain 33B [Source:HGNC Symbol;Acc:HGNC:35240]	ANKRD33B	ENSG00000164236	651746	2.6796	0	8.13595	3.60518	4.88573	5.20364	1.58799	2.24459	3.48049	4.70897	12.5027	3.77204	3.47629	6.115	protein_coding	2.6796	3.56516	4.2405
ENSMMUG00000001131	0.738347	3.55322	0.385792	0.534519	0.973574	-0.0590286	3.20759	0.00140104	0.970142	0.99766	0.793672	3.60036	0.984013	0.32121	0.977376		death-associated protein 1 [Source:RefSeq peptide;Acc:NP_001244495]	697362	Death-associated protein 1; Uncharacterized protein [Source:UniProtKB/TrEMBL;Acc:F6RQT0]	DAP	ENSG00000112977	1611	0	4.36176	0	1.45392	2.40162	19.5953	2.48395	3.97761	7.11462	1.07586	2.3334	1.63896	1.98093	1.75729	protein_coding	0	3.23078	1.80995
ENSMMUG00000001132	NA	NA	NA	NA	NA	3.55995	0.91703	3.10163	0.0782139	0.552889	-3.95183	0.685905	6.83022	0.00896283	0.568267	CDKN2B	cyclin dependent kinase inhibitor 2B [Source:HGNC Symbol;Acc:HGNC:1788]	709209	Uncharacterized protein; p14-INK4b [Source:UniProtKB/TrEMBL;Acc:F6RQR7]	CDKN2B	ENSG00000147883	1030	5.85967	18.0422	15.5515	13.1511	16.2879	13.9804	10.2022	13.4321	13.4757	14.8185	21.2786	10.4146	8.95653	13.867	protein_coding	15.5515	13.7063	12.6165
ENSMMUG00000001137	-0.367658	3.02588	0.121998	0.726877	0.992388	-0.169228	3.26574	0.0251004	0.874117	0.994857	-0.185937	3.06856	0.116397	0.732976	0.99884		S-methyl-5'-thioadenosine phosphorylase [Source:RefSeq peptide;Acc:NP_001248666]	709020	S-methyl-5'-thioadenosine phosphorylase [Source:UniProtKB/Swiss-Prot;Acc:F6RQL9]	MTAP	ENSG00000099810	4507	20.6647	12.4927	20.8912	18.0162	11.7077	49.4384	27.0573	15.6991	25.9756	11.0177	83.2538	20.6546	19.4526	33.5947	protein_coding	20.6647	21.3782	20.0536
ENSMMUG00000001138	-2.09636	2.44231	1.60979	0.204521	0.833812	-2.27525	2.54809	2.27422	0.131541	0.704569	0.177937	1.29055	0.0304512	0.86147	0.999648			694018	ubiquitin specific peptidase 27, X-linked [Source:HGNC Symbol;Acc:HGNC:13486]	USP27X	ENSG00000273820	389856	79.9369	145.758	114.963		130.132	216.164	70.5697	91.9265		153.601	195.895	99.9473	63.1293		pseudogene	114.963	111.029	126.774
ENSMMUG00000001141	7.12557	0.595032	7.89255	0.0049639	0.0836968	7.41625	0.792384	8.53959	0.00347505	0.0694225	-0.0786102	1.43076	0.00351157	0.952746	0.999728	BNC2	basonuclin 2 [Source:HGNC Symbol;Acc:HGNC:30988]	713291	Uncharacterized protein [Source:UniProtKB/TrEMBL;Acc:F6RQH2]	BNC2	ENSG00000173068	54796	12.7865	12.5332	6.22896	10.5162	12.1159	41.3285	13.062	16.8726	20.8447	18.8992	35.2146	13.6039	15.0194	20.6843	protein_coding	12.5332	14.9673	16.9593
ENSMMUG00000001147	-0.637646	3.47789	0.233252	0.629123	0.982381	0.0428113	3.95371	0.00113921	0.973075	0.99766	-0.656789	3.65129	1.85502	0.173201	0.941921	CNOT11	CCR4-NOT transcription complex subunit 11 [Source:HGNC Symbol;Acc:HGNC:25217]	NA	Uncharacterized protein [Source:UniProtKB/TrEMBL;Acc:F6RQB9]	C2ORF29	NA	NA	1.27532	11.8056	19.4768	10.8526	41.8553	9.07498	4.11766	19.5724	18.6551	6.14855	12.7853	7.79011	5.64931	8.09331	protein_coding	11.8056	14.3237	6.96933
ENSMMUG00000001150	1.94713	3.48137	2.62096	0.105461	0.664618	1.71753	3.44867	1.79929	0.179799	0.793485	0.24222	4.0291	0.251466	0.616044	0.996965		DNA primase large subunit [Source:RefSeq peptide;Acc:NP_001253529]	712921	DNA primase large subunit; Uncharacterized protein [Source:UniProtKB/TrEMBL;Acc:F6RQA5]	PRIM2	ENSG00000146143	5558	14.1002	2.48316	0	5.52779	8.11334	17.1625	6.80871	6.5656	9.66255	12.1825	18.3934	7.89516	7.57615	11.5118	protein_coding	2.48316	7.46103	10.0388
ENSMMUG00000001152	0.455089	0.482348	0.0589329	0.808191	0.994902	0.84736	0.846091	0.191791	0.66143	0.986124	-0.423162	0.904873	0.120222	0.728794	0.99884		NUF2, NDC80 kinetochore complex component [Source:HGNC Symbol;Acc:HGNC:14621]	693637	Kinetochore protein Nuf2; Uncharacterized protein [Source:UniProtKB/TrEMBL;Acc:F6RPT5]	NUF2	ENSG00000143228	83540	0.327691	3.60459	9.00296	4.31175	8.35928	7.21629	6.81629	10.9862	8.3445	5.43095	17.621	4.67052	4.32785	8.01259	protein_coding	3.60459	7.78778	5.05073
ENSMMUG00000001154	0.265579	0.788067	0.0235708	0.877982	0.994902	0.420365	0.995004	0.0464832	0.8293	0.992373	-0.156859	1.05611	0.0205332	0.886058	0.999648		nudix hydrolase 16 [Source:HGNC Symbol;Acc:HGNC:26442]	717914	U8 snoRNA-decapping enzyme isoform 2; Uncharacterized protein [Source:UniProtKB/TrEMBL;Acc:F6RQ47]	NUDT16	ENSG00000198585	131870	72.9274	94.5168	32.721	66.7217	121.966	264.031	113.888	202.653	175.634	108.664	169.403	66.3652	79.4692	105.975	protein_coding	72.9274	162.309	94.0667
ENSMMUG00000001155	-0.439199	5.20663	0.179687	0.671642	0.989931	-0.16882	5.49195	0.113979	0.735659	0.986836	-0.255771	5.26474	0.0846417	0.771103	0.999648	ACSL5	acyl-CoA synthetase long chain family member 5 [Source:HGNC Symbol;Acc:HGNC:16526]	NA	acyl-CoA synthetase long-chain family member 5 [Source:HGNC Symbol;Acc:HGNC:16526]	ACSL5	ENSG00000197142	51703	0	0.505961	0	0.168654	0.219937	0	0.404402	0.364263	0.24715	0.365953	0.961602	0.100062	0.145128	0.393186	protein_coding	0	0.2921	0.255541
ENSMMUG00000001157	1.0937	5.30396	0.611633	0.434173	0.958815	0.788283	5.2347	0.683923	0.408239	0.939826	0.318242	5.6547	0.127552	0.720984	0.997673	ZDHHC6	zinc finger DHHC-type containing 6 [Source:HGNC Symbol;Acc:HGNC:19160]	696538	zinc finger, DHHC-type containing 6 [Source:HGNC Symbol;Acc:HGNC:19160]	ZDHHC6	ENSG00000023041	64429	9.18114	2.42827	0.0518931	3.8871	1.18795	1.10523	1.61146	1.96305	1.46692	0.84521	0.910916	0.667638	0.484164	0.726982	protein_coding	2.42827	1.3997	0.756424
ENSMMUG00000001158	0.617336	4.26564	0.672927	0.412033	0.951672	0.760472	4.51041	0.927198	0.335592	0.919403	-0.122087	4.67881	0.0511448	0.821083	0.999648	HAUS3	HAUS augmin like complex subunit 3 [Source:HGNC Symbol;Acc:HGNC:28719]	NA	Uncharacterized protein [Source:UniProtKB/TrEMBL;Acc:F6RPM9]	HAUS3	ENSG00000214367	79441	0.0266088	2.42231	0.117911	0.855612	2.52062	0	1.38372	2.61962	1.63099	1.52927	1.10238	0.726897	0.809807	1.04209	protein_coding	0.117911	1.95217	0.956094
ENSMMUG00000001166	2.1942	1.89329	1.70431	0.191725	0.822037	2.39389	2.20341	1.70416	0.191744	0.81209	-0.206571	2.67027	0.0791801	0.778412	0.999648	LYL1	LYL1, basic helix-loop-helix family member [Source:HGNC Symbol;Acc:HGNC:6734]	718185	lymphoblastic leukemia associated hematopoiesis regulator 1 [Source:HGNC Symbol;Acc:HGNC:6734]	LYL1	ENSG00000104903	4066	33.1902	33.1711	14.6465	27.0026	72.3176	31.4111	47.2122	53.2255	51.0416	33.1326	52.9803	37.1311	23.8825	36.7816	protein_coding	33.1711	50.2188	35.1319
ENSMMUG00000001167	0.736791	3.03018	0.317784	0.572942	0.977007	0.981968	3.35249	0.383886	0.535531	0.968847	-0.260866	3.54509	0.103334	0.747864	0.998924	TRMT1	tRNA methyltransferase 1 [Source:HGNC Symbol;Acc:HGNC:25980]	718227	tRNA methyltransferase 1 homolog (S. cerevisiae) [Source:HGNC Symbol;Acc:HGNC:25980]	TRMT1	ENSG00000104907	55621	2.84162	45.8088	33.4244	27.3583	30.9206	104.405	26.9465	33.246	48.8795	48.5364	59.7816	32.7583	29.8029	42.7198	protein_coding	33.4244	32.0833	40.6473
ENSMMUG00000001169	0.994112	6.86225	4.97515	0.0257139	0.284023	0.191141	6.4779	0.218308	0.640332	0.984837	0.813558	6.98549	5.80788	0.0159545	0.647848	ZNF148	zinc finger protein 148 [Source:HGNC Symbol;Acc:HGNC:12933]	715925	Uncharacterized protein [Source:UniProtKB/TrEMBL;Acc:F6RGP6]	SLC12A8	ENSG00000221955	84561	14.3831	8.84019	0	7.74111	6.25819	18.7227	5.87339	6.57775	9.358	10.947	10.0496	8.2451	4.53104	8.44318	protein_coding	8.84019	6.41797	9.14734
ENSMMUG00000001176	1.17745	3.93318	1.86455	0.172101	0.800779	1.16546	4.07568	1.69364	0.193122	0.812596	0.0287454	4.4325	0.00360937	0.952094	0.999648	SPART	spartin [Source:HGNC Symbol;Acc:HGNC:18514]	693663	spastic paraplegia 20 (Troyer syndrome) [Source:HGNC Symbol;Acc:HGNC:18514]	SPG20	ENSG00000133104	23111	0	0.0456422	0	0.0152141	1.10397	0	0.202164	0.432233	0.434591	0.120621	0	0.171504	0	0.0730313	protein_coding	0	0.317198	0.0603107
ENSMMUG00000001179	1.35338	3.78504	2.22193	0.136063	0.734618	1.64435	4.16318	3.5634	0.0590667	0.4643	-0.291872	4.48768	0.437718	0.508226	0.988863		phosphatidylinositol-5-phosphate 4-kinase type 2 gamma [Source:HGNC Symbol;Acc:HGNC:23786]	715120	Phosphatidylinositol-5-phosphate 4-kinase type-2 gamma; Phosphatidylinositol-5-phosphate 4-kinase type-2 gamma isoform a; Uncharacterized protein [Source:UniProtKB/TrEMBL;Acc:F6R9S0]	PIP4K2C	ENSG00000166908	79837	0	0	3.57065	1.19022	0.0394119	0	0.40159	1.37077	0.452943	0.317798	1.87633	0.251031	0.637159	0.770578	protein_coding	0	0.220501	0.477478
ENSMMUG00000001180	0.271243	3.46819	0.0511981	0.820991	0.994902	0.402335	3.68852	0.100218	0.751569	0.986836	-0.130936	3.76167	0.0473263	0.827783	0.999648	DTX3	deltex E3 ubiquitin ligase 3 [Source:HGNC Symbol;Acc:HGNC:24457]	715175	deltex 3, E3 ubiquitin ligase [Source:HGNC Symbol;Acc:HGNC:24457]	DTX3	ENSG00000178498	196403	0.389078	9.14554	3.68333	4.40598	5.93614	6.95465	2.7166	5.78801	5.34885	5.86213	7.65586	3.57094	1.76702	4.71399	protein_coding	3.68333	5.86208	4.71653
ENSMMUG00000001183	-0.18647	4.28501	0.0262495	0.871293	0.994902	0.455816	4.81551	0.424551	0.514675	0.962034	-0.635362	4.67679	0.558904	0.454702	0.985232	NOLC1	nucleolar and coiled-body phosphoprotein 1 [Source:HGNC Symbol;Acc:HGNC:15608]	712789	nucleolar and coiled-body phosphoprotein 1 [Source:HGNC Symbol;Acc:HGNC:15608]	NOLC1	ENSG00000166197	9221	16.5635	25.8273	28.4157	23.6022	23.6953	28.0891	20.0917	27.2951	24.7928	19.4844	36.5987	18.9932	11.6681	21.6861	protein_coding	25.8273	25.4952	19.2388
ENSMMUG00000001185	0.234729	8.79948	0.237639	0.625917	0.982381	0.00320536	8.81356	6.70542e-05	0.993466	0.999705	0.244086	8.90489	0.316777	0.573551	0.996965		transformer-2 protein homolog beta [Source:RefSeq peptide;Acc:NP_001248265]	574337	Uncharacterized protein [Source:UniProtKB/TrEMBL;Acc:F6R8W2]	TRA2B	ENSG00000136527	6434	16.8334	3.85002	16.2728	12.3187	3.27895	7.75804	4.69213	7.30337	5.75812	4.34215	3.49921	5.22127	3.22614	4.07219	protein_coding	16.2728	5.99775	3.92068
ENSMMUG00000001186	-0.578001	4.54635	0.26831	0.604468	0.982371	0.453843	5.2679	0.580258	0.446211	0.947564	-1.02678	4.99521	1.43263	0.231336	0.958013	PPRC1	peroxisome proliferator-activated receptor gamma, coactivator-related 1 [Source:HGNC Symbol;Acc:HGNC:30025]	712721	peroxisome proliferator-activated receptor gamma, coactivator-related 1 [Source:HGNC Symbol;Acc:HGNC:30025]	PPRC1	ENSG00000148840	23082	0	0	0	0	1.74934	1.65037	0.809778	1.49439	1.42597	0.626925	1.25237	0.850333	0.297694	0.756831	protein_coding	0	1.57238	0.738629
ENSMMUG00000001192	-0.562673	3.93757	0.280693	0.596247	0.981926	-0.0668707	4.34634	0.00420687	0.948285	0.99766	-0.506641	4.06452	1.10011	0.294241	0.968453	LMNB2	lamin B2 [Source:HGNC Symbol;Acc:HGNC:6638]	100426602	lamin B2 [Source:HGNC Symbol;Acc:HGNC:6638]	LMNB2	ENSG00000176619	84823	0	0.0365283	0	0.0121761	0.905076	0	2.05711	4.22796	1.79754	0.0772285	5.2762	2.40201	0.696765	2.11305	protein_coding	0	1.48109	1.54939
ENSMMUG00000001193	-1.03581	2.52467	0.380388	0.537396	0.973729	-0.681215	2.81829	0.158942	0.690133	0.986836	-0.342654	2.30618	0.279817	0.596821	0.996965	ZNF180	zinc finger protein 180 [Source:HGNC Symbol;Acc:HGNC:12970]	712493	Uncharacterized protein [Source:UniProtKB/TrEMBL;Acc:F6R7V8]	ZNF180	ENSG00000167384	7733	0.117966	0.0186441	0.359385	0.165332	1.40785	0.541211	0.884789	1.39286	1.05668	0.473009	0.199479	0.350282	0.0846735	0.276861	protein_coding	0.117966	1.13882	0.274881
ENSMMUG00000001194	-0.286435	3.69617	0.0596159	0.807104	0.994902	0.409443	4.25047	0.139682	0.708598	0.986836	-0.70859	4.07503	2.28228	0.130859	0.917043			702360	Dynein light chain 1, cytoplasmic; Uncharacterized protein [Source:UniProtKB/TrEMBL;Acc:H9H2R0]	DYNLL1	ENSG00000088986	8655	14.3152	3.39368	0	5.90295	6.17301	19.9373	12.7948	24.4012	15.8266	4.48434	27.8	6.11033	7.44946	11.461	protein_coding	3.39368	16.3661	6.77989
ENSMMUG00000001197	0.181043	5.62484	0.12648	0.72211	0.992388	0.783416	6.16468	3.39435	0.0654201	0.492044	-0.588489	6.1482	2.58653	0.107776	0.87785		egl-9 family hypoxia inducible factor 2 [Source:HGNC Symbol;Acc:HGNC:14660]	703083	Uncharacterized protein [Source:UniProtKB/TrEMBL;Acc:F6Z177]	EGLN2	ENSG00000269858	112398	10.9839	8.72113	6.41004	8.70503	7.29067	11.0555	5.08684	9.80721	8.31006	7.20929	11.2216	7.9596	5.98809	8.09464	protein_coding	8.72113	8.54894	7.58444
ENSMMUG00000001199	0.892128	5.20959	1.81116	0.17837	0.806845	0.584848	5.15404	0.796908	0.372019	0.927111	0.306461	5.5054	0.599391	0.43881	0.984191		SET domain containing 3 [Source:HGNC Symbol;Acc:HGNC:20493]	705369	Uncharacterized protein [Source:UniProtKB/TrEMBL;Acc:F7DAG0]	SETD3	ENSG00000183576	84193	0	0	0	0	0.44598	2.46321	1.77673	1.59092	1.56921	0.627901	5.70527	0.71016	0.63762	1.92024	protein_coding	0	1.68383	0.67389
ENSMMUG00000001200	-0.802279	3.28443	0.723042	0.395148	0.94505	-1.89319	3.05551	2.89089	0.0890819	0.593196	1.08743	2.57864	2.81968	0.0931149	0.855283			695715		NA	NA	NA	118.968	142.25	170.113		171.522	262.566	118.138	126.671		194.062	257.413	129.114	105.636		protein_coding	142.25	149.097	161.588
ENSMMUG00000001201	0.0510831	5.73731	0.00881397	0.925202	0.995225	0.0668818	5.90013	0.019368	0.889317	0.995696	-0.0134573	5.88993	0.0012954	0.971289	0.999952	CCNK	cyclin K [Source:HGNC Symbol;Acc:HGNC:1596]	716572	Uncharacterized protein [Source:UniProtKB/TrEMBL;Acc:F7DAF2]	CCNK	ENSG00000090061	8812	18.9016	44.421	43.7796	35.7007	31.7944	69.0687	20.5597	25.6418	36.7662	53.2951	0	33.2139	23.789	27.5745	protein_coding	43.7796	28.7181	28.5014
ENSMMUG00000001205	-0.0128791	6.42175	0.00076404	0.977948	0.9975	-0.0337742	6.56041	0.00533389	0.941779	0.99766	0.0367183	6.52082	0.0077143	0.930011	0.999648	TTC37	tetratricopeptide repeat domain 37 [Source:HGNC Symbol;Acc:HGNC:23639]	NA	tetratricopeptide repeat domain 37 [Source:HGNC Symbol;Acc:HGNC:23639]	TTC37	ENSG00000198677	9652	16.9091	17.4771	26.038	20.1414	18.2363	22.0592	12.233	18.9248	17.8633	21.6864	0	14.3522	7.71223	10.9377	protein_coding	17.4771	18.5805	11.0322
ENSMMUG00000001209	1.60382	0.570166	0.998461	0.317683	0.915534	2.68423	1.51025	2.2456	0.133995	0.712151	-1.06621	1.65583	1.75228	0.18559	0.941921	ARSK	arylsulfatase family member K [Source:HGNC Symbol;Acc:HGNC:25239]	698368	arylsulfatase family, member K [Source:HGNC Symbol;Acc:HGNC:25239]	ARSK	ENSG00000164291	153642	0.174395	0.661495	0.289797	0.375229	0.357721	0	0.872014	0.957057	0.546698	0.640997	0.552935	0.517836	0.350494	0.515566	protein_coding	0.289797	0.614867	0.535386
ENSMMUG00000001210	-0.493009	6.42207	0.707476	0.400283	0.946831	-0.546689	6.53413	1.08401	0.297801	0.901985	0.070715	6.27797	0.0344629	0.852726	0.999648			NA	Elongation factor 1-alpha [Source:UniProtKB/TrEMBL;Acc:F7DAA2]	NA	NA	NA	106.585	135.265	91.7886		227.824	200.707	115.817	142.77		147.95	235.155	105.968	62.7258		protein_coding	106.585	171.738	126.959
ENSMMUG00000001212	6.98652	0.484741	11.8088	0.000589505	0.0281956	6.99961	0.429015	10.3714	0.00127979	0.0438127	0.237491	1.15693	0.0657031	0.797699	0.999648	RFESD	Rieske Fe-S domain containing [Source:HGNC Symbol;Acc:HGNC:29587]	698621	Uncharacterized protein [Source:UniProtKB/TrEMBL;Acc:F7DA85]	RFESD	ENSG00000175449	317671	8.8357	27.2518	19.5767	18.5548	45.1351	29.8323	38.986	60.556	43.6273	24.1558	76.5163	31.8014	22.2933	38.6917	protein_coding	19.5767	42.0605	27.9786
ENSMMUG00000001214	0.232731	2.84874	0.0299113	0.862692	0.994902	-0.13834	2.77294	0.00966583	0.921682	0.997491	0.39343	2.88001	0.400489	0.526837	0.9907			696470	Alpha-1,2-glucosyltransferase ALG10-A; Uncharacterized protein [Source:UniProtKB/TrEMBL;Acc:F7DA70]	ALG10B	ENSG00000175548	144245	10.3289	4.02305	2.38612	5.57934	2.48289	0	1.33156	2.1817	1.49904	3.63122	2.1522	1.62797	2.78282	2.54856	protein_coding	4.02305	1.75663	2.46751
ENSMMUG00000001216	0.0822708	2.80021	0.00507553	0.943205	0.995902	0.159035	2.98573	0.0184956	0.891822	0.995886	-0.0684018	2.99235	0.0110306	0.916355	0.999648	MPZ	myelin protein zero [Source:HGNC Symbol;Acc:HGNC:7225]	719969	myelin protein zero [Source:HGNC Symbol;Acc:HGNC:7225]	MPZ	ENSG00000158887	4359	17.8512	17.2226	24.6461	19.9067	24.4939	55.8796	27.2044	24.9455	33.1309	21.6336	94.3881	25.2373	27.6153	42.2186	protein_coding	17.8512	26.075	26.4263
ENSMMUG00000001217	0.59556	3.88401	0.216065	0.642055	0.98335	0.297436	3.84767	0.09264	0.760847	0.987503	0.305997	4.08866	0.12519	0.723473	0.998152	CASP7	caspase 7 [Source:HGNC Symbol;Acc:HGNC:1508]	697633	Uncharacterized protein [Source:UniProtKB/TrEMBL;Acc:F7DA15]	CASP7	ENSG00000165806	840	35.2512	96.7793	55.9464	62.659	33.8188	22.4504	34.2792	39.9531	32.6253	37.3162	33.2761	35.3902	17.6823	30.9162	protein_coding	55.9464	34.049	34.3331
ENSMMUG00000001219	-1.23683	3.05387	0.8827	0.347463	0.929751	-0.855613	3.33228	0.309121	0.57822	0.975498	-0.382029	2.72735	0.193032	0.660405	0.996965	MRPL4	mitochondrial ribosomal protein L4 [Source:HGNC Symbol;Acc:HGNC:14276]	NA	mitochondrial ribosomal protein L4 [Source:HGNC Symbol;Acc:HGNC:14276]	MRPL4	ENSG00000105364	51073	120.631	172.979	161.321	151.644	213.749	147.638	121.032	169.277	162.924	187.423	314.111	135.164	124.086	190.196	protein_coding	161.321	158.458	161.293
ENSMMUG00000001220	1.3215	3.71889	1.01183	0.314464	0.91422	1.20596	3.76027	0.840025	0.35939	0.92345	0.144013	4.19371	0.0764768	0.78213	0.999648	ADGRE1	adhesion G protein-coupled receptor E1 [Source:HGNC Symbol;Acc:HGNC:3336]	NA	egf-like module containing, mucin-like, hormone receptor-like 1 [Source:HGNC Symbol;Acc:HGNC:3336]	EMR1	ENSG00000174837	2015	4.33271	14.2254	11.3545	9.97089	6.49825	19.0534	6.05676	8.52236	10.0327	10.0563	15.953	7.74683	4.94912	9.67631	protein_coding	11.3545	7.51031	8.90158
ENSMMUG00000001226	0.831382	3.43222	0.455445	0.499761	0.972784	0.279896	3.21152	0.0446156	0.832712	0.992675	0.562593	3.59675	1.02278	0.311861	0.972666		3-hydroxy-3-methylglutaryl-CoA synthase 1 [Source:HGNC Symbol;Acc:HGNC:5007]	702553	Hydroxymethylglutaryl-CoA synthase, cytoplasmic; Uncharacterized protein [Source:UniProtKB/TrEMBL;Acc:F7HQ90]	HMGCS1	ENSG00000112972	3157	0	0.131065	19.5224	6.55117	6.03099	0	5.1833	5.93014	4.28611	2.35535	0	3.9399	3.33337	2.40715	protein_coding	0.131065	5.55672	2.84436
ENSMMUG00000001228	-0.258074	3.12459	0.0633593	0.801263	0.994902	0.776021	3.8957	0.69719	0.40373	0.938183	-1.03259	3.72737	4.43632	0.0351819	0.739571	LLGL2	LLGL2, scribble cell polarity complex component [Source:HGNC Symbol;Acc:HGNC:6629]	706973	lethal giant larvae homolog 2 (Drosophila) [Source:HGNC Symbol;Acc:HGNC:6629]	LLGL2	ENSG00000073350	3993	10.354	2.87745	3.69517	5.64222	3.47278	30.1048	13.9265	14.3297	15.4584	5.92099	0	11.0598	21.9665	9.73683	protein_coding	3.69517	14.1281	8.49041
ENSMMUG00000001233	-0.442824	4.58525	0.380639	0.537262	0.973729	-0.200547	4.86245	0.073975	0.785635	0.98784	-0.222563	4.61937	0.195043	0.658752	0.996965	IPO11	importin 11 [Source:HGNC Symbol;Acc:HGNC:20628]	694610	importin 11 [Source:HGNC Symbol;Acc:HGNC:20628]	IPO11	ENSG00000086200	51194	40.0815	73.1371	64.3786	59.1991	84.9537	109.153	57.1671	77.3309	82.1511	87.3761	109.549	66.8587	48.5391	78.0808	protein_coding	64.3786	81.1423	77.1174
ENSMMUG00000001239	-1.05055	4.65647	2.35691	0.124729	0.710965	-1.02978	4.81045	2.6084	0.106299	0.646553	-0.0172839	4.24713	0.00134137	0.970784	0.999952			NA	Uncharacterized protein [Source:UniProtKB/TrEMBL;Acc:F7D486]	NA	NA	NA	0.110548	16.1438	30.4945		26.1391	29.4164	13.974	23.6788		20.2425	14.0202	20.8771	5.8401		protein_coding	16.1438	24.9089	17.1313
ENSMMUG00000001244	0.0979765	3.56234	0.00689856	0.933806	0.995258	0.455699	3.92199	0.145912	0.702473	0.986836	-0.32924	3.89825	0.391209	0.531665	0.991334	EPB41L5	erythrocyte membrane protein band 4.1 like 5 [Source:HGNC Symbol;Acc:HGNC:19819]	700409	Band 4.1-like protein 5 isoform 3; Uncharacterized protein [Source:UniProtKB/TrEMBL;Acc:F7D3Q6]	EPB41L5	ENSG00000115109	57669	0	1.998	1.20101	1.06634	0.603054	0.987528	0.72033	0.452249	0.69079	0.871854	1.08751	0.698385	0.643628	0.825344	protein_coding	1.20101	0.661692	0.785119
ENSMMUG00000001245	0.437169	4.06804	0.218046	0.640533	0.98335	0.184316	4.06732	0.0370191	0.847426	0.994304	0.253117	4.23865	0.322401	0.570168	0.996675			701146	Uncharacterized protein [Source:UniProtKB/TrEMBL;Acc:F7D3P1]	NA	NA	NA	9.91912	7.41355	6.42978		8.49867	27.0955	5.72814	9.58872		7.10567	8.70834	5.1702	2.21275		protein_coding	7.41355	9.04369	6.13793
ENSMMUG00000001246	-0.284364	2.36959	0.0462382	0.829743	0.994902	-0.191526	2.55267	0.0260571	0.871761	0.994857	-0.0836872	2.39741	0.00990683	0.920715	0.999648	OAZ2	ornithine decarboxylase antizyme 2 [Source:HGNC Symbol;Acc:HGNC:8096]	707593	Macaca mulatta ornithine decarboxylase antizyme 2 (OAZ2), mRNA. [Source:RefSeq mRNA;Acc:NM_001134909]	OAZ2	ENSG00000180304	4947	42.8612	141.764	67.783	84.1359	144.56	51.7046	14.6605	39.6677	62.6482	92.157	30.9868	41.6853	12.4843	44.3284	protein_coding	67.783	45.6862	36.3361
ENSMMUG00000001247	-0.120689	8.022	0.083149	0.773075	0.994276	-0.588623	7.93417	2.76878	0.0961192	0.615693	0.474732	7.87844	1.653	0.198551	0.946647		zinc finger protein 609 [Source:HGNC Symbol;Acc:HGNC:29003]	707377	Uncharacterized protein; Zinc finger protein 609 [Source:UniProtKB/TrEMBL;Acc:F7D3M2]	ZNF609	ENSG00000180357	23060	3.09572	2.17076	0.0197098	1.76206	2.68066	4.08123	1.70095	2.69835	2.79029	1.49811	2.55724	1.33129	0.960328	1.58674	protein_coding	2.17076	2.6895	1.4147
ENSMMUG00000001248	1.37107	8.19923	4.15542	0.0415016	0.397	0.899253	7.99395	2.44521	0.117884	0.671133	0.487348	8.5426	0.675173	0.411254	0.984191	F13A1	coagulation factor XIII A chain [Source:HGNC Symbol;Acc:HGNC:3531]	711264	Coagulation factor XIII A chain; Uncharacterized protein [Source:UniProtKB/TrEMBL;Acc:F7D3L5]	F13A1	ENSG00000124491	2162	4.33485	10.8896	8.41655	7.88032	5.0202	12.2316	3.91524	5.37248	6.63489	8.24856	8.79621	6.12419	5.62028	7.19731	protein_coding	8.41655	5.19634	7.18638
ENSMMUG00000001255	-1.57976	1.96055	0.804047	0.369886	0.939618	-2.41367	1.89877	1.31175	0.252079	0.874989	0.806425	0.926334	0.611127	0.434364	0.984191			NA		NA	NA	NA	0	8.63618	8.6939		14.9592	13.3349	10.813	8.50717		16.5105	11.796	20.023	10.0141		protein_coding	8.63618	12.0739	14.1532
ENSMMUG00000001258	1.81563	2.87691	0.922293	0.336874	0.922554	2.27569	3.41611	2.10812	0.146519	0.740826	-0.449829	3.75318	0.268952	0.604036	0.996965	ZNF182	zinc finger protein 182 [Source:HGNC Symbol;Acc:HGNC:13001]	708337	Uncharacterized protein [Source:UniProtKB/TrEMBL;Acc:F7D328]	ZNF182	ENSG00000147118	7569	10.3319	8.82053	13.0601	10.7375	8.03588	10.1863	6.00516	8.75251	8.24497	5.10472	8.36226	4.61495	2.23114	5.07827	protein_coding	10.3319	8.39419	4.85983
ENSMMUG00000001260	0.204327	7.86787	0.124192	0.724532	0.992388	-0.31994	7.71489	0.423824	0.515035	0.962259	0.545735	7.82846	1.20292	0.272739	0.960252	MS4A1	membrane spanning 4-domains A1 [Source:HGNC Symbol;Acc:HGNC:7315]	696843	Uncharacterized protein [Source:UniProtKB/TrEMBL;Acc:F6Q9M3]	MS4A1	ENSG00000156738	931	0.298892	0.137421	0.0602033	0.165505	0.222942	0	0.249994	0.216897	0.172458	0.108951	0	0.258185	0	0.091784	protein_coding	0.137421	0.219919	0.0544756
ENSMMUG00000001264	-0.79943	5.23191	1.91024	0.166937	0.791647	-0.41371	5.56153	0.72875	0.393289	0.933124	-0.378559	5.1631	0.775557	0.378503	0.984017	BSDC1	BSD domain containing 1 [Source:HGNC Symbol;Acc:HGNC:25501]	708083	Uncharacterized protein [Source:UniProtKB/TrEMBL;Acc:F7CXY4]	BSDC1	ENSG00000160058	55108	5.10723	14.1256	15.6181	11.617	15.3172	18.5497	13.4922	17.022	16.0953	5.15516	11.6499	12.1321	3.66585	8.15076	protein_coding	14.1256	16.1696	8.40255
ENSMMUG00000001266	-0.971493	5.12244	2.84584	0.0916107	0.615473	-0.722701	5.37308	1.9313	0.164617	0.776833	-0.239823	4.87808	0.309621	0.577913	0.996965		component of oligomeric golgi complex 1 [Source:HGNC Symbol;Acc:HGNC:6545]	695754	component of oligomeric golgi complex 1 [Source:HGNC Symbol;Acc:HGNC:6545]	COG1	ENSG00000166685	9382	0	7.74469	2.98969	3.57813	4.84699	4.79425	3.70735	3.63759	4.24655	5.24439	7.65584	1.7292	1.93707	4.14163	protein_coding	2.98969	4.2508	3.59073
ENSMMUG00000001267	0.288505	2.51296	0.0427304	0.836234	0.994902	1.42522	3.4438	1.18056	0.277241	0.891598	-1.15207	3.40863	4.57307	0.0324782	0.728432	GTF3C5	general transcription factor IIIC subunit 5 [Source:HGNC Symbol;Acc:HGNC:4668]	714489	general transcription factor IIIC, polypeptide 5, 63kDa [Source:HGNC Symbol;Acc:HGNC:4668]	GTF3C5	ENSG00000148308	9328	6.62126	11.1159	6.9395	8.22557	29.0384	4.10553	13.9685	15.6989	15.7028	17.6995	37.3061	12.4328	12.4159	19.9636	protein_coding	6.9395	14.8337	15.0661
ENSMMUG00000001268	2.08302	4.2746	2.29448	0.129835	0.719424	1.8321	4.2227	1.68612	0.194113	0.814005	0.266335	4.84157	0.337275	0.561406	0.995828		protein FAM104A [Source:RefSeq peptide;Acc:NP_001180725]	695865	Uncharacterized protein [Source:UniProtKB/TrEMBL;Acc:F7CXL2]	FAM104A	ENSG00000133193	84923	2.77663	2.61579	0.482511	1.95831	7.71578	3.49691	3.26678	4.01996	4.62486	2.18303	3.0381	1.68128	2.65734	2.38994	protein_coding	2.61579	3.75843	2.42018
ENSMMUG00000001269	0.0601032	5.43116	0.0124791	0.911053	0.995225	-0.506597	5.2813	0.919122	0.337706	0.919476	0.576325	5.32199	2.06424	0.15079	0.934804	C17orf80	chromosome 17 open reading frame 80 [Source:HGNC Symbol;Acc:HGNC:29601]	695988	chromosome 17 open reading frame 80 [Source:HGNC Symbol;Acc:HGNC:29601]	C17orf80	ENSG00000141219	55028	30.5345	10.6396	15.6615	18.9452	10.8677	34.9825	14.2148	15.4815	18.8866	17.6421	33.3381	16.2201	10.3545	19.3887	protein_coding	15.6615	14.8482	16.9311
ENSMMUG00000001270	0.163644	5.59909	0.101209	0.750383	0.993218	0.342181	5.85581	0.565416	0.452086	0.949807	-0.174745	5.88	0.202072	0.653053	0.996965			713835	Uncharacterized protein [Source:UniProtKB/TrEMBL;Acc:F7CXI6]	GIMAP5	ENSG00000196329	55340	0	0	0	0	0.469796	0	0.279943	0.325865	0.268901	0.23384	2.13011	0.332482	0	0.674107	protein_coding	0	0.302904	0.283161
ENSMMUG00000001272	NA	NA	NA	NA	NA	0.0138195	0.156964	5.64455e-05	0.994006	0.999817	NA	NA	NA	NA	NA	CEL	carboxyl ester lipase [Source:HGNC Symbol;Acc:HGNC:1848]	NA	carboxyl ester lipase [Source:HGNC Symbol;Acc:HGNC:1848]	CEL	ENSG00000170835	1056	5.32996	0	3.76224	3.03073	1.26656	8.09948	2.05661	3.13759	3.64006	1.00868	3.3898	1.40057	1.62509	1.85604	protein_coding	3.76224	2.5971	1.51283
ENSMMUG00000001276	-1.93372	1.45345	1.14218	0.285191	0.899237	-0.440683	2.09535	0.0539667	0.816299	0.990829	-1.49128	1.38439	2.37271	0.123472	0.902162	JAG2	jagged 2 [Source:HGNC Symbol;Acc:HGNC:6189]	NA	Delta-like protein [Source:UniProtKB/TrEMBL;Acc:F7BUE5]	JAG2	ENSG00000184916	3714	3.84136	1.08861	0	1.64332	1.25149	3.24111	1.20103	1.32169	1.75383	0.413098	2.38922	1.04885	0.58314	1.10858	protein_coding	1.08861	1.28659	0.815997
ENSMMUG00000001282	1.77382	4.72505	6.60375	0.0101764	0.141172	1.28239	4.48515	2.90169	0.088487	0.591262	0.509327	5.13601	1.49612	0.22127	0.954145		splicing factor 3b subunit 6 [Source:HGNC Symbol;Acc:HGNC:30096]	704090	Pre-mRNA branch site protein p14; Uncharacterized protein [Source:UniProtKB/TrEMBL;Acc:F7BUD8]	SF3B14	NA	NA	0.0633238	0.520419	5.33151	1.97175	6.99049	15.3561	5.67408	7.45575	8.86909	9.01378	10.2261	6.01696	5.1634	7.60506	protein_coding	0.520419	7.22312	7.51537
ENSMMUG00000001285	6.49019	0.0817107	10.5339	0.00117204	0.0354703	7.59002	0.943448	9.01337	0.00268011	0.067667	-0.889795	1.29101	0.714877	0.39783	0.984017	ENDOV	endonuclease V [Source:HGNC Symbol;Acc:HGNC:26640]	718099	endonuclease V [Source:HGNC Symbol;Acc:HGNC:26640]	ENDOV	ENSG00000173818	284131	0	3.09691	0	1.0323	1.21799	0	0.699856	1.1638	0.770412	0.23384	0	0.831205	0.267903	0.333237	protein_coding	0	0.93183	0.250871
ENSMMUG00000001287	0.573955	4.77091	0.738988	0.389985	0.944313	0.0816098	4.61089	0.0110387	0.916324	0.997099	0.494741	4.88799	0.908872	0.340414	0.978504		ring finger protein 8 [Source:HGNC Symbol;Acc:HGNC:10071]	100424611	Uncharacterized protein [Source:UniProtKB/TrEMBL;Acc:F7AK73]	RNF8	ENSG00000112130	9025	1.2543	1.18942	2.7096	1.71777	7.01683	0	3.23624	5.1313	3.84609	2.64041	2.81033	2.16017	0.612209	2.05578	protein_coding	1.2543	4.18377	2.40029
ENSMMUG00000001291	NA	NA	NA	NA	NA	NA	NA	NA	NA	NA	0.590242	0.218509	0.201366	0.65362	0.996965	SGCG	sarcoglycan gamma [Source:HGNC Symbol;Acc:HGNC:10809]	721411	sarcoglycan, gamma (35kDa dystrophin-associated glycoprotein) [Source:HGNC Symbol;Acc:HGNC:10809]	SGCG	ENSG00000102683	6445	0	0.383615	0	0.127872	2.80192	0	1.02874	1.30706	1.28443	0.444143	2.00336	1.37282	0.248889	1.0173	protein_coding	0	1.1679	0.908482
ENSMMUG00000001292	0.32001	7.13189	0.494587	0.481888	0.969107	0.441533	7.35401	0.948261	0.330162	0.917448	-0.100451	7.43444	0.0619519	0.803437	0.999648	SACS	sacsin molecular chaperone [Source:HGNC Symbol;Acc:HGNC:10519]	706831	sacsin molecular chaperone [Source:HGNC Symbol;Acc:HGNC:10519]	SACS	ENSG00000151835	26278	0.0212565	0.228446	0	0.0832342	0.206117	0.0975217	0.369881	0.339355	0.253219	0.198875	0.0539168	0.227224	0.274634	0.188663	protein_coding	0.0212565	0.272736	0.21305
ENSMMUG00000001293	-0.0764988	4.33296	0.0105342	0.918251	0.995225	0.289571	4.69037	0.170954	0.679265	0.986836	-0.362336	4.61141	0.554132	0.456634	0.985644	ATG16L2	autophagy related 16 like 2 [Source:HGNC Symbol;Acc:HGNC:25464]	717952	autophagy related 16-like 2 (S. cerevisiae) [Source:HGNC Symbol;Acc:HGNC:25464]	ATG16L2	ENSG00000168010	89849	11.7933	1.03549	0	4.27627	4.21503	15.3515	3.21055	4.52171	6.82469	2.24397	3.73919	2.5291	5.40818	3.48011	protein_coding	1.03549	4.36837	3.13414
ENSMMUG00000001294	0.102733	7.1551	0.0509369	0.821441	0.994902	-0.151923	7.16309	0.124634	0.724062	0.986836	0.262669	7.19628	0.466817	0.494455	0.98667		FCH and double SH3 domains 2 [Source:HGNC Symbol;Acc:HGNC:29114]	717996	Uncharacterized protein [Source:UniProtKB/TrEMBL;Acc:F7BNY3]	FCHSD2	ENSG00000137478	9873	14.1362	37.1027	28.3601	26.533	32.1308	39.6412	19.8338	23.3213	28.7318	33.6285	37.2239	26.6052	15.1645	28.1555	protein_coding	28.3601	27.7261	30.1168
ENSMMUG00000001295	-0.121227	4.12973	0.0142724	0.904905	0.995225	0.99473	4.97453	0.878137	0.348713	0.922418	-1.09643	4.8455	2.11617	0.145751	0.927578	PF4V1	platelet factor 4 variant 1 [Source:HGNC Symbol;Acc:HGNC:8862]	703895	platelet factor 4 variant 1 [Source:HGNC Symbol;Acc:HGNC:8862]	PF4V1	ENSG00000109272	5197	0	0	0	0	2.59649	0	1.2459	2.92494	1.69183	1.10194	12.7022	3.91694	0.526022	4.56177	protein_coding	0	1.9212	2.50944
ENSMMUG00000001297	NA	NA	NA	NA	NA	-1.07929	-0.0574277	0.388191	0.533252	0.968847	NA	NA	NA	NA	NA	CADM3	cell adhesion molecule 3 [Source:HGNC Symbol;Acc:HGNC:17601]	719985	Uncharacterized protein [Source:UniProtKB/TrEMBL;Acc:F7BNU9]	CADM3	ENSG00000162706	57863	0	0	2.53738	0.845794	2.07191	4.66318	2.31978	3.89001	3.23622	1.40038	8.07579	1.15763	3.10614	3.43498	protein_coding	0	3.10489	2.25326
ENSMMUG00000001304	0.591233	5.19302	0.311725	0.576623	0.978523	0.0905663	5.03782	0.00750521	0.930964	0.99766	0.508342	5.31015	1.37952	0.240183	0.959171	TGFBR1	transforming growth factor beta receptor 1 [Source:HGNC Symbol;Acc:HGNC:11772]	714952	TGF-beta receptor type-1; Uncharacterized protein [Source:UniProtKB/TrEMBL;Acc:F7BNR8]	TGFBR1	ENSG00000106799	7046	110.88	172.355	109.718	130.984	166.608	159.022	131.979	182.09	159.925	146.79	162.978	104.165	78.9966	123.232	protein_coding	110.88	162.815	125.478
ENSMMUG00000001305	0.0194251	5.72155	0.00144465	0.969681	0.997388	-0.189262	5.75149	0.148716	0.699765	0.986836	0.214791	5.75108	0.271531	0.602306	0.996965	TBCC	tubulin folding cofactor C [Source:HGNC Symbol;Acc:HGNC:11580]	696997	Uncharacterized protein [Source:UniProtKB/TrEMBL;Acc:F7BNI0]	TBCC	ENSG00000124659	6903	0	6.20407	0	2.06802	5.40556	18.8012	4.16726	7.43196	8.95149	4.1368	8.04214	2.33122	4.85499	4.84129	protein_coding	0	6.41876	4.4959
ENSMMUG00000001306	-1.59628	3.54528	2.87825	0.0897834	0.610947	-0.528746	4.10018	0.36307	0.546806	0.970086	-1.06341	3.40405	2.99719	0.0834091	0.853324	ORAI1	ORAI calcium release-activated calcium modulator 1 [Source:HGNC Symbol;Acc:HGNC:25896]	700190	Uncharacterized protein [Source:UniProtKB/TrEMBL;Acc:F7BNH0]	ORAI1	ENSG00000276045	84876	0	9.81742	22.9734	10.9303	14.5498	6.08202	8.56052	11.149	10.0853	10.8843	17.6134	8.09773	3.26244	9.96448	protein_coding	9.81742	9.85476	9.49101
ENSMMUG00000001312	0.447424	3.09177	0.190282	0.662682	0.988986	0.225114	3.10126	0.0416148	0.838356	0.994304	0.215911	3.27283	0.13635	0.711936	0.997144	LMO7	LIM domain 7 [Source:HGNC Symbol;Acc:HGNC:6646]	697648	LIM domain 7 [Source:HGNC Symbol;Acc:HGNC:6646]	LMO7	ENSG00000136153	4008	0.0243699	0.0770311	0.0539949	0.0517986	0.109064	0	0.155975	0.081054	0.0865233	0.0651439	0.49451	0.11578	0.0419812	0.179354	protein_coding	0.0539949	0.0950592	0.0904619
ENSMMUG00000001313	-0.154287	3.83618	0.0187205	0.891171	0.994902	-0.425334	3.85178	0.129387	0.719068	0.986836	0.263314	3.76705	0.297362	0.585541	0.996965	FARP2	FERM, ARH/RhoGEF and pleckstrin domain protein 2 [Source:HGNC Symbol;Acc:HGNC:16460]	701179	FERM, RhoGEF and pleckstrin domain protein 2 [Source:HGNC Symbol;Acc:HGNC:16460]	FARP2	ENSG00000006607	9855	2.79617	3.77753	3.18252	3.25207	2.65707	7.68197	2.69671	3.28686	4.08065	1.43347	3.3681	2.00176	2.24347	2.2617	protein_coding	3.18252	2.99179	2.12262
ENSMMUG00000001314	-0.0339023	5.2023	0.00347696	0.952979	0.996618	-0.0801909	5.32676	0.0219411	0.882244	0.995696	0.0475547	5.28884	0.0129173	0.909512	0.999648	STK25	serine/threonine kinase 25 [Source:HGNC Symbol;Acc:HGNC:11404]	701297	serine/threonine kinase 25 [Source:HGNC Symbol;Acc:HGNC:11404]	STK25	ENSG00000115694	10494	0	0	0.899364	0.299788	0.142481	0.563379	0.0859627	0.142949	0.233693	0.175526	0.0807528	0.0850801	0.0411328	0.0956228	protein_coding	0	0.142715	0.0829165
ENSMMUG00000001316	0.267035	5.45133	0.222609	0.637059	0.982381	-0.304277	5.28094	0.30741	0.579274	0.976304	0.573695	5.42586	2.09269	0.148005	0.930797	ZNF766	zinc finger protein 766 [Source:HGNC Symbol;Acc:HGNC:28063]	720183	Uncharacterized protein [Source:UniProtKB/TrEMBL;Acc:F7BN24]	ZNF766	ENSG00000196214	90321	14.7163	12.2533	0	8.98986	6.80794	13.2411	4.16384	5.21867	7.35789	10.9312	12.3125	7.49104	6.44824	9.29575	protein_coding	12.2533	6.01331	9.21112
ENSMMUG00000001317	-0.0618861	7.95173	0.0218307	0.882538	0.994902	-0.385343	7.92984	0.971954	0.324193	0.915024	0.341424	7.89203	0.731787	0.392305	0.984017	ZFR	zinc finger RNA binding protein [Source:HGNC Symbol;Acc:HGNC:17277]	694402	zinc finger RNA binding protein [Source:HGNC Symbol;Acc:HGNC:17277]	ZFR	ENSG00000056097	51663	0.9679	1.6453	0	0.871068	0.673823	0.0281941	0.765752	0.515076	0.495711	2.28547	1.10932	0.459844	0.913965	1.19215	protein_coding	0.9679	0.594449	1.01164
ENSMMUG00000001319	-0.0779804	5.65483	0.0186129	0.891482	0.994902	-0.619943	5.52687	1.33039	0.248736	0.87341	0.553155	5.49598	1.93096	0.164654	0.941921			707059	Uncharacterized protein [Source:UniProtKB/TrEMBL;Acc:F7BGW5]	MTHFD1	ENSG00000100714	4522	30.6389	35.0603	64.3596	43.3529	41.1972	83.4222	21.0573	24.2817	42.4896	38.0649	123.298	33.6373	26.0248	55.2564	protein_coding	35.0603	32.7395	35.8511
ENSMMUG00000001321	0.370542	8.70566	0.645135	0.421857	0.951985	0.192141	8.74646	0.253546	0.614589	0.983526	0.182669	8.89134	0.174755	0.67592	0.996965	2018-09-09	septin 9 [Source:HGNC Symbol;Acc:HGNC:7323]	720807	septin 9 [Source:HGNC Symbol;Acc:HGNC:7323]	2018-09-09	ENSG00000184640	10801	3.27415	0.898241	0.889684	1.68736	2.41914	0	2.06343	2.50671	1.74732	2.86925	4.77919	2.45803	1.22383	2.83257	protein_coding	0.898241	2.24128	2.66364
ENSMMUG00000001324	-1.18655	3.63183	1.8184	0.177504	0.806234	-0.211513	4.20941	0.0724526	0.787799	0.988296	-0.972516	3.69024	3.42545	0.0641989	0.821906	TSPAN32	tetraspanin 32 [Source:HGNC Symbol;Acc:HGNC:13410]	704862	tetraspanin 32 [Source:HGNC Symbol;Acc:HGNC:13410]	TSPAN32	ENSG00000064201	10077	4.84573	35.1524	11.9442	17.3141	43.644	66.218	27.2828	40.2921	44.3592	35.7834	45.2722	31.5111	20.6603	33.3067	protein_coding	11.9442	41.9681	33.6472
ENSMMUG00000001329	-0.260655	3.94991	0.0523504	0.819023	0.994902	-0.424035	4.00169	0.127538	0.720999	0.986836	0.175057	3.8697	0.119699	0.729361	0.99884		breast cancer type 1 susceptibility protein homolog [Source:RefSeq peptide;Acc:NP_001108421]	712634	Macaca mulatta breast cancer 1, early onset (BRCA1), mRNA. [Source:RefSeq mRNA;Acc:NM_001114949]	BRCA1	ENSG00000012048	672	4.19968	7.95277	3.03793	5.06346	12.1439	8.11924	6.97295	8.68701	8.98078	6.08732	16.4569	5.35254	5.45076	8.33689	protein_coding	4.19968	8.40313	5.76904
ENSMMUG00000001332	0.218142	5.57419	0.136602	0.711682	0.992388	-0.807509	5.19588	1.55686	0.212126	0.834805	1.01836	5.36605	4.10471	0.042764	0.764931	UBE2L6	ubiquitin conjugating enzyme E2 L6 [Source:HGNC Symbol;Acc:HGNC:12490]	NA	ubiquitin-conjugating enzyme E2L 6 [Source:HGNC Symbol;Acc:HGNC:12490]	UBE2L6	ENSG00000156587	9246	0	0	10.0504	3.35015	5.68426	0	3.62908	3.86231	3.29391	2.50597	1.53411	3.30447	2.29218	2.40918	protein_coding	0	3.74569	2.39908
ENSMMUG00000001338	0.296953	6.779	0.49193	0.483067	0.969213	0.408209	6.99937	0.799273	0.371311	0.927111	-0.092058	7.07022	0.0494739	0.823981	0.999648		antizyme inhibitor 1 [Source:HGNC Symbol;Acc:HGNC:16432]	693581	Uncharacterized protein [Source:UniProtKB/TrEMBL;Acc:F6QFI6]	AZIN1	ENSG00000155096	51582	6.46781	15.4193	15.3231	12.4034	21.3897	29.0604	10.9568	13.9179	18.8312	20.8044	13.4077	9.94963	8.90455	13.2666	protein_coding	15.3231	17.6538	11.6787
ENSMMUG00000001340	0.361509	7.89443	0.460563	0.497361	0.972724	-0.15465	7.73146	0.104751	0.746201	0.986836	0.527451	7.92314	1.5244	0.216956	0.952976			694196		NA	NA	NA	77.7975	13.4298	13.0392		39.3997	16.9336	28.5941	38.1924		16.4989	42.4761	17.3895	8.4071		protein_coding	13.4298	33.3932	16.9442
ENSMMUG00000001341	5.23853	0.529477	8.04396	0.00456557	0.0787709	5.10594	0.485925	5.84534	0.0156184	0.178378	0.209935	1.21301	0.0375777	0.846294	0.999648		heparan sulfate-glucosamine 3-sulfotransferase 1 [Source:HGNC Symbol;Acc:HGNC:5194]	713374	Heparan sulfate glucosamine 3-O-sulfotransferase 1; Uncharacterized protein [Source:UniProtKB/TrEMBL;Acc:F7DQN3]	HS3ST1	ENSG00000002587	9957	4.52432	8.46463	2.30287	5.09727	16.0069	10.699	9.89283	13.5634	12.5405	12.4414	9.38228	5.41	5.65233	8.2215	protein_coding	4.52432	12.1312	7.5173
ENSMMUG00000001342	-0.117372	7.42441	0.0846479	0.771095	0.994276	0.234797	7.77928	0.421705	0.516088	0.962377	-0.346666	7.68115	0.921682	0.337034	0.978392		IQ motif and SEC7 domain-containing protein 1 [Source:RefSeq peptide;Acc:NP_001248732]	693922	Uncharacterized protein [Source:UniProtKB/TrEMBL;Acc:F7B954]	IQSEC1	ENSG00000144711	9922	0	1.63645	0	0.545483	0.957554	0	0.488274	0.559971	0.50145	0.323477	0.640571	0.974853	0.302117	0.560254	protein_coding	0	0.524122	0.482024
ENSMMUG00000001343	-0.346308	4.54808	0.20617	0.649786	0.984943	0.623417	5.27219	0.924376	0.336329	0.919403	-0.974308	5.07641	5.13267	0.0234795	0.705214	STARD3	StAR-related lipid transfer protein 3 [Source:UniProtKB/Swiss-Prot;Acc:F7B909]	697212	StAR-related lipid transfer (START) domain containing 3 [Source:HGNC Symbol;Acc:HGNC:17579]	STARD3	ENSG00000131748	10948	0	0	0	0	0.922529	2.77176	0.718179	1.11465	1.38178	0.186637	0.269861	0.189548	0.0916389	0.184421	protein_coding	0	1.01859	0.188093
ENSMMUG00000001347	3.64595	0.899739	4.43056	0.0353008	0.353644	5.00786	2.23913	7.01729	0.00807262	0.103019	-1.35651	2.45833	2.67011	0.102249	0.869669		post-GPI attachment to proteins 3 [Source:HGNC Symbol;Acc:HGNC:23719]	697699	Post-GPI attachment to proteins factor 3; Uncharacterized protein [Source:UniProtKB/TrEMBL;Acc:F7B8U3]	PGAP3	ENSG00000161395	93210	5.79077	17.7967	16.3872	13.3249	18.3036	19.6905	11.605	14.7215	16.0802	11.3414	19.8266	9.66992	7.2759	12.0285	protein_coding	16.3872	16.5126	10.5057
ENSMMUG00000001350	1.28671	6.6291	4.8378	0.0278424	0.302497	0.64579	6.31854	1.39453	0.237641	0.863176	0.647978	6.88716	3.45516	0.0630545	0.821906	HERPUD2	HERPUD family member 2 [Source:HGNC Symbol;Acc:HGNC:21915]	714414	Uncharacterized protein [Source:UniProtKB/TrEMBL;Acc:F7D6X4]	HERPUD2	ENSG00000122557	64224	1.27634	2.56884	2.91448	2.25322	4.77951	7.95549	2.88623	3.70796	4.8323	3.51627	5.32961	2.50596	2.81195	3.54095	protein_coding	2.56884	4.24374	3.16411
ENSMMUG00000001352	0.308815	3.58071	0.0701137	0.791171	0.994902	-0.725465	3.19223	0.216919	0.641398	0.984837	1.0181	3.40741	1.73126	0.18825	0.941921	SPAG7	sperm associated antigen 7 [Source:HGNC Symbol;Acc:HGNC:11216]	721592	sperm associated antigen 7 [Source:HGNC Symbol;Acc:HGNC:11216]	SPAG7	ENSG00000091640	9552	8.84557	35.9788	29.5828	24.8024	43.3219	54.6928	36.3854	39.4121	43.453	13.7188	29.0688	21.0124	11.692	18.873	protein_coding	29.5828	41.367	17.3656
ENSMMUG00000001354	0.802412	4.08566	0.535563	0.464277	0.966728	0.437812	3.99987	0.145112	0.703251	0.986836	0.359052	4.33114	0.587759	0.443287	0.984191			713739	Uncharacterized protein [Source:UniProtKB/TrEMBL;Acc:F7D6T1]	NA	NA	NA	0	11.5379	0		14.7063	5.06409	7.03424	9.03887		10.9504	14.6425	8.86075	4.5898		pseudogene	0	8.03656	9.90556
ENSMMUG00000001359	-0.77329	5.53355	2.13178	0.144273	0.754079	-0.447058	5.83401	0.896583	0.3437	0.921714	-0.312753	5.43951	0.53481	0.464591	0.98601	CAPRIN2	caprin family member 2 [Source:HGNC Symbol;Acc:HGNC:21259]	693594	Uncharacterized protein [Source:UniProtKB/TrEMBL;Acc:F6Y0D5]	CAPRIN2	ENSG00000110888	65981	0	0.247094	0	0.0823645	0.742101	2.42198	0.753326	0.80363	1.18026	0.759865	1.11157	0.548642	0.85695	0.819258	protein_coding	0	0.778478	0.808408
ENSMMUG00000001360	0.576839	6.83885	1.52002	0.217617	0.845496	0.149728	6.71475	0.11764	0.731609	0.986836	0.445658	6.97933	1.66726	0.196626	0.946647	AP3B1	adaptor related protein complex 3 beta 1 subunit [Source:HGNC Symbol;Acc:HGNC:566]	NA	Uncharacterized protein [Source:UniProtKB/TrEMBL;Acc:F7D6P4]	AP3B1	ENSG00000132842	8546	0	2.41673	0.0542952	0.823676	6.10501	9.44386	6.78341	10.6608	8.24828	1.50664	24.863	4.24946	6.41662	9.25893	protein_coding	0.0542952	8.11364	5.33304
ENSMMUG00000001361	-0.290554	6.51191	0.441639	0.506333	0.972784	0.0206408	6.83146	0.00222197	0.962403	0.99766	-0.292189	6.65996	0.549264	0.458619	0.985644		importin 8 [Source:HGNC Symbol;Acc:HGNC:9853]	693514	Importin-8; Importin-8 isoform 1; Uncharacterized protein [Source:UniProtKB/TrEMBL;Acc:F7D6M8]	IPO8	ENSG00000133704	10526	0.306163	0.250478	0	0.185547	0.241799	0.188858	0.497088	0.419298	0.336761	0.445314	0.441583	0.385031	0.455026	0.431739	protein_coding	0.250478	0.330549	0.443448
ENSMMUG00000001362	0.247391	9.08619	0.256623	0.61245	0.982371	-0.0741785	9.04764	0.0344883	0.852672	0.994435	0.337005	9.15354	0.532103	0.465724	0.98601	VPS13C	vacuolar protein sorting 13 homolog C [Source:HGNC Symbol;Acc:HGNC:23594]	709080	vacuolar protein sorting 13 homolog C (S. cerevisiae) [Source:HGNC Symbol;Acc:HGNC:23594]	VPS13C	ENSG00000129003	54832	4.16631	8.20029	6.9788	6.44847	7.123	13.8314	5.20599	6.69523	8.21391	12.3714	12.8435	6.59797	6.21528	9.50704	protein_coding	6.9788	6.90911	9.48467
ENSMMUG00000001369	0.554086	0.217402	0.0922856	0.761291	0.993218	0.344579	0.222986	0.0379108	0.845622	0.994304	0.20439	0.392385	0.0274166	0.868488	0.999648		histone deacetylase 11 [Source:HGNC Symbol;Acc:HGNC:19086]	693537	Uncharacterized protein [Source:UniProtKB/TrEMBL;Acc:F7D6G8]	HDAC11	ENSG00000163517	79885	0	5.58823	14.9222	6.8368	13.6185	6.34529	5.24086	7.0701	8.0687	5.52056	8.40804	4.12464	2.47752	5.13269	protein_coding	5.58823	6.70769	4.8226
ENSMMUG00000001371	-0.485952	4.1504	0.421809	0.516036	0.972784	0.198257	4.66364	0.0671837	0.795482	0.989338	-0.680367	4.42313	1.56086	0.21154	0.952865	SLC22A23	solute carrier family 22 member 23 [Source:HGNC Symbol;Acc:HGNC:21106]	708634	Uncharacterized protein [Source:UniProtKB/TrEMBL;Acc:F7D6F3]	SLC22A23	ENSG00000137266	63027	6.44259	7.85486	2.60566	5.63437	6.63617	4.28954	2.99646	5.71413	4.90907	3.55372	3.17751	3.30983	1.18912	2.80755	protein_coding	6.44259	5.00183	3.24367
ENSMMUG00000001374	0.0258384	6.45961	0.00367377	0.951669	0.996618	0.0510659	6.62506	0.0163166	0.898358	0.996494	-0.0158949	6.60462	0.00190042	0.965228	0.999952	SVIL	supervillin [Source:HGNC Symbol;Acc:HGNC:11480]	695267	Uncharacterized protein [Source:UniProtKB/TrEMBL;Acc:F7D0W1]	SVIL	ENSG00000197321	6840	0	0.900754	7.8923	2.93102	0.900659	5.31817	0.801808	1.46186	2.12062	1.22655	0.65339	1.06129	1.4006	1.08546	protein_coding	0.900754	1.18126	1.14392
ENSMMUG00000001375	2.5875	3.99072	4.70821	0.0300188	0.3179	2.07371	3.68429	2.56511	0.109245	0.652765	0.529076	4.50132	1.22177	0.269013	0.959194		reticulophagy regulator 1 [Source:HGNC Symbol;Acc:HGNC:25964]	717983	Protein FAM134B isoform 1; Uncharacterized protein [Source:UniProtKB/TrEMBL;Acc:F7D6D3]	FAM134B	ENSG00000154153	54463	2.48161	3.89503	7.25214	4.54293	14.5848	1.68255	10.7998	10.0184	9.27139	4.54635	17.4366	6.65727	7.22325	8.96588	protein_coding	3.89503	10.4091	6.94026
ENSMMUG00000001376	0.415937	5.56577	0.517163	0.472054	0.966728	0.457179	5.73561	0.75328	0.38544	0.931125	-0.0235621	5.86498	0.00416132	0.948566	0.999648			694612	Uncharacterized protein [Source:UniProtKB/TrEMBL;Acc:F7D604]	YTHDC2	ENSG00000047188	64848	3.43744	10.3263	0	4.5879	8.945	19.4802	6.58573	6.7222	10.4333	7.08155	15.2965	7.91996	4.83817	8.78405	protein_coding	3.43744	7.8336	7.50075
ENSMMUG00000001377	-0.129494	7.06745	0.097073	0.755371	0.993218	-0.370917	7.08961	0.932597	0.334189	0.919403	0.251673	7.01593	0.534784	0.464602	0.98601	ASXL2	additional sex combs like 2, transcriptional regulator [Source:HGNC Symbol;Acc:HGNC:23805]	695057	additional sex combs like transcriptional regulator 2 [Source:HGNC Symbol;Acc:HGNC:23805]	ASXL2	ENSG00000143970	55252	0	0.312779	0	0.10426	0.21088	0.602214	0.113093	0.0940325	0.255055	0.0944685	0.0298798	0.0839492	0.0608791	0.0672941	protein_coding	0	0.161987	0.0724141
ENSMMUG00000001380	-0.922902	4.92377	1.77609	0.18263	0.810422	-0.5617	5.23464	0.734817	0.391326	0.9323	-0.351151	4.76507	0.569914	0.450293	0.985232	ODF2L	outer dense fiber of sperm tails 2 like [Source:HGNC Symbol;Acc:HGNC:29225]	715193	outer dense fiber of sperm tails 2-like [Source:HGNC Symbol;Acc:HGNC:29225]	ODF2L	ENSG00000122417	57489	1.06092	3.68882	1.17531	1.97502	7.70693	12.2137	3.87485	6.87312	7.66715	7.18243	6.20101	3.99942	3.29765	5.17013	protein_coding	1.17531	7.29003	5.10022
ENSMMUG00000001384	0.231534	4.38345	0.0983763	0.753787	0.993218	0.240677	4.54027	0.113352	0.73636	0.986836	-0.00613801	4.6011	0.000211529	0.988396	0.999952	CPEB2	cytoplasmic polyadenylation element binding protein 2 [Source:HGNC Symbol;Acc:HGNC:21745]	722844	cytoplasmic polyadenylation element binding protein 2 [Source:HGNC Symbol;Acc:HGNC:21745]	CPEB2	ENSG00000137449	132864	48.4996	42.8191	66.3273	52.5486	77.9648	54.2205	97.6504	112.62	85.6138	29.3566	104.825	49.2619	42.5425	56.4964	protein_coding	48.4996	87.8076	45.9022
ENSMMUG00000001386	NA	NA	NA	NA	NA	NA	NA	NA	NA	NA	NA	NA	NA	NA	NA		NT-3 growth factor receptor precursor [Source:RefSeq peptide;Acc:NP_001252566]	697615	NT-3 growth factor receptor isoform c; Uncharacterized protein [Source:UniProtKB/TrEMBL;Acc:F7D0C9]	NTRK3	ENSG00000140538	4916	15.1436	21.2313	9.162	15.179	20.9655	19.5574	13.9707	23.9013	19.5987	9.56003	9.87451	11.4158	6.03249	9.22072	protein_coding	15.1436	20.2615	9.71727
ENSMMUG00000001387	0.27681	2.81532	0.0446683	0.832615	0.994902	0.209096	2.92614	0.0230895	0.879225	0.994857	0.0758864	3.00363	0.0176744	0.894237	0.999648	PAK1	p21 (RAC1) activated kinase 1 [Source:HGNC Symbol;Acc:HGNC:8590]	698585	p21 protein (Cdc42/Rac)-activated kinase 1 [Source:HGNC Symbol;Acc:HGNC:8590]	PAK1	ENSG00000149269	5058	1.17591	12.142	0.0868461	4.46824	13.3904	1.95243	4.42161	7.09204	6.71413	8.38226	4.37457	6.05221	2.16074	5.24245	protein_coding	1.17591	5.75682	5.21339
ENSMMUG00000001388	3.94274	0.96697	5.30274	0.0212919	0.245625	4.04652	1.17109	5.39122	0.0202384	0.220754	-0.0714166	1.77612	0.00866478	0.925836	0.999648		TNF alpha induced protein 8 like 3 [Source:HGNC Symbol;Acc:HGNC:20620]	693574	Uncharacterized protein [Source:UniProtKB/TrEMBL;Acc:F7D0A7]	TNFAIP8L3	ENSG00000183578	388121	0	9.11277	0	3.03759	9.76551	0	5.23717	6.0699	5.26815	3.26997	4.3607	2.35609	2.9616	3.23709	protein_coding	0	5.65354	3.11578
ENSMMUG00000001390	0.687141	5.18435	1.36866	0.242043	0.86674	0.496299	5.20254	0.615468	0.432736	0.947564	0.197473	5.46887	0.16104	0.6882	0.996965	NCK2	NCK adaptor protein 2 [Source:HGNC Symbol;Acc:HGNC:7665]	713287	Uncharacterized protein [Source:UniProtKB/TrEMBL;Acc:F7D094]	NCK2	ENSG00000071051	8440	39.8452	72.3131	27.5714	46.5766	84.0401	32.1413	36.5367	50.3186	50.7592	45.8819	36.695	40.1903	12.0384	33.7014	protein_coding	39.8452	43.4277	38.4426
ENSMMUG00000001392	-0.506009	4.96749	0.507132	0.476383	0.967578	-0.668294	5.04028	0.926552	0.335761	0.919403	0.175053	4.76611	0.147302	0.701127	0.996965	SLF1	SMC5-SMC6 complex localization factor 1 [Source:HGNC Symbol;Acc:HGNC:25408]	701994	Uncharacterized protein [Source:UniProtKB/TrEMBL;Acc:F7CZP2]	ANKRD32	ENSG00000133302	84250	0	3.16541	8.9478	4.03774	5.60218	6.44618	3.92242	4.26253	5.05833	8.92311	6.24942	7.2569	2.65271	6.27053	protein_coding	3.16541	4.93235	6.75316
ENSMMUG00000001394	-0.174319	3.28469	0.032525	0.85688	0.994902	0.632878	3.90752	0.480035	0.488406	0.956758	-0.800308	3.77791	2.42643	0.119304	0.899671	PEX6	peroxisomal biogenesis factor 6 [Source:HGNC Symbol;Acc:HGNC:8859]	697597	peroxisomal biogenesis factor 6 [Source:HGNC Symbol;Acc:HGNC:8859]	PEX6	ENSG00000124587	5190	33.2706	36.0964	37.831	35.7327	26.0859	65.2734	24.1141	33.2338	37.1768	49.8618	0	31.0395	24.6848	26.3965	protein_coding	36.0964	29.6599	27.8621
ENSMMUG00000001397	0.581518	4.66106	0.39738	0.528445	0.97283	-0.169533	4.36089	0.0321514	0.857696	0.994857	0.75844	4.67797	1.44732	0.228959	0.958013	MCTP1	multiple C2 and transmembrane domain containing 1 [Source:HGNC Symbol;Acc:HGNC:26183]	697733	multiple C2 domains, transmembrane 1 [Source:HGNC Symbol;Acc:HGNC:26183]	MCTP1	ENSG00000175471	79772	1.70229	5.80473	3.77167	3.75956	8.54184	0	2.64126	3.46571	3.6622	1.75813	2.66048	1.71553	1.54029	1.91861	protein_coding	3.77167	3.05348	1.73683
ENSMMUG00000001400	2.92463	2.62448	4.83312	0.0279181	0.302612	2.42889	2.33816	2.82572	0.0927654	0.602373	0.518326	3.16694	0.962652	0.32652	0.977689	ZNF20	zinc finger protein 20 [Source:HGNC Symbol;Acc:HGNC:12992]	717365	Uncharacterized protein [Source:UniProtKB/TrEMBL;Acc:F7CUS4]	ZNF20	ENSG00000132010	7568	0	3.80283	0	1.26761	4.58962	0.662105	2.35117	3.9098	2.87818	0.644426	3.30007	1.52711	1.26565	1.68432	protein_coding	0	3.13049	1.39638
ENSMMUG00000001401	-1.22317	2.57664	1.0439	0.306915	0.910074	-2.83361	2.32454	4.63301	0.0313625	0.308875	1.63778	1.49839	3.4644	0.0627031	0.821906			715043		NA	NA	NA	25.3647	18.135	0		26.5773	12.2702	20.1719	27.5183		15.9418	13.5312	19.3671	5.37517		protein_coding	18.135	23.3746	14.7365
ENSMMUG00000001402	-0.896305	0.129537	0.32839	0.566609	0.975931	-0.723741	0.295972	0.290163	0.590116	0.978649	-0.186091	-0.0959115	0.0267466	0.87009	0.999648		solute carrier family 15 member 1 [Source:RefSeq peptide;Acc:NP_001028071]	574257	Macaca mulatta solute carrier family 15 (oligopeptide transporter), member 1 (SLC15A1), mRNA. [Source:RefSeq mRNA;Acc:NM_001032899]	SLC15A1	ENSG00000088386	6564	0	4.70215	0	1.56738	1.36745	5.49283	3.1639	5.36583	3.8475	2.10028	6.42161	3.60839	2.40622	3.63412	protein_coding	0	4.26487	3.0073
ENSMMUG00000001403	2.38176	1.26371	2.00649	0.156627	0.774774	2.37805	1.39208	1.3295	0.248894	0.87341	0.00533932	1.93408	3.21327e-05	0.995477	0.999952		Yip1 interacting factor homolog A, membrane trafficking protein [Source:HGNC Symbol;Acc:HGNC:16688]	714486	Protein YIF1A; Uncharacterized protein [Source:UniProtKB/TrEMBL;Acc:F7CUN8]	YIF1A	ENSG00000174851	10897	10.4301	10.978	19.1166	13.5082	14.582	15.9625	14.723	16.3826	15.4125	10.875	30.6111	10.9613	10.2851	15.6831	protein_coding	10.978	15.3427	10.9182
ENSMMUG00000001405	NA	NA	NA	NA	NA	NA	NA	NA	NA	NA	NA	NA	NA	NA	NA		protein phosphatase 1 regulatory inhibitor subunit 1B [Source:HGNC Symbol;Acc:HGNC:9287]	574203	Protein phosphatase 1 regulatory subunit 1B isoform 1; Uncharacterized protein [Source:UniProtKB/TrEMBL;Acc:F7CTZ0]	PPP1R1B	ENSG00000131771	84152	24.9944	40.4985	34.9801	33.491	58.8542	49.741	29.8547	41.7752	45.0563	64.7079	60.6157	41.3286	32.725	49.8443	protein_coding	34.9801	45.7581	50.9722
ENSMMUG00000001407	NA	NA	NA	NA	NA	-3.13057	1.7698	2.15967	0.141675	0.729358	NA	NA	NA	NA	NA	SLC5A11	solute carrier family 5 member 11 [Source:HGNC Symbol;Acc:HGNC:23091]	701816	solute carrier family 5 (sodium/inositol cotransporter), member 11 [Source:HGNC Symbol;Acc:HGNC:23091]	SLC5A11	ENSG00000158865	115584	0	1.09096	0	0.363653	2.57439	2.73553	1.30036	1.52168	2.03299	0.885058	2.03591	1.23934	1.15225	1.32814	protein_coding	0	2.04804	1.1958
ENSMMUG00000001408	-0.375469	6.76936	0.79685	0.372037	0.939683	-0.213944	7.00021	0.300654	0.583473	0.977669	-0.147728	6.79774	0.156657	0.692253	0.996965			701988	Uncharacterized protein [Source:UniProtKB/TrEMBL;Acc:F7CTW1]	ARHGAP17	ENSG00000140750	55114	12.422	16.1782	22.8195	17.1399	5.10192	18.0349	7.73662	8.99529	9.96719	3.41515	0	8.68437	0.632039	3.18289	protein_coding	16.1782	8.36595	2.02359
ENSMMUG00000001409	0.174893	2.54925	0.015715	0.900239	0.995172	-0.0896524	2.55193	0.00279335	0.95785	0.99766	0.250667	2.62041	0.0749369	0.78428	0.999648	CCDC187	coiled-coil domain containing 187 [Source:HGNC Symbol;Acc:HGNC:30942]	710749	Uncharacterized protein [Source:UniProtKB/TrEMBL;Acc:F6YD69]	CCDC187	NA	NA	29.05	71.0908	55.5266	51.8891	50.5193	79.5384	32.8954	39.2109	50.541	61.0412	74.0255	47.7118	31.1875	53.4915	protein_coding	55.5266	44.8651	54.3765
ENSMMUG00000001411	0.338121	5.09393	0.227881	0.6331	0.982381	-0.0446534	5.00911	0.00392686	0.950034	0.99766	0.389259	5.17332	0.464191	0.495672	0.98667			707176	Uncharacterized protein [Source:UniProtKB/TrEMBL;Acc:F7CNW1]	NA	NA	NA	10.9259	11.1039	8.58002		18.0529	0.906445	11.452	11.9598		11.4607	22.9191	7.06348	8.89464		protein_coding	10.9259	11.7059	10.1777
ENSMMUG00000001414	0.952408	4.95558	0.884455	0.346984	0.929751	0.730963	4.95828	0.539306	0.462721	0.951524	0.224863	5.3064	0.281589	0.595662	0.996965	KCMF1	potassium channel modulatory factor 1 [Source:HGNC Symbol;Acc:HGNC:20589]	694645	potassium channel modulatory factor 1 [Source:HGNC Symbol;Acc:HGNC:20589]	KCMF1	ENSG00000176407	56888	21.3788	3.58881	7.76083	10.9095	24.1448	24.3822	14.1083	13.3374	18.9932	11.3813	18.6884	15.6371	6.17278	12.9699	protein_coding	7.76083	19.1265	13.5092
ENSMMUG00000001418	-1.61037	3.9818	2.64678	0.10376	0.657697	-2.67676	3.87775	7.54727	0.0060101	0.0820938	1.08057	2.77628	2.08747	0.148512	0.931479	KLRG1	killer cell lectin like receptor G1 [Source:HGNC Symbol;Acc:HGNC:6380]	716727	Mast cell function-associated antigen; Uncharacterized protein [Source:UniProtKB/TrEMBL;Acc:F7BSA1]	KLRG1	ENSG00000139187	10219	136.553	222.025	134.497	164.358	154.812	172.791	119.945	157.426	151.243	186.15	170.481	152.069	130.731	159.858	protein_coding	136.553	156.119	161.275
ENSMMUG00000001423	0.0919474	6.22728	0.0338509	0.854024	0.994902	-0.074524	6.28698	0.0231495	0.879069	0.994857	0.176039	6.3047	0.215652	0.642373	0.996965	FAM214A	family with sequence similarity 214 member A [Source:HGNC Symbol;Acc:HGNC:25609]	696389	family with sequence similarity 214, member A [Source:HGNC Symbol;Acc:HGNC:25609]	FAM214A	ENSG00000047346	56204	2.6532	18.5396	10.3812	10.5247	11.7056	24.2339	6.68412	12.129	13.6882	12.7889	10.2617	8.61578	6.82345	9.62246	protein_coding	10.3812	11.9173	9.43876
ENSMMUG00000001426	-1.75546	0.891375	0.931258	0.334536	0.921776	0.124391	1.7768	0.00367484	0.951661	0.99766	-1.88414	1.22445	2.81761	0.0932349	0.855283	KCNC3	potassium voltage-gated channel subfamily C member 3 [Source:HGNC Symbol;Acc:HGNC:6235]	719568	Uncharacterized protein [Source:UniProtKB/TrEMBL;Acc:F6ZNJ8]	KCNC3	ENSG00000131398	3748	0	1.14131	14.96	5.3671	2.04683	0	2.74426	3.5547	2.08645	0.820408	2.68648	1.45811	1.4928	1.61445	protein_coding	1.14131	2.39554	1.47546
ENSMMUG00000001427	0.159555	2.41589	0.01702	0.896202	0.994902	0.825301	2.97341	0.485856	0.485782	0.956758	-0.640446	2.94851	0.849312	0.356747	0.981587	MYH14	myosin heavy chain 14 [Source:HGNC Symbol;Acc:HGNC:23212]	719560	Uncharacterized protein [Source:UniProtKB/TrEMBL;Acc:F6ZNI7]	MYH14	ENSG00000105357	79784	7.93457	9.23713	4.10373	7.09181	10.1994	22.9596	9.9244	12.3966	13.87	13.3862	19.6619	11.108	7.18226	12.8346	protein_coding	7.93457	11.298	12.2471
ENSMMUG00000001432	-1.3552	2.56743	0.963759	0.326242	0.919859	-0.770921	2.91852	0.25821	0.611353	0.983526	-0.579327	2.28767	0.49213	0.482979	0.98667	TSNARE1	t-SNARE domain containing 1 [Source:HGNC Symbol;Acc:HGNC:26437]	701269	t-SNARE domain containing 1 [Source:HGNC Symbol;Acc:HGNC:26437]	TSNARE1	ENSG00000171045	203062	8.97255	8.94476	4.49211	7.46981	4.82639	8.821	2.31227	2.98426	4.73598	6.80338	13.2759	3.68897	2.72474	6.62325	protein_coding	8.94476	3.90533	5.24617
ENSMMUG00000001434	2.07372	2.84248	2.9327	0.0868021	0.6024	2.5182	3.3628	4.24079	0.0394638	0.362645	-0.419967	3.74086	0.589664	0.442549	0.984191	ZYG11B	zyg-11 family member B, cell cycle regulator [Source:HGNC Symbol;Acc:HGNC:25820]	715671	Uncharacterized protein [Source:UniProtKB/TrEMBL;Acc:F7BS01]	ZYG11B	ENSG00000162378	79699	5.03102	14.9371	6.17062	8.71291	22.5827	18.7243	12.2547	15.1196	17.1703	7.6849	2.05089	8.21634	2.26987	5.0555	protein_coding	6.17062	16.9219	4.97738
ENSMMUG00000001436	5.71456	-0.466087	5.72295	0.0167445	0.206089	8.19826	1.4668	10.7243	0.00105737	0.0397251	-2.23934	1.47228	2.96904	0.0848722	0.853324	ZNF665	zinc finger protein 665 [Source:HGNC Symbol;Acc:HGNC:25885]	720141	Uncharacterized protein [Source:UniProtKB/TrEMBL;Acc:F6T2L4]	ZNF347	ENSG00000197937	84671	0	0.536053	6.19981	2.24529	2.78289	11.893	2.17083	3.10226	4.98723	4.24998	4.73172	2.71925	1.70417	3.35128	protein_coding	0.536053	2.94258	3.48461
ENSMMUG00000001442	3.44259	3.57973	7.89348	0.00496133	0.0836968	3.20986	3.51117	6.004	0.0142735	0.165946	0.241781	4.2883	0.282222	0.595249	0.996965			705100	histone cluster 1, H1b [Source:HGNC Symbol;Acc:HGNC:4719]	HIST1H1B	ENSG00000184357	3009	0	25.146	15.6007		37.2246	45.6626	22.6317	32.7043		26.747	64.1282	15.8458	15.1797		pseudogene	15.6007	34.9645	21.2964
ENSMMUG00000001443	0.0111827	7.36599	0.000697313	0.978933	0.9975	-0.152631	7.42606	0.160157	0.689012	0.986836	0.173984	7.41204	0.226667	0.634007	0.996965			704441	CKLF-like MARVEL transmembrane domain-containing protein 6; Uncharacterized protein [Source:UniProtKB/TrEMBL;Acc:F7BRV9]	CMTM6	ENSG00000091317	54918	0	0	0	0	0.7937	1.26198	0.405386	0.910067	0.842783	0.507937	0.813996	0.722203	0	0.511034	protein_coding	0	0.851883	0.61507
ENSMMUG00000001454	0.320575	5.82639	0.41106	0.521432	0.972784	0.56166	6.13368	1.60148	0.205693	0.828415	-0.239495	6.20391	0.440665	0.506802	0.988863		aconitase 2 [Source:HGNC Symbol;Acc:HGNC:118]	707441	Aconitate hydratase, mitochondrial; Uncharacterized protein [Source:UniProtKB/TrEMBL;Acc:F7BKH7]	ACO2	ENSG00000100412	50	0	3.79179	12.0544	5.28207	7.08687	42.8593	3.26982	9.92157	15.7844	12.3797	5.2956	8.88919	2.07258	7.15926	protein_coding	3.79179	8.50422	7.09239
ENSMMUG00000001457	-0.549056	4.09372	0.425315	0.514297	0.972784	0.100273	4.57227	0.014047	0.905655	0.996947	-0.618187	4.29419	1.29637	0.254878	0.959194	ZNF605	zinc finger protein 605 [Source:HGNC Symbol;Acc:HGNC:28068]	694553	zinc finger protein 605 [Source:HGNC Symbol;Acc:HGNC:28068]	ZNF605	ENSG00000196458	100289635	6.11771	5.82654	5.95784	5.96736	12.1386	8.70054	4.21462	4.38866	7.36061	7.10786	4.2935	3.77558	2.14679	4.33093	protein_coding	5.95784	6.5446	4.03454
ENSMMUG00000001458	0.56984	6.96786	1.72804	0.188661	0.818803	0.674477	7.18975	2.24966	0.133644	0.71118	-0.106358	7.36442	0.0657333	0.797654	0.999648			718668	actin related protein 2/3 complex, subunit 1B, 41kDa [Source:HGNC Symbol;Acc:HGNC:704]	ARPC1B	ENSG00000130429	10095	0	0	0	0	0.361211	0	0.77486	0.82834	0.491103	0	0.994361	0.246505	1.39038	0.657811	protein_coding	0	0.568036	0.620433
ENSMMUG00000001459	-0.771544	3.00212	0.540254	0.462327	0.966728	-0.414371	3.31365	0.101158	0.750444	0.986836	-0.370591	2.94064	0.195205	0.658619	0.996965		RNA polymerase III subunit H [Source:HGNC Symbol;Acc:HGNC:30349]	707546	DNA-directed RNA polymerase III subunit RPC8 isoform a; Uncharacterized protein [Source:UniProtKB/TrEMBL;Acc:F6XWF8]	POLR3H	ENSG00000100413	171568	93.9045	79.9813	105.803	93.2297	82.3141	105.725	140.412	148.173	119.156	56.6252	73.8564	86.9789	58.938	69.0996	protein_coding	93.9045	123.068	66.3972
ENSMMUG00000001460	0.146732	5.04411	0.0446544	0.832641	0.994902	-0.507171	4.84349	0.530788	0.466276	0.952053	0.660043	4.94072	2.20679	0.137404	0.922364		28 kDa heat- and acid-stable phosphoprotein [Source:RefSeq peptide;Acc:NP_001253212]	707779	28 kDa heat-and acid-stable phosphoprotein; Uncharacterized protein [Source:UniProtKB/TrEMBL;Acc:F7BKG0]	PDAP1	ENSG00000106244	11333	0	27.8017	29.7376	19.1798	24.0694	86.4691	23.7603	29.0637	40.8406	35.4962	61.81	17.6373	31.8119	36.6888	protein_coding	27.8017	26.5665	33.654
ENSMMUG00000001462	0.121768	2.69001	0.00765576	0.930276	0.995258	0.125599	2.84174	0.00787337	0.929295	0.99766	0.000637012	2.84725	8.21461e-07	0.999277	0.999952			NA	Uncharacterized protein [Source:UniProtKB/TrEMBL;Acc:F6XKH1]	NA	NA	NA	23.9793	95.5875	116.442		80.4871	74.5644	51.6377	73.3744		83.6857	74.7896	44.3038	32.4346		protein_coding	95.5875	73.9694	59.5467
ENSMMUG00000001471	-0.0179298	2.69031	0.000165693	0.98973	0.998846	-1.30848	2.25777	0.585665	0.4441	0.947564	1.28325	2.30293	1.87064	0.171401	0.941921			NA	discs, large (Drosophila) homolog-associated protein 1 [Source:HGNC Symbol;Acc:HGNC:2905]	DLGAP1	ENSG00000170579	9229	2.93195	1.16125	0	1.3644	3.58341	5.51019	1.95002	2.09132	3.28373	1.3692	4.33069	1.67826	1.86615	2.31107	protein_coding	1.16125	2.83736	1.7722
ENSMMUG00000001472	0.0442765	5.52791	0.00176625	0.966477	0.997388	0.135695	5.73354	0.0790285	0.778618	0.987503	-0.0819048	5.71642	0.0086086	0.926076	0.999648	TIAL1	TIA1 cytotoxic granule associated RNA binding protein like 1 [Source:HGNC Symbol;Acc:HGNC:11804]	703249	Nucleolysin TIAR isoform 2; Uncharacterized protein [Source:UniProtKB/TrEMBL;Acc:F7BJ46]	TIAL1	ENSG00000151923	7073	0	2.43994	4.00277	2.14757	6.14556	0	1.02926	1.87545	2.26257	4.22561	1.2266	1.6906	0.502975	1.91144	protein_coding	2.43994	1.45235	1.4586
ENSMMUG00000001476	7.249	0.704379	12.7967	0.00034724	0.025339	8.18835	1.47342	12.5905	0.000387706	0.0332657	-0.726069	1.89446	0.917855	0.338039	0.978392		transcription elongation factor 1 homolog [Source:RefSeq peptide;Acc:NP_001177831]	715007	Transcription elongation factor 1 homolog; Transcription elongation factor 1-like protein; Uncharacterized protein [Source:UniProtKB/TrEMBL;Acc:F7BJ52]	ELOF1	ENSG00000130165	84337	216.034	427.058	260.554	301.216	578.419	545.676	209.807	314.403	412.076	305.817	264.295	253.468	84.3551	226.984	protein_coding	260.554	430.04	258.881
ENSMMUG00000001482	-0.634565	4.37886	0.737495	0.390464	0.944313	-0.525389	4.58043	0.527122	0.467819	0.952053	-0.104977	4.25239	0.0567591	0.811694	0.999648		coiled-coil domain containing 32 [Source:HGNC Symbol;Acc:HGNC:28295]	703343	Uncharacterized protein [Source:UniProtKB/TrEMBL;Acc:F7BCR1]	C15ORF57	NA	NA	9.14221	36.7476	6.50002	17.4633	15.9792	55.4471	17.4665	35.1268	31.0049	25.0766	41.1865	18.7998	18.8048	25.9669	protein_coding	9.14221	26.2967	21.9407
ENSMMUG00000001483	0.391905	3.10334	0.106373	0.744312	0.993218	-0.0896709	2.95184	0.0039763	0.94972	0.99766	0.489546	3.1534	0.41516	0.519362	0.989833	RPUSD2	RNA pseudouridylate synthase domain containing 2 [Source:HGNC Symbol;Acc:HGNC:24180]	NA	Uncharacterized protein [Source:UniProtKB/TrEMBL;Acc:F7BCP9]	RPUSD2	ENSG00000166133	27079	6.87187	4.08534	2.82329	4.5935	3.3945	1.72996	2.42119	3.23916	2.6962	4.50111	6.27185	4.43232	3.3972	4.65062	protein_coding	4.08534	2.83018	4.46671
ENSMMUG00000001484	0.515571	3.74688	0.108125	0.742289	0.993218	0.996717	4.23272	0.653025	0.419033	0.940793	-0.477191	4.32652	0.320817	0.571117	0.996875		lysosomal associated membrane protein 2 [Source:HGNC Symbol;Acc:HGNC:6501]	695379	Uncharacterized protein [Source:UniProtKB/TrEMBL;Acc:F6TJH8]	LAMP2	ENSG00000005893	3920	9.80077	8.30655	9.54505	9.21745	15.183	15.1058	6.76392	6.9493	11.0005	6.90955	10.563	4.4772	4.88569	6.70886	protein_coding	9.54505	11.0275	5.89762
ENSMMUG00000001485	NA	NA	NA	NA	NA	-2.36744	1.58138	1.86791	0.171715	0.784431	-1.17302	-0.0736504	0.78102	0.376829	0.984017	TMEM150C	transmembrane protein 150C [Source:HGNC Symbol;Acc:HGNC:37263]	694136	transmembrane protein 150C [Source:HGNC Symbol;Acc:HGNC:37263]	TMEM150C	ENSG00000249242	441027	1.8766	13.0313	11.1743	8.69407	5.16157	6.76464	3.64781	5.75393	5.33199	3.7623	7.56139	6.12948	4.31034	5.44088	protein_coding	11.1743	5.45775	5.21991
ENSMMUG00000001500	7.93113	1.30109	13.9842	0.000184358	0.024772	8.37181	1.64369	10.0281	0.00154167	0.0489551	-0.228522	2.26457	0.0641765	0.800013	0.999648	KRT10	keratin 10 [Source:HGNC Symbol;Acc:HGNC:6413]	702153	keratin 10 [Source:HGNC Symbol;Acc:HGNC:6413]	KRT10	ENSG00000186395	3858	25.2482	24.0559	10.197	19.8337	23.742	39.6338	29.9907	28.4592	30.4564	15.7045	27.4774	20.3382	8.85828	18.0946	protein_coding	24.0559	29.2249	18.0213
ENSMMUG00000001507	-0.689673	5.6803	1.74089	0.187026	0.817488	-0.602749	5.86847	1.6628	0.197226	0.817725	-0.0742117	5.50771	0.0349311	0.85174	0.999648	BRD8	bromodomain containing 8 [Source:HGNC Symbol;Acc:HGNC:19874]	NA	bromodomain containing 8 [Source:HGNC Symbol;Acc:HGNC:19874]	BRD8	ENSG00000112983	10902	57.0114	104.536	85.8831	82.4769	52.5777	102.944	41.6548	53.9784	62.7887	77.5494	55.7114	63.702	39.0967	59.0149	protein_coding	85.8831	53.2781	59.7067
ENSMMUG00000001508	0.342134	6.66082	0.361932	0.547435	0.97512	0.0234719	6.62602	0.00193628	0.964902	0.99766	0.318185	6.77409	0.797421	0.371865	0.984017			701512	ataxin 7 [Source:HGNC Symbol;Acc:HGNC:10560]	ATXN7	ENSG00000163635	6314	0.858851	3.14135	0.611648	1.53728	1.73881	0.160827	3.11655	3.67268	2.17222	1.39389	0.933625	1.96731	0.986342	1.32029	protein_coding	0.858851	2.42768	1.19012
ENSMMUG00000001509	0.531623	5.45172	0.294488	0.587359	0.981389	0.195313	5.3984	0.0418583	0.83789	0.994304	0.334942	5.62303	0.680513	0.40941	0.984191		proteasome 26S subunit, non-ATPase 6 [Source:HGNC Symbol;Acc:HGNC:9564]	698601	26S proteasome non-ATPase regulatory subunit 6; Uncharacterized protein [Source:UniProtKB/TrEMBL;Acc:F7GFM2]	PSMD6	ENSG00000163636	9861	15.9623	4.06445	15.3501	11.7923	21.4146	4.35907	9.31175	16.9594	13.0112	13.4823	22.3059	13.1659	8.91127	14.4663	protein_coding	15.3501	13.1356	13.3241
ENSMMUG00000001513	NA	NA	NA	NA	NA	6.22806	-0.149909	8.1681	0.00426335	0.0701085	-1.45646	0.000216912	1.04459	0.306757	0.970441		prickle planar cell polarity protein 2 [Source:HGNC Symbol;Acc:HGNC:20340]	701254	Prickle-like protein 2; Uncharacterized protein [Source:UniProtKB/TrEMBL;Acc:F7GCX1]	PRICKLE2	ENSG00000163637	166336	42.8145	71.4402	65.0274	59.7607	39.0746	107.612	32.7711	44.3861	55.9609	65.3175	67.4968	47.1036	34.9667	53.7211	protein_coding	65.0274	41.7303	56.2105
ENSMMUG00000001515	-0.960669	4.87312	1.82934	0.176206	0.805839	-0.568275	5.19296	0.801555	0.370629	0.927111	-0.381989	4.70849	0.703618	0.401571	0.984017		cell division cycle protein 23 homolog [Source:RefSeq peptide;Acc:NP_001244486]	714000	Uncharacterized protein [Source:UniProtKB/TrEMBL;Acc:F7GCV8]	CDC23	ENSG00000094880	8697	14.1886	10.8819	11.0882	12.0529	14.3981	16.5801	12.3854	15.4377	14.7003	14.3332	21.2959	14.3702	8.77899	14.6946	protein_coding	11.0882	14.9179	14.3517
ENSMMUG00000001516	0.990863	6.8836	5.35945	0.0206103	0.239123	0.7892	6.89198	4.06436	0.0437973	0.386861	0.211934	7.25252	0.363011	0.546839	0.995658		translocation associated membrane protein 1 [Source:HGNC Symbol;Acc:HGNC:20568]	693963	Translocating chain-associated membrane protein [Source:UniProtKB/TrEMBL;Acc:F7GCV4]	TRAM1	ENSG00000067167	23471	0.341485	3.70595	0	1.34914	3.14145	3.28256	3.05074	5.30028	3.69376	1.78763	3.03159	2.43356	0.718989	1.99294	protein_coding	0.341485	3.21201	2.1106
ENSMMUG00000001518	0.196461	5.27084	0.0343025	0.853065	0.994902	0.939108	5.90514	3.27716	0.0702505	0.514981	-0.714654	5.87873	0.63728	0.424698	0.984191	ZNF518A	zinc finger protein 518A [Source:HGNC Symbol;Acc:HGNC:29009]	704154	zinc finger protein 518A [Source:HGNC Symbol;Acc:HGNC:29009]	ZNF518A	ENSG00000177853	9849	2.43444	19.0837	0.988872	7.50235	30.5909	2.0423	0.266178	2.40749	8.82671	18.9588	4.70666	6.11064	1.23016	7.75155	protein_coding	2.43444	2.22489	5.40865
ENSMMUG00000001519	6.09842	-0.18482	7.91553	0.00490123	0.0828494	8.13032	1.40584	10.5599	0.00115566	0.0410095	-1.77565	1.50347	2.41887	0.119881	0.899671		killer cell immunoglobulin-like receptor 2DL4 precursor [Source:RefSeq peptide;Acc:NP_001036126]	100125559	Macaca mulatta killer immunoglobulin-like receptor KIR3DL20 (KIR3DL20), mRNA. [Source:RefSeq mRNA;Acc:NM_001104552]	KIR3DL2	ENSG00000276739	3812	13.1995	26.1629	28.4758	22.6127	31.017	51.9063	22.1127	37.1678	35.551	22.7489	42.0392	18.2708	16.4697	24.8822	protein_coding	26.1629	34.0924	20.5099
ENSMMUG00000001524	0.230967	4.35509	0.0921551	0.761455	0.993218	-0.396357	4.1598	0.24964	0.617329	0.984074	0.634153	4.29341	1.87304	0.171127	0.941921	INVS	inversin [Source:HGNC Symbol;Acc:HGNC:17870]	714490	Uncharacterized protein [Source:UniProtKB/TrEMBL;Acc:F7GC62]	INVS	ENSG00000119509	27130	0	0	0	0	1.18466	0	0.211775	0.234776	0.407802	0.0393108	0.0497349	0.139734	0.439111	0.166973	protein_coding	0	0.223275	0.0947343
ENSMMUG00000001526	0.294516	4.14873	0.0724088	0.787861	0.994647	-0.0535695	4.10114	0.00227296	0.961975	0.99766	0.34519	4.22359	0.604424	0.436895	0.984191	TEX10	testis expressed 10 [Source:HGNC Symbol;Acc:HGNC:25988]	714536	Testis-expressed sequence 10 protein; Uncharacterized protein [Source:UniProtKB/TrEMBL;Acc:F7GC51]	TEX10	ENSG00000136891	54881	0	1.16159	8.95639	3.37266	2.58443	1.30749	1.44901	1.99053	1.83287	1.40334	2.30811	1.49649	0.844075	1.513	protein_coding	1.16159	1.71977	1.44992
ENSMMUG00000001529	-0.127007	4.95472	0.0142785	0.904885	0.995225	-0.382112	4.97787	0.133985	0.714336	0.986836	0.258361	4.90382	0.371076	0.542418	0.994854		solute carrier family 25 member 26 [Source:HGNC Symbol;Acc:HGNC:20661]	697960	Uncharacterized protein [Source:UniProtKB/TrEMBL;Acc:F7GC43]	SLC25A26	ENSG00000144741	115286	0	7.24367	1.81337	3.01901	2.67669	5.85927	2.06509	2.26146	3.21563	2.8189	0	3.81359	1.4099	2.0106	protein_coding	1.81337	2.46908	2.1144
ENSMMUG00000001530	1.32612	2.90998	0.710958	0.399126	0.946365	1.36551	3.09088	0.718157	0.396749	0.935109	-0.0285369	3.4598	0.00284678	0.957449	0.999728	TAF1B	TATA-box binding protein associated factor, RNA polymerase I subunit B [Source:HGNC Symbol;Acc:HGNC:11533]	701733	TATA box binding protein (TBP)-associated factor, RNA polymerase I, B, 63kDa [Source:HGNC Symbol;Acc:HGNC:11533]	TAF1B	ENSG00000115750	9014	1.7693	0.850076	0	0.873126	0.158366	0	0.566203	1.60063	0.581301	0.0472958	0	0.504351	0.243833	0.19887	protein_coding	0.850076	0.362285	0.145565
ENSMMUG00000001531	-0.206314	6.50027	0.213031	0.644402	0.983681	0.0456688	6.78783	0.0119061	0.913111	0.997099	-0.245964	6.66159	0.410655	0.521637	0.990346	LRIG1	leucine rich repeats and immunoglobulin like domains 1 [Source:HGNC Symbol;Acc:HGNC:17360]	700033	leucine-rich repeats and immunoglobulin-like domains 1 [Source:HGNC Symbol;Acc:HGNC:17360]	LRIG1	ENSG00000144749	26018	2.44173	10.3731	4.7067	5.84052	8.74214	1.60033	3.57486	2.85865	4.194	22.2899	0.743209	6.6703	3.25286	8.23908	protein_coding	4.7067	3.21676	4.96158
ENSMMUG00000001532	-0.403839	5.35488	0.375488	0.540028	0.974723	0.228955	5.85444	0.130112	0.718316	0.986836	-0.612697	5.62889	1.76391	0.184138	0.941921		neutral alpha-glucosidase C [Source:RefSeq peptide;Acc:NP_001244608]	708126	Uncharacterized protein [Source:UniProtKB/TrEMBL;Acc:F6VHZ4]	GANC	ENSG00000214013	2595	0	0.449228	0	0.149743	0.989396	1.55244	0.663257	0.882354	1.02186	0.25327	0.640861	0.393868	0.108811	0.349203	protein_coding	0	0.935875	0.323569
ENSMMUG00000001534	-0.0713056	3.76933	0.00542016	0.941311	0.995325	0.948842	4.56436	1.22542	0.2683	0.88585	-1.01691	4.44286	3.59751	0.0578663	0.810413	CAPN3	calpain 3 [Source:HGNC Symbol;Acc:HGNC:1480]	707913	Uncharacterized protein [Source:UniProtKB/TrEMBL;Acc:F7G8Q5]	CAPN3	ENSG00000092529	825	13.5325	21.0096	16.4218	16.9879	18.5469	15.294	13.2557	17.8763	16.2432	16.2016	19.0424	13.5172	9.11608	14.4693	protein_coding	16.4218	16.5851	14.8594
ENSMMUG00000001535	-0.0301316	2.20243	0.000327242	0.985567	0.998048	1.04174	3.02547	0.415192	0.519346	0.963275	-1.09463	2.91444	3.32998	0.0680277	0.830497	GRHL1	grainyhead like transcription factor 1 [Source:HGNC Symbol;Acc:HGNC:17923]	701979	Uncharacterized protein [Source:UniProtKB/TrEMBL;Acc:F6ZAV1]	GRHL1	ENSG00000134317	29841	0	1.9033	0	0.634435	0.359306	0	0.208751	0.240325	0.202095	0.348745	0.543044	0.286072	0.0691521	0.311753	protein_coding	0	0.224538	0.317409
ENSMMUG00000001536	-0.929272	5.86507	3.1406	0.0763659	0.565294	-0.894557	6.03137	2.8258	0.0927606	0.602373	-0.0192516	5.52664	0.00182129	0.965959	0.999952		glutamine and serine-rich protein 1 [Source:RefSeq peptide;Acc:NP_001244647]	NA	glutamine and serine rich 1 [Source:HGNC Symbol;Acc:HGNC:26154]	QSER1	ENSG00000060749	79832	0	0	0	0	1.76885	2.2822	0.684447	0.658946	1.34861	2.16655	0.558364	0.713073	0.12066	0.889662	protein_coding	0	1.22665	0.635719
ENSMMUG00000001537	1.64346	5.43924	7.19316	0.0073182	0.109071	0.476461	4.74185	0.413736	0.520079	0.963713	1.16045	5.59192	5.73787	0.0166029	0.650281	APOL2	apolipoprotein L2 [Source:HGNC Symbol;Acc:HGNC:619]	694029	apolipoprotein L, 2 [Source:HGNC Symbol;Acc:HGNC:619]	APOL2	ENSG00000128335	23780	0.502751	1.53618	1.39239	1.14378	2.625	0	3.38535	2.56396	2.14358	5.48767	4.74664	2.28902	3.1756	3.92473	protein_coding	1.39239	2.59448	3.96112
ENSMMUG00000001538	-0.522292	5.74036	0.832668	0.361502	0.935565	0.0954553	6.22332	0.0354492	0.850658	0.994435	-0.622696	5.95926	2.44409	0.117968	0.895365	GRAMD1A	GRAM domain containing 1A [Source:HGNC Symbol;Acc:HGNC:29305]	NA	GRAM domain containing 1A [Source:HGNC Symbol;Acc:HGNC:29305]	GRAMD1A	ENSG00000089351	57655	4.18446	1.31414	6.04127	3.84662	0.664508	1.48627	0.820732	0.879943	0.962863	1.20877	0.63911	1.37878	0.0775099	0.826042	protein_coding	4.18446	0.850338	0.923939
ENSMMUG00000001539	0.475615	4.30889	0.168379	0.681557	0.990023	0.809927	4.68448	1.36804	0.242149	0.866751	-0.322264	4.79202	0.138446	0.709831	0.996965	C10orf76	chromosome 10 open reading frame 76 [Source:HGNC Symbol;Acc:HGNC:25788]	NA	chromosome 10 open reading frame 76 [Source:HGNC Symbol;Acc:HGNC:25788]	C10orf76	ENSG00000120029	79591	0	0.526689	0	0.175563	0.446651	0	0.239536	0.779337	0.366381	0.417574	0.660379	0.278307	0.01495	0.342803	protein_coding	0	0.343093	0.347941
ENSMMUG00000001544	1.13422	3.15784	0.629089	0.42769	0.953325	1.09124	3.28013	0.552196	0.457422	0.951027	0.0439115	3.62907	0.00876114	0.925426	0.999648		leucine rich repeat containing 57 [Source:HGNC Symbol;Acc:HGNC:26719]	711785	Leucine-rich repeat-containing protein 57; Uncharacterized protein [Source:UniProtKB/TrEMBL;Acc:F7G5L7]	LRRC57	ENSG00000180979	255252	2.50651	2.95502	12.9082	6.12325	6.21515	6.65994	4.79647	8.0212	6.42319	2.30887	3.32205	2.97707	2.02279	2.6577	protein_coding	2.95502	6.43755	2.64297
ENSMMUG00000001547	0.265054	7.68035	0.430117	0.511931	0.972784	0.0293549	7.68959	0.00679753	0.934291	0.99766	0.248199	7.79579	0.459764	0.497734	0.98667	ZNF106	zinc finger protein 106 [Source:HGNC Symbol;Acc:HGNC:12886]	NA	Uncharacterized protein [Source:UniProtKB/TrEMBL;Acc:F7G5J9]	ZFP106	NA	NA	0	0.225072	0.771673	0.332248	1.90508	3.42909	0.891649	1.52393	1.93744	1.17928	0.745996	0.735412	0.346654	0.751835	protein_coding	0.225072	1.7145	0.740704
ENSMMUG00000001548	1.01954	2.65652	0.728435	0.393391	0.944427	1.35144	3.04406	1.28416	0.257127	0.87966	-0.328721	3.28117	0.363848	0.546377	0.995658		HAUS augmin like complex subunit 2 [Source:HGNC Symbol;Acc:HGNC:25530]	708325	Centrosomal protein of 27 kDa; HAUS augmin-like complex subunit 2 isoform 1; Uncharacterized protein [Source:UniProtKB/TrEMBL;Acc:F7G5J5]	HAUS2	ENSG00000137814	55142	6.13878	5.91002	0	4.01627	7.87091	0.683714	6.83724	6.24536	5.40931	7.48092	11.3644	6.57642	4.79219	7.55348	protein_coding	5.91002	6.5413	7.02867
ENSMMUG00000001549	-1.17211	4.10452	2.3823	0.122717	0.70697	-0.787346	4.40472	0.934722	0.333639	0.919403	-0.391298	3.8186	0.466154	0.494762	0.98667			NA	Uncharacterized protein [Source:UniProtKB/TrEMBL;Acc:F7G5J0]	NA	NA	NA	80.8184	67.4609	45.882		73.0546	37.0472	42.3309	54.9427		59.5927	88.0193	30.7537	35.044		protein_coding	67.4609	48.6368	47.3183
ENSMMUG00000001551	0.448665	5.81985	0.748388	0.386987	0.943613	0.395118	5.93243	0.766232	0.381385	0.929942	0.0607551	6.08818	0.0250023	0.874361	0.999648		SSU72 homolog, RNA polymerase II CTD phosphatase [Source:HGNC Symbol;Acc:HGNC:25016]	702348	Uncharacterized protein [Source:UniProtKB/TrEMBL;Acc:F7G552]	SSU72	ENSG00000160075	29101	0	4.45801	3.60559	2.68787	6.3928	4.9773	4.42656	5.12383	5.23012	4.27758	8.2554	2.96369	4.17388	4.91764	protein_coding	3.60559	5.05057	4.22573
ENSMMUG00000001553	-0.871214	3.95562	1.06511	0.302052	0.909326	-0.452116	4.29567	0.283697	0.594288	0.979081	-0.425555	3.87012	0.702275	0.40202	0.984017	NDUFV3	NADH:ubiquinone oxidoreductase subunit V3 [Source:HGNC Symbol;Acc:HGNC:7719]	722400	NADH dehydrogenase (ubiquinone) flavoprotein 3, 10kDa [Source:HGNC Symbol;Acc:HGNC:7719]	NDUFV3	ENSG00000160194	4731	116.012	342.274	249.342	235.876	84.2545	157.376	102.56	131.836	119.007	149.597	135.153	164.28	75.1249	131.039	protein_coding	249.342	117.198	142.375
ENSMMUG00000001559	1.85464	1.44272	1.39583	0.237423	0.866025	1.8445	1.57714	1.272	0.259392	0.881476	0.00514888	2.04504	5.04984e-05	0.99433	0.999952			100427224	Uncharacterized protein [Source:UniProtKB/TrEMBL;Acc:F6S4Y1]	TMEM170A	ENSG00000166822	124491	102.599	180.188	83.5061	122.098	125.139	118.706	112.969	128.488	121.326	150.598	265.33	164.449	121.887	175.566	protein_coding	102.599	121.923	157.524
ENSMMUG00000001560	-0.923654	2.45539	0.391988	0.531256	0.97283	-0.458146	2.78299	0.0960495	0.756623	0.986995	-0.452106	2.35482	0.435687	0.509212	0.988863		nucleoporin like 2 [Source:HGNC Symbol;Acc:HGNC:17010]	705213	Uncharacterized protein [Source:UniProtKB/TrEMBL;Acc:F6WAU2]	NUPL2	ENSG00000136243	11097	4.78474	17.4326	15.7624	12.6599	12.4912	46.8742	5.18791	9.04585	18.3998	22.4671	14.4785	14.5066	8.74863	15.0502	protein_coding	15.7624	10.7685	14.4926
ENSMMUG00000001561	-0.128144	5.90786	0.0655646	0.797908	0.994902	-1.26685	5.54542	5.0876	0.0240975	0.252578	1.14182	5.5192	6.12547	0.0133248	0.630045		craniofacial development protein 1 [Source:RefSeq peptide;Acc:NP_001181398]	711343	Craniofacial development protein 1; Uncharacterized protein [Source:UniProtKB/TrEMBL;Acc:F7G4Q8]	CFDP1	ENSG00000153774	10428	44.5334	52.8873	65.0151	54.1453	56.8213	45.5535	33.0046	46.3872	45.4417	80.3621	131.93	53.1672	38.4572	75.9792	protein_coding	52.8873	45.9704	66.7646
ENSMMUG00000001562	0.105952	3.70173	0.0147873	0.903214	0.995225	-0.397446	3.57832	0.171376	0.678892	0.986836	0.503838	3.6374	1.14976	0.283599	0.966304		kelch like family member 7 [Source:HGNC Symbol;Acc:HGNC:15646]	705349	Uncharacterized protein [Source:UniProtKB/TrEMBL;Acc:F6WAV2]	KLHL7	ENSG00000122550	55975	1.62476	11.7056	1.90183	5.0774	3.20126	3.65676	4.20619	4.54748	3.90292	4.09737	4.89876	4.76986	2.76372	4.13243	protein_coding	1.90183	3.93148	4.43361
ENSMMUG00000001563	-0.0763497	3.36504	0.00383814	0.9506	0.996618	0.107151	3.60181	0.00733122	0.931766	0.99766	-0.165225	3.53477	0.100467	0.75127	0.998924	CHST6	carbohydrate sulfotransferase 6 [Source:HGNC Symbol;Acc:HGNC:6938]	711570	Uncharacterized protein [Source:UniProtKB/TrEMBL;Acc:F6S4Z1]	CHST6	ENSG00000183196	4166	0	7.72473	4.94826	4.22433	10.0333	13.1905	2.69039	4.50805	7.60556	6.38171	7.07558	4.32954	4.45165	5.55962	protein_coding	4.94826	7.27067	5.41668
ENSMMUG00000001564	-0.363389	2.61404	0.0649475	0.798841	0.994902	0.209782	3.05863	0.0237348	0.877561	0.994857	-0.569173	2.86615	0.586793	0.443662	0.984191		transmembrane protein 231 [Source:RefSeq peptide;Acc:NP_001245131]	711744	Uncharacterized protein [Source:UniProtKB/TrEMBL;Acc:F7G1Z8]	NA	NA	NA	0.550621	0.696186	0		0.522717	0	0.660776	1.58163		0.117082	0.846448	0.38645	0.186833		protein_coding	0.550621	0.591747	0.286641
ENSMMUG00000001565	0.156706	8.29517	0.130183	0.718242	0.992388	-0.179759	8.25476	0.232449	0.629714	0.984074	0.351154	8.32301	0.746821	0.387484	0.984017	RABGAP1L	RAB GTPase activating protein 1 like [Source:HGNC Symbol;Acc:HGNC:24663]	NA	RAB GTPase activating protein 1-like [Source:HGNC Symbol;Acc:HGNC:24663]	RABGAP1L	ENSG00000152061	9910	0.181338	0	0.140623	0.10732	0.270518	0.38032	0.398962	0.579002	0.407201	0.593806	0.643943	0.516915	0.572705	0.581842	protein_coding	0.140623	0.389641	0.583255
ENSMMUG00000001568	-0.69724	4.48275	0.919229	0.337678	0.922918	-0.60721	4.67468	0.715424	0.397649	0.935376	-0.0959342	4.31504	0.0387244	0.843996	0.999648	ARID3B	AT-rich interaction domain 3B [Source:HGNC Symbol;Acc:HGNC:14350]	702404	Uncharacterized protein [Source:UniProtKB/TrEMBL;Acc:F7G1I5]	ARID3B	ENSG00000179361	10620	62.9421	138.589	129.644	110.392	147.251	106.694	70.3266	68.2491	98.1302	123.185	91.2293	46.6244	40.3041	75.3357	protein_coding	129.644	88.5103	68.9269
ENSMMUG00000001569	0.679153	0.695	0.176289	0.674582	0.989931	1.65291	1.45756	0.740135	0.389618	0.931643	-0.947749	1.49445	0.920011	0.337472	0.978392	IFI44L	interferon induced protein 44 like [Source:HGNC Symbol;Acc:HGNC:17817]	711365	interferon-induced protein 44-like [Source:HGNC Symbol;Acc:HGNC:17817]	IFI44L	ENSG00000137959	10964	0	0	28.8717	9.62391	1.54827	0	0.507421	0.613672	0.66734	3.39085	0.487501	2.0545	1.1257	1.76464	protein_coding	0	0.560546	1.5901
ENSMMUG00000001570	5.95892	-0.300467	7.76543	0.00532557	0.0874443	5.71579	-0.509519	7.68158	0.00557874	0.0780852	0.4541	0.188363	0.137296	0.710984	0.997144			700947	Tetratricopeptide repeat protein 32; Uncharacterized protein [Source:UniProtKB/TrEMBL;Acc:F7FP87]	TTC32	ENSG00000183891	130502	732.759	141.262	278.765	384.262	85.588	252.002	386.125	422.484	286.55	167.49	823.787	320.394	337.538	412.302	protein_coding	278.765	319.064	328.966
ENSMMUG00000001571	1.61519	5.92237	8.3507	0.00385538	0.0721075	0.694789	5.39068	1.45726	0.227366	0.850412	0.927673	6.14905	6.77799	0.00922887	0.568267		calcyclin binding protein [Source:HGNC Symbol;Acc:HGNC:30423]	703247	Calcyclin-binding protein isoform 1; Uncharacterized protein [Source:UniProtKB/TrEMBL;Acc:F7FP94]	CACYBP	ENSG00000116161	27101	11.8644	16.6676	43.9243	24.1521	8.84958	10.7667	12.9399	13.7607	11.5792	6.84447	17.7476	17.705	10.0736	13.0927	protein_coding	16.6676	11.8533	13.8893
ENSMMUG00000001572	1.62073	3.27202	1.71195	0.190733	0.821363	1.30515	3.18342	0.972432	0.324074	0.915024	0.309854	3.72768	0.441112	0.506586	0.988863		peptidyl-tRNA hydrolase 2 [Source:HGNC Symbol;Acc:HGNC:24265]	711736	Peptidyl-tRNA hydrolase 2, mitochondrial; Uncharacterized protein [Source:UniProtKB/TrEMBL;Acc:F7GV88]	PTRH2	ENSG00000141378	51651	100.826	181.267	138.864	140.319	63.2963	210.04	87.3687	99.342	115.012	75.9573	195.331	158.153	58.2509	121.923	protein_coding	138.864	93.3554	117.055
ENSMMUG00000001573	7.01527	0.507999	11.4033	0.000733138	0.0298481	7.34433	0.721098	11.5972	0.000660522	0.0339722	-0.0816376	1.33775	0.00854129	0.926365	0.999648	MRPS14	mitochondrial ribosomal protein S14 [Source:HGNC Symbol;Acc:HGNC:14049]	708475	Uncharacterized protein [Source:UniProtKB/TrEMBL;Acc:F7GV86]	MRPS14	ENSG00000120333	63931	0	11.7727	0	3.92423	2.03273	0	0.545069	0.60427	0.795517	0.75884	1.34409	2.42763	2.08651	1.65427	protein_coding	0	0.57467	1.7153
ENSMMUG00000001575	0.0435398	2.84266	0.00112002	0.973302	0.997388	-0.192993	2.86488	0.0193283	0.889429	0.995696	0.24921	2.86094	0.187816	0.664741	0.996965	WDR35	WD repeat domain 35 [Source:HGNC Symbol;Acc:HGNC:29250]	716638	WD repeat domain 35 [Source:HGNC Symbol;Acc:HGNC:29250]	WDR35	ENSG00000118965	57539	0.298601	0	0.432579	0.243727	0.565379	0.481735	2.70131	2.38354	1.53299	0.552599	5.63191	0.709317	2.57195	2.36644	protein_coding	0.298601	1.47446	1.64063
ENSMMUG00000001582	1.10122	3.8064	0.668294	0.413647	0.951672	1.44318	4.21976	1.17256	0.278875	0.891598	-0.339962	4.4756	0.488069	0.48479	0.98667		lysosomal protein transmembrane 4 alpha [Source:HGNC Symbol;Acc:HGNC:6924]	701298	Lysosomal-associated transmembrane protein 4A; Uncharacterized protein [Source:UniProtKB/TrEMBL;Acc:F7GV77]	LAPTM4A	ENSG00000068697	9741	46.0432	27.3387	39.5943	37.6587	30.1691	54.0184	35.8696	43.7419	40.9498	18.5299	46.9946	22.5093	9.42163	24.3639	protein_coding	39.5943	39.8057	20.5196
ENSMMUG00000001583	-1.04736	0.256366	0.333406	0.56366	0.975871	-0.261464	0.665599	0.0252146	0.873834	0.994857	-0.797703	0.26477	0.301676	0.582833	0.996965	FSCN2	fascin actin-bundling protein 2, retinal [Source:HGNC Symbol;Acc:HGNC:3960]	713824	fascin actin-bundling protein 2, retinal [Source:HGNC Symbol;Acc:HGNC:3960]	FSCN2	ENSG00000186765	25794	29.6951	22.5139	19.1996	23.8029	51.4719	18.562	22.6158	29.7351	30.5962	23.9408	23.4094	18.3253	9.52704	18.8006	protein_coding	22.5139	26.1755	20.8673
ENSMMUG00000001585	-1.14807	3.86714	1.80251	0.179409	0.807221	0.0689085	4.58169	0.0090261	0.92431	0.997637	-1.20582	4.10587	6.86805	0.00877504	0.568267		Fanconi anemia core complex associated protein 100 [Source:HGNC Symbol;Acc:HGNC:26171]	713876	chromosome 17 open reading frame 70 [Source:HGNC Symbol;Acc:HGNC:26171]	C17orf70	ENSG00000185504	80233	11.7973	35.3606	35.1866	27.4482	29.814	76.185	20.6422	27.0549	38.424	42.5899	51.1632	26.9463	22.9284	35.907	protein_coding	35.1866	28.4344	34.7681
ENSMMUG00000001586	-0.0912422	6.06666	0.0305869	0.861165	0.994902	-0.0272978	6.25656	0.00346879	0.953035	0.99766	-0.0606431	6.18248	0.0279978	0.867114	0.999648	NPLOC4	NPL4 homolog, ubiquitin recognition factor [Source:HGNC Symbol;Acc:HGNC:18261]	713927	Uncharacterized protein [Source:UniProtKB/TrEMBL;Acc:F6VM14]	NPLOC4	ENSG00000182446	55666	5.51602	1.10568	3.42799	3.34989	5.14297	0.7495	3.5654	3.64687	3.27619	1.43854	4.43626	1.91753	1.5644	2.33918	protein_coding	3.42799	3.60614	1.74096
ENSMMUG00000001587	0.109615	3.81711	0.014782	0.903231	0.995225	0.576582	4.24836	0.514189	0.473331	0.952676	-0.455034	4.22387	0.6573	0.417515	0.984191	TPM1	tropomyosin 1 [Source:HGNC Symbol;Acc:HGNC:12010]	705236	Tropomyosin alpha-1 chain isoform 7; Uncharacterized protein [Source:UniProtKB/TrEMBL;Acc:F6RBE9]	TPM1	ENSG00000140416	7168	0	0	0.826001	0.275334	0.299464	1.65398	0.818296	0.902933	0.918669	0.0255527	1.08301	0.34061	0.219562	0.417183	protein_coding	0	0.860615	0.280086
ENSMMUG00000001592	1.30566	2.01104	0.603659	0.437185	0.960234	1.36822	2.20679	0.618551	0.431586	0.947148	-0.0716093	2.55957	0.0125306	0.910871	0.999648		NADH dehydrogenase [Source:RefSeq peptide;Acc:NP_001253451]	713428	Uncharacterized protein [Source:UniProtKB/TrEMBL;Acc:F7GV51]	NDUFB4	ENSG00000065518	4710	20.0735	78.6788	14.7112	37.8212	92.3705	46.1483	51.8848	91.6213	70.5062	34.4657	57.9661	31.5449	20.0387	36.0038	protein_coding	20.0735	71.753	33.0053
ENSMMUG00000001593	2.03041	2.82819	1.60761	0.204828	0.833924	1.87038	2.84971	1.23237	0.266948	0.88585	0.154816	3.41889	0.0639663	0.800333	0.999648	HGD	homogentisate 1,2-dioxygenase [Source:HGNC Symbol;Acc:HGNC:4892]	713499	homogentisate 1,2-dioxygenase [Source:HGNC Symbol;Acc:HGNC:4892]	HGD	ENSG00000113924	3081	27.0223	45.5294	34.4797	35.6771	40.3117	23.5614	32.1227	46.5964	35.6481	22.0626	23.4592	26.6984	12.9076	21.2819	protein_coding	34.4797	36.2172	22.7609
ENSMMUG00000001594	1.3276	2.76815	1.00737	0.315534	0.91422	0.119776	2.1249	0.00481895	0.944656	0.99766	1.19379	2.83753	2.2693	0.131959	0.918503		rab-like protein 3 [Source:RefSeq peptide;Acc:NP_001181436]	713621	Rab-like protein 3; Uncharacterized protein [Source:UniProtKB/TrEMBL;Acc:F7GV36]	RABL3	ENSG00000144840	285282	22.2005	23.5526	18.9403	21.5645	49.2971	44.8218	24.8045	34.9673	38.4727	9.72028	31.9312	10.3049	6.15422	14.5276	protein_coding	22.2005	39.8945	10.0126
ENSMMUG00000001596	0.499189	3.76018	0.190534	0.662472	0.988986	-0.472253	3.36823	0.0962425	0.756386	0.986995	0.955616	3.67494	1.53819	0.214887	0.952976		general transcription factor IIE subunit 1 [Source:HGNC Symbol;Acc:HGNC:4650]	713562	General transcription factor IIE subunit 1; Uncharacterized protein [Source:UniProtKB/TrEMBL;Acc:F7GV34]	GTF2E1	ENSG00000153767	2960	0	3.57878	0	1.19293	5.13325	1.455	2.44211	4.7994	3.45744	1.70612	1.03235	1.7139	1.21103	1.41585	protein_coding	0	3.62076	1.45858
ENSMMUG00000001597	-0.253608	3.08598	0.0289705	0.864847	0.994902	-0.217645	3.25652	0.0186606	0.891344	0.995821	-0.0379306	3.11083	0.00217648	0.96279	0.999952	GZMA	granzyme A [Source:HGNC Symbol;Acc:HGNC:4708]	705712	granzyme A (granzyme 1, cytotoxic T-lymphocyte-associated serine esterase 3) [Source:HGNC Symbol;Acc:HGNC:4708]	GZMA	ENSG00000145649	3001	0	0	0	0	0.733663	0	0.17487	0.58159	0.372531	0.511251	3.1417	1.03845	1.50614	1.54939	protein_coding	0	0.37823	1.2723
ENSMMUG00000001610	-0.88019	4.31245	1.38541	0.239181	0.866644	0.0064454	4.89292	9.63612e-05	0.992168	0.999654	-0.890398	4.49821	2.95321	0.0857073	0.853324	ATP13A2	ATPase 13A2 [Source:HGNC Symbol;Acc:HGNC:30213]	699678	Uncharacterized protein [Source:UniProtKB/TrEMBL;Acc:F7FP50]	ATP13A2	ENSG00000159363	23400	0	0	0	0	0.668749	2.81035	0.779663	0.751979	1.25268	1.01597	2.20822	0.694492	0.290991	1.05242	protein_coding	0	0.765821	0.855232
ENSMMUG00000001611	-0.176644	8.17894	0.147687	0.700755	0.992388	-0.522691	8.15508	1.51452	0.218451	0.840084	0.358764	8.05693	0.718563	0.396616	0.984017	RICTOR	RPTOR independent companion of MTOR complex 2 [Source:HGNC Symbol;Acc:HGNC:28611]	694915	RPTOR independent companion of MTOR, complex 2 [Source:HGNC Symbol;Acc:HGNC:28611]	RICTOR	ENSG00000164327	253260	3.61306	2.56218	0.0696108	2.08162	6.23357	6.95992	3.0791	2.80048	4.76827	2.6665	4.64863	2.0897	1.06441	2.61731	protein_coding	2.56218	4.65634	2.3781
ENSMMUG00000001612	0.570143	2.21166	0.161239	0.688018	0.991031	1.74375	3.19991	1.59805	0.20618	0.828415	-1.18949	3.21923	3.58329	0.0583634	0.810413		PQ loop repeat containing 1 [Source:HGNC Symbol;Acc:HGNC:26188]	698716	Uncharacterized protein [Source:UniProtKB/TrEMBL;Acc:F7GUX7]	PQLC1	ENSG00000122490	80148	0	0.752024	0	0.250675	1.31451	0	0.581594	0.908527	0.701158	1.58994	1.22928	0.680281	0.607179	1.02667	protein_coding	0	0.745061	0.954779
ENSMMUG00000001613	0.749198	3.26739	0.408367	0.522799	0.972784	0.617661	3.33303	0.256248	0.61271	0.983526	0.127325	3.59528	0.0682509	0.793901	0.999648		thioredoxin like 4A [Source:HGNC Symbol;Acc:HGNC:30551]	698969	Thioredoxin-like protein 4A; Uncharacterized protein [Source:UniProtKB/TrEMBL;Acc:F7GUX1]	TXNL4A	ENSG00000141759	10907	0	8.44942	0	2.81647	7.1209	4.50505	3.97164	4.31834	4.97898	0.510395	3.22869	1.58747	2.74098	2.01688	protein_coding	0	4.41169	2.16422
ENSMMUG00000001614	1.54592	4.28367	2.50611	0.113405	0.682784	1.26343	4.21203	1.55498	0.212402	0.834805	0.297822	4.7417	0.430229	0.511877	0.988863		succinate dehydrogenase complex iron sulfur subunit B [Source:HGNC Symbol;Acc:HGNC:10681]	699810	Succinate dehydrogenase [ubiquinone] iron-sulfur subunit, mitochondrial; Uncharacterized protein [Source:UniProtKB/TrEMBL;Acc:F7GTK4]	SDHB	ENSG00000117118	6390	101.17	120.502	74.6666	98.7794	148.711	87.7925	82.9746	121.155	110.158	78.4693	93.1845	72.6685	37.2418	70.391	protein_coding	101.17	104.474	75.5689
ENSMMUG00000001616	0.822321	5.21759	1.81846	0.177497	0.806234	0.854746	5.38407	2.21968	0.136261	0.718636	-0.0256233	5.65007	0.00309677	0.955622	0.999728		peptidyl arginine deiminase 2 [Source:HGNC Symbol;Acc:HGNC:18341]	711044	peptidyl arginine deiminase, type II [Source:HGNC Symbol;Acc:HGNC:18341]	PADI2	ENSG00000117115	11240	5.49479	6.9253	1.89984	4.77331	10.7032	13.4419	7.72807	9.45211	10.3313	9.56611	10.6528	5.86125	4.98406	7.76606	protein_coding	5.49479	10.0777	7.71368
ENSMMUG00000001618	0.0965644	-0.0133085	0.00524383	0.942272	0.995671	1.31402	0.773908	0.842822	0.358591	0.92345	-1.20593	0.703935	1.76474	0.184035	0.941921	ATP6V0D2	ATPase H+ transporting V0 subunit d2 [Source:HGNC Symbol;Acc:HGNC:18266]	693838	Uncharacterized protein; V-type proton ATPase subunit d 2 [Source:UniProtKB/TrEMBL;Acc:F7GTJ4]	ATP6V0D2	ENSG00000147614	245972	0	0.699083	0	0.233028	2.39951	0	0.388732	0.423523	0.802941	0.403093	0.283324	0.159203	0	0.211405	protein_coding	0	0.406128	0.221263
ENSMMUG00000001619	-0.00374214	5.27899	1.26378e-05	0.997164	0.999402	0.165809	5.52647	0.0788464	0.778867	0.987503	-0.138416	5.48066	0.022526	0.880696	0.999648	NOC3L	NOC3 like DNA replication regulator [Source:HGNC Symbol;Acc:HGNC:24034]	NA	nucleolar complex associated 3 homolog (S. cerevisiae) [Source:HGNC Symbol;Acc:HGNC:24034]	NOC3L	ENSG00000173145	64318	18.7041	26.7805	21.5414	22.342	35.8797	18.1454	31.4836	40.775	31.5709	24.6898	44.1936	15.7268	14.3558	24.7415	protein_coding	21.5414	33.6817	20.2083
ENSMMUG00000001625	NA	NA	NA	NA	NA	NA	NA	NA	NA	NA	NA	NA	NA	NA	NA	PDE1C	phosphodiesterase 1C [Source:HGNC Symbol;Acc:HGNC:8776]	693937	Uncharacterized protein [Source:UniProtKB/TrEMBL;Acc:F7GS22]	PDE1C	ENSG00000154678	5137	16.3865	2.33508	0	6.24052	5.00927	14.261	8.59659	10.1855	9.5131	6.95645	31.1162	7.01937	7.51987	13.153	protein_coding	2.33508	9.39104	7.26962
ENSMMUG00000001632	0.490702	5.86702	0.748413	0.386979	0.943613	0.210357	5.83323	0.142849	0.705465	0.986836	0.290125	6.04371	0.564534	0.452439	0.985232	ZFAND3	zinc finger AN1-type containing 3 [Source:HGNC Symbol;Acc:HGNC:18019]	719346	zinc finger, AN1-type domain 3 [Source:HGNC Symbol;Acc:HGNC:18019]	ZFAND3	ENSG00000156639	60685	4.06548	5.5223	12.7203	7.43602	6.63856	13.6108	7.36217	7.60142	8.80323	9.03183	20.7634	8.80915	4.88981	10.8735	protein_coding	5.5223	7.4818	8.92049
ENSMMUG00000001633	1.94964	4.39244	3.90494	0.0481444	0.438672	1.78369	4.4108	3.06223	0.0801316	0.560058	0.162075	4.98812	0.103796	0.747321	0.998924	GSDMD	gasdermin D [Source:HGNC Symbol;Acc:HGNC:25697]	697137	gasdermin D [Source:HGNC Symbol;Acc:HGNC:25697]	GSDMD	ENSG00000278718	79792	72.7628	291.403	96.5356	153.567	300.793	81.8186	62.4913	95.2289	135.083	242.662	150.614	89.1302	43.2419	131.412	protein_coding	96.5356	88.5238	119.872
ENSMMUG00000001634	1.41418	4.95955	3.56085	0.0591575	0.495291	1.14933	4.90626	2.46823	0.116169	0.667719	0.28366	5.40078	0.42992	0.512028	0.988863	BTBD9	BTB domain containing 9 [Source:HGNC Symbol;Acc:HGNC:21228]	719457	BTB/POZ domain-containing protein 9 isoform a; Uncharacterized protein [Source:UniProtKB/TrEMBL;Acc:F6VQG7]	BTBD9	ENSG00000183826	114781	0.199241	0.529018	1.58921	0.772489	2.19947	2.92508	2.50259	3.65796	2.82127	0.878786	1.81934	2.98173	1.69325	1.84328	protein_coding	0.529018	2.71383	1.75629
ENSMMUG00000001635	-0.302732	5.0235	0.253359	0.61472	0.982371	0.240029	5.47978	0.146093	0.702297	0.986836	-0.547948	5.30887	1.06615	0.301818	0.969932	ZNF703	zinc finger protein 703 [Source:HGNC Symbol;Acc:HGNC:25883]	698000	Uncharacterized protein [Source:UniProtKB/TrEMBL;Acc:F6SFT0]	ZNF703	ENSG00000183779	80139	13.7607	3.25461	5.43679	7.48402	2.18918	0.693755	8.79568	7.80933	4.87199	1.35046	9.84461	4.57175	2.81808	4.64622	protein_coding	5.43679	4.99925	3.69491
ENSMMUG00000001640	1.57621	-0.236343	0.86242	0.353062	0.933758	1.96727	0.100766	1.35546	0.244325	0.868349	-0.361073	0.37362	0.0789409	0.778738	0.999648			703798	SIX homeobox 4 [Source:HGNC Symbol;Acc:HGNC:10890]	SIX4	ENSG00000100625	51804	0	0	0	0	0.0183143	1.54487	0.049109	0.179661	0.447989	0	0	0.0874887	0.0563963	0.0359713	protein_coding	0	0.114385	0.0281982
ENSMMUG00000001641	NA	NA	NA	NA	NA	7.07008	0.50443	8.85683	0.00291995	0.0684948	-0.657919	0.906192	0.283379	0.594495	0.996965	NAPRT	nicotinate phosphoribosyltransferase [Source:HGNC Symbol;Acc:HGNC:30450]	NA	nicotinate phosphoribosyltransferase [Source:HGNC Symbol;Acc:HGNC:30450]	NAPRT	ENSG00000278488	93100	9.30657	32.6654	16.6464	19.5395	46.2059	96.7039	33.6991	37.2088	53.4544	57.0761	97.3745	51.5841	41.0823	61.7793	protein_coding	16.6464	41.7074	54.3301
ENSMMUG00000001642	-0.738919	4.41163	0.949411	0.329869	0.920563	-0.915605	4.48832	1.40839	0.235324	0.860682	0.194323	4.08588	0.159325	0.689779	0.996965		CDK-activating kinase assembly factor MAT1 [Source:RefSeq peptide;Acc:NP_001248725]	703905	CDK-activating kinase assembly factor MAT1 isoform 1; Uncharacterized protein [Source:UniProtKB/TrEMBL;Acc:F7GRT9]	MNAT1	ENSG00000020426	4331	54.5059	38.9244	71.3614	54.9306	96.3007	111.501	53.0769	74.0404	83.7297	72.4828	141.279	52.641	45.9993	78.1005	protein_coding	54.5059	85.1706	62.5619
ENSMMUG00000001645	0.524585	8.42489	1.3559	0.244249	0.868168	0.0291248	8.26958	0.00427705	0.947856	0.99766	0.494962	8.52647	1.04665	0.306279	0.970441	EEF1D	eukaryotic translation elongation factor 1 delta [Source:HGNC Symbol;Acc:HGNC:3211]	NA	Uncharacterized protein [Source:UniProtKB/TrEMBL;Acc:F7AAX6]	EEF1D	ENSG00000273594	1936	0	7.05243	7.13188	4.7281	8.92772	3.99086	5.18764	6.36947	6.11892	4.95457	6.44524	4.55469	1.65484	4.40233	protein_coding	7.05243	5.77855	4.75463
ENSMMUG00000001646	0.570867	4.88064	0.73342	0.391777	0.944427	0.769427	5.16613	1.62985	0.201724	0.8251	-0.190797	5.32074	0.233971	0.628595	0.996965	FBXW2	F-box and WD repeat domain containing 2 [Source:HGNC Symbol;Acc:HGNC:13608]	700958	F-box and WD repeat domain containing 2 [Source:HGNC Symbol;Acc:HGNC:13608]	FBXW2	ENSG00000119402	26190	0.100965	3.31908	0	1.14001	0.979025	0	3.0291	1.94769	1.48895	1.28199	1.19512	2.15856	1.39144	1.50678	protein_coding	0.100965	1.46336	1.33671
ENSMMUG00000001647	-2.0195	0.816802	1.41949	0.233487	0.861339	-1.45068	1.06628	0.715229	0.397713	0.935376	-0.56819	0.164248	0.200589	0.654246	0.996965			694080		NA	NA	NA	57.0858	97.9	34.6479		68.6264	95.9241	51.744	46.6588		72.2404	48.2657	65.6389	34.1748		protein_coding	57.0858	60.1852	56.9523
ENSMMUG00000001649	0.704399	6.06611	2.20742	0.137349	0.738032	0.613064	6.15616	1.97932	0.159462	0.769045	0.0987977	6.40389	0.0812287	0.775639	0.999648		runt-related transcription factor 1 [Source:RefSeq peptide;Acc:NP_001252891]	696749	Uncharacterized protein [Source:UniProtKB/TrEMBL;Acc:F6PP34]	RUNX1	ENSG00000159216	100506403	1.67705	2.97204	0	1.5497	4.57299	0.216226	1.22073	2.28601	2.07399	2.55383	1.41794	2.4817	0.568328	1.75545	protein_coding	1.67705	1.75337	1.94982
ENSMMUG00000001653	1.51408	2.38741	0.846269	0.35761	0.935395	0.756724	1.99833	0.185957	0.666303	0.986836	0.770784	2.6324	1.47077	0.225224	0.956346	ZC2HC1A	zinc finger C2HC-type containing 1A [Source:HGNC Symbol;Acc:HGNC:24277]	698760	Uncharacterized protein [Source:UniProtKB/TrEMBL;Acc:F7G6Q9]	FAM164A	NA	NA	35.6442	46.2864	21.6223	34.5176	30.9023	7.49658	23.8082	25.7895	21.9992	55.7068	65.9808	39.6109	29.6705	47.7422	protein_coding	35.6442	24.7989	47.6589
ENSMMUG00000001655	-1.32466	3.6243	1.18545	0.276249	0.891501	-2.02758	3.55517	2.45178	0.117392	0.670083	0.712951	2.73609	1.23895	0.265674	0.959194		interleukin-7 precursor [Source:RefSeq peptide;Acc:NP_001028018]	NA	interleukin 7 [Source:HGNC Symbol;Acc:HGNC:6023]	IL7	ENSG00000104432	3574	0	6.98547	0	2.32849	14.2564	0	10.6322	15.2966	10.0463	8.38226	9.34251	7.09417	4.11569	7.23366	protein_coding	0	12.4443	7.73822
ENSMMUG00000001657	0.698217	5.13399	1.14643	0.284297	0.89879	0.174477	4.95041	0.0600356	0.80644	0.99001	0.52015	5.28024	1.18944	0.275443	0.961486		ribonuclease A family member k6 [Source:HGNC Symbol;Acc:HGNC:10048]	704579	Ribonuclease A D1; Ribonuclease K6 [Source:UniProtKB/TrEMBL;Acc:F7G6N3]	RNASE6	ENSG00000169413	6039	0	2.23365	13.3083	5.18063	8.03806	2.54728	5.86545	4.93564	5.3466	7.43778	9.41009	5.24569	2.13031	6.05597	protein_coding	2.23365	5.40054	6.34174
ENSMMUG00000001659	2.6828	3.51218	3.35322	0.0670735	0.529594	2.56586	3.56336	2.87799	0.0897979	0.595884	0.126652	4.21201	0.0782582	0.779672	0.999648		F-box/LRR-repeat protein 4 [Source:RefSeq peptide;Acc:NP_001252962]	693683	F-box/LRR-repeat protein 4; Uncharacterized protein [Source:UniProtKB/TrEMBL;Acc:F7G6N0]	FBXL4	ENSG00000112234	26235	0	0	0	0	2.244	7.54905	2.61319	3.71656	4.0307	2.29772	6.83149	1.93977	1.03652	3.02637	protein_coding	0	3.16488	2.11875
ENSMMUG00000001660	NA	NA	NA	NA	NA	2.01174	0.0879429	2.30311	0.129115	0.699997	-3.0423	-0.139087	5.77259	0.016278	0.650281			NA	Uncharacterized protein [Source:UniProtKB/TrEMBL;Acc:H9H2S6]	NA	NA	NA	0	14.6425	0		12.7844	0	5.46644	6.47101		2.63136	3.1333	1.9257	2.261		protein_coding	0	5.96872	2.44618
ENSMMUG00000001661	-2.51012	2.21732	3.98842	0.0458139	0.423684	-2.74852	2.3138	4.16882	0.0411746	0.372572	0.235807	0.766541	0.0708289	0.790134	0.999648	GRIN1	glutamate ionotropic receptor NMDA type subunit 1 [Source:HGNC Symbol;Acc:HGNC:4584]	574380	glutamate receptor, ionotropic, N-methyl D-aspartate 1 [Source:HGNC Symbol;Acc:HGNC:4584]	GRIN1	ENSG00000176884	2902	9.79045	0.0485439	4.33842	4.7258	2.57741	7.19679	2.96415	3.47338	4.05293	3.61778	5.61589	2.82731	2.07238	3.53334	protein_coding	4.33842	3.21876	3.22254
ENSMMUG00000001669	-1.36577	4.50882	3.27491	0.070347	0.540825	-0.0991592	5.20782	0.0226854	0.880278	0.994915	-1.26197	4.64971	5.52404	0.0187569	0.672618		anaphase promoting complex subunit 2 [Source:HGNC Symbol;Acc:HGNC:19989]	706384	Anaphase-promoting complex subunit 2; Uncharacterized protein [Source:UniProtKB/TrEMBL;Acc:F7G3J3]	ANAPC2	ENSG00000176248	29882	5.02036	4.47299	8.58642	6.02659	7.42364	16.5481	6.17739	5.81977	8.99222	11.5562	11.0461	9.65913	3.82688	9.02207	protein_coding	5.02036	6.80051	10.3526
ENSMMUG00000001671	0.389551	5.32779	0.369583	0.543232	0.97512	-0.0428523	5.22462	0.00497102	0.943791	0.99766	0.434152	5.40319	1.13207	0.287334	0.966607		MICOS complex subunit MIC19 [Source:RefSeq peptide;Acc:NP_001253179]	698080	Coiled-coil-helix-coiled-coil-helix domain-containing protein 3, mitochondrial; Uncharacterized protein [Source:UniProtKB/TrEMBL;Acc:F7G3N0]	CHCHD3	ENSG00000106554	54927	0	1.81029	4.44122	2.08384	3.84464	0.536226	2.94551	3.211	2.63434	2.7338	4.91141	3.10962	0.563765	2.82965	protein_coding	1.81029	3.07825	2.92171
ENSMMUG00000001675	-0.529072	5.29896	0.949229	0.329916	0.920563	-0.126516	5.65298	0.0725217	0.7877	0.988296	-0.395836	5.38563	0.936233	0.333249	0.978275	ASCC2	activating signal cointegrator 1 complex subunit 2 [Source:HGNC Symbol;Acc:HGNC:24103]	715117	activating signal cointegrator 1 complex subunit 2 [Source:HGNC Symbol;Acc:HGNC:24103]	ASCC2	ENSG00000100325	84164	12.5995	12.7082	14.1838	13.1638	23.1754	19.9897	15.6909	22.2412	20.2743	17.0307	27.6834	14.4805	10.0445	17.3098	protein_coding	12.7082	21.1154	15.7556
ENSMMUG00000001676	0.15069	8.56913	0.0673844	0.795184	0.994902	-0.115638	8.56489	0.0595041	0.807281	0.99017	0.281126	8.62522	0.334261	0.563161	0.995828	IL7R	interleukin 7 receptor [Source:HGNC Symbol;Acc:HGNC:6024]	699869	interleukin 7 receptor [Source:HGNC Symbol;Acc:HGNC:6024]	IL7R	ENSG00000168685	3575	1.45232	0.0720104	1.89284	1.13906	0.934597	1.90372	1.09357	0.985025	1.22923	1.00862	1.42055	1.58968	1.27546	1.32358	protein_coding	1.45232	1.0393	1.348
ENSMMUG00000001677	2.71454	1.50859	2.41071	0.120507	0.700433	2.54304	1.50129	1.42833	0.232037	0.857388	0.171104	2.14416	0.0378614	0.845722	0.999648	TPRN	taperin [Source:HGNC Symbol;Acc:HGNC:26894]	721581	taperin [Source:HGNC Symbol;Acc:HGNC:26894]	TPRN	ENSG00000176058	286262	1.93364	0.444515	2.18108	1.51975	1.3374	1.05994	2.05327	1.54351	1.49853	2.16153	3.83454	2.67247	0.646016	2.32864	protein_coding	1.93364	1.44046	2.417
ENSMMUG00000001680	0.0937934	6.32229	0.0420837	0.83746	0.994902	-0.26492	6.27029	0.363069	0.546806	0.970086	0.377325	6.31216	0.979698	0.322273	0.977689		TRAF family member associated NFKB activator [Source:HGNC Symbol;Acc:HGNC:11562]	700942	TRAF family member-associated NF-kappa-B activator isoform a; Uncharacterized protein [Source:UniProtKB/TrEMBL;Acc:F7G3B1]	TANK	ENSG00000136560	10010	4.40045	6.68674	6.52969	5.87229	5.39017	3.81016	3.55282	8.37869	5.28296	3.02168	2.56001	6.28147	2.5732	3.60909	protein_coding	6.52969	4.60016	2.79744
ENSMMUG00000001682	0.616207	7.87563	1.83543	0.175488	0.804537	0.125596	7.71909	0.0900532	0.76411	0.987503	0.495356	8.00832	1.50803	0.219439	0.954145		protein disulfide-isomerase A3 precursor [Source:RefSeq peptide;Acc:NP_001182645]	711029	Uncharacterized protein [Source:UniProtKB/TrEMBL;Acc:F6W4X0]	PDIA3	ENSG00000167004	2923	3.2318	14.1778	9.98131	9.13029	5.11336	5.77675	2.03711	1.36805	3.57382	3.27236	2.89807	1.8611	1.51836	2.38747	protein_coding	9.98131	3.57524	2.37958
ENSMMUG00000001683	-0.188355	2.30998	0.0161811	0.898778	0.994967	-0.21696	2.43594	0.0211079	0.884485	0.995696	0.0136978	2.32031	0.000268202	0.986934	0.999952	ELL3	elongation factor for RNA polymerase II 3 [Source:HGNC Symbol;Acc:HGNC:23113]	711271	Uncharacterized protein [Source:UniProtKB/TrEMBL;Acc:F6W5P2]	ELL3	ENSG00000128886	80237	0	0	0	0	0.103687	0	1.44577	1.75692	0.826594	0.928981	2.9383	0.990643	1.59645	1.6136	protein_coding	0	0.77473	1.29355
ENSMMUG00000001685	NA	NA	NA	NA	NA	NA	NA	NA	NA	NA	NA	NA	NA	NA	NA	FUT6	fucosyltransferase 6 [Source:HGNC Symbol;Acc:HGNC:4017]	697452	Uncharacterized protein [Source:UniProtKB/TrEMBL;Acc:F7G395]	FUT6	NA	NA	0	0	0	0	7.08925	5.64522	2.31679	6.02591	5.26929	3.47352	7.03138	1.76385	3.15518	3.85598	protein_coding	0	5.83557	3.31435
ENSMMUG00000001687	-1.01133	2.15146	0.346761	0.555953	0.97512	0.02491	2.78386	0.000295872	0.986276	0.998688	-1.04215	2.32691	1.03799	0.30829	0.970441	HMGN5	high mobility group nucleosome binding domain 5 [Source:HGNC Symbol;Acc:HGNC:8013]	709253	high mobility group nucleosome binding domain 5 [Source:HGNC Symbol;Acc:HGNC:8013]	HMGN5	ENSG00000198157	79366	0.154375	5.8068	7.05458	4.33859	6.79373	7.89193	3.89044	6.62351	6.2999	8.48543	8.38612	5.36319	1.63995	5.96867	protein_coding	5.8068	6.70862	6.87466
ENSMMUG00000001689	0.00152715	6.44079	2.20982e-06	0.998814	0.999945	0.242981	6.73039	0.371357	0.542266	0.970086	-0.221931	6.6856	0.0593386	0.807544	0.999648		SH3 domain binding glutamate rich protein like [Source:HGNC Symbol;Acc:HGNC:10823]	712392	Uncharacterized protein [Source:UniProtKB/TrEMBL;Acc:F7G304]	SH3BGRL	ENSG00000131171	6451	0	2.40618	0	0.80206	7.42009	0	2.45681	3.62514	3.37551	0.693705	0.804519	1.4384	1.09279	1.00735	protein_coding	0	3.04098	0.948653
ENSMMUG00000001690	6.30491	-0.0481785	9.23325	0.00237659	0.0521991	6.22299	-0.15409	7.8426	0.00510293	0.0748451	0.291167	0.541032	0.0615908	0.803999	0.999648		calponin 3 [Source:HGNC Symbol;Acc:HGNC:2157]	709538	Calponin-3; Uncharacterized protein [Source:UniProtKB/TrEMBL;Acc:F7G309]	CNN3	ENSG00000117519	1266	5.82642	2.40442	8.15793	5.46292	5.73418	3.39438	3.46365	5.1138	4.4265	3.51514	2.4631	1.92229	1.8587	2.43981	protein_coding	5.82642	4.28873	2.1927
ENSMMUG00000001693	-0.0166566	6.17091	0.00128169	0.971441	0.997388	-0.555863	6.03782	1.6062	0.205027	0.828415	0.549665	6.04354	2.04471	0.152737	0.934978	UXS1	UDP-glucuronate decarboxylase 1 [Source:HGNC Symbol;Acc:HGNC:17729]	718456	UDP-glucuronate decarboxylase 1 [Source:HGNC Symbol;Acc:HGNC:17729]	UXS1	ENSG00000115652	80146	15.4727	16.704	15.4269	15.8679	12.4288	12.1691	10.76	12.7468	12.0262	7.15858	7.04421	6.78554	1.70861	5.67424	protein_coding	15.4727	12.299	6.91488
ENSMMUG00000001700	0.733935	3.76484	0.407509	0.523237	0.972784	0.658598	3.86967	0.316235	0.573879	0.975491	0.0723258	4.11713	0.0287101	0.86545	0.999648	STAM	signal transducing adaptor molecule [Source:HGNC Symbol;Acc:HGNC:11357]	706026	Uncharacterized protein [Source:UniProtKB/TrEMBL;Acc:F7FZW7]	STAM	ENSG00000136738	8027	0	0.108224	0	0.0360745	3.2561	4.37577	2.77342	3.07464	3.36998	4.06133	6.44095	1.62663	1.47452	3.40086	protein_coding	0	3.16537	2.84398
ENSMMUG00000001701	0.283896	2.76624	0.0459175	0.830326	0.994902	-1.03297	2.25425	0.36111	0.54789	0.970086	1.31667	2.49552	2.4798	0.115317	0.888923	MPLKIP	M-phase specific PLK1 interacting protein [Source:HGNC Symbol;Acc:HGNC:16002]	703092	TTD non-photosensitive 1 protein; Uncharacterized protein [Source:UniProtKB/TrEMBL;Acc:F7FZX5]	MPLKIP	ENSG00000168303	136647	34.6647	30.4249	46.2319	37.1072	57.3608	43.2332	36.0126	49.9237	46.6326	14.7317	35.2844	16.7888	8.98635	18.9478	protein_coding	34.6647	46.5784	15.7602
ENSMMUG00000001702	6.14975	-0.164435	7.51838	0.00610725	0.0956691	NA	NA	NA	NA	NA	1.21415	0.123242	0.857911	0.354324	0.981587	SUGCT	succinyl-CoA:glutarate-CoA transferase [Source:HGNC Symbol;Acc:HGNC:16001]	702855	succinyl-CoA:glutarate-CoA transferase [Source:HGNC Symbol;Acc:HGNC:16001]	SUGCT	ENSG00000175600	79783	28.0296	79.7391	70.0689	59.2792	36.542	101.758	29.8833	44.9917	53.2938	63.5248	82.2245	43.5687	45.6963	58.7536	protein_coding	70.0689	40.7669	54.6106
ENSMMUG00000001706	-1.1448	2.56438	0.608239	0.435452	0.95965	-0.922518	2.77342	0.394866	0.529753	0.968216	-0.216165	2.20254	0.0874178	0.767486	0.999449	SRA1	steroid receptor RNA activator 1 [Source:HGNC Symbol;Acc:HGNC:11281]	698169	Uncharacterized protein [Source:UniProtKB/TrEMBL;Acc:F7FZU7]	SRA1	ENSG00000213523	10011	707.74	613.547	744.247	688.511	376.213	824.769	450.045	563.321	553.587	571.166	937.016	474.876	431.395	603.613	protein_coding	707.74	506.683	523.021
ENSMMUG00000001707	0.811635	1.5512	0.225645	0.634772	0.982381	2.60051	3.07731	2.60947	0.106227	0.646548	-1.81969	3.04661	8.61262	0.00333842	0.404809		amyloid beta precursor protein binding family B member 3 [Source:HGNC Symbol;Acc:HGNC:20708]	698296	Uncharacterized protein [Source:UniProtKB/TrEMBL;Acc:F7FW89]	APBB3	ENSG00000113108	10307	35.897	29.1689	9.6096	24.8918	31.5248	23.2247	37.652	38.1812	32.6457	13.3822	23.8748	19.7288	12.8234	17.4523	protein_coding	29.1689	34.5884	16.5555
ENSMMUG00000001711	-0.364237	5.28014	0.355145	0.551215	0.97512	-0.864395	5.1885	2.06638	0.150578	0.750574	0.517816	5.00451	1.60657	0.204975	0.951862		Superoxide dismutase [Cu-Zn] [Source:UniProtKB/Swiss-Prot;Acc:Q8HXQ0]	574096	Macaca mulatta superoxide dismutase 1, soluble (SOD1), mRNA. [Source:RefSeq mRNA;Acc:NM_001032804]	SOD1	ENSG00000142168	6647	0.350664	46.5536	15.9274	20.9439	22.7556	11.0317	20.3395	16.5615	17.6721	53.8989	57.518	20.4083	20.74	38.1413	protein_coding	15.9274	18.4505	37.3194
ENSMMUG00000001712	0.39617	6.85218	0.868392	0.351401	0.932295	-0.0450514	6.73886	0.0128904	0.909606	0.997099	0.447497	6.92776	1.52983	0.216139	0.952976	SCAF4	SR-related CTD associated factor 4 [Source:HGNC Symbol;Acc:HGNC:19304]	701931	Uncharacterized protein [Source:UniProtKB/TrEMBL;Acc:F7DT06]	SFRS15	NA	NA	0.0462447	8.41971	2.40785	3.6246	7.55413	12.4267	6.28958	8.45952	8.68249	9.33317	11.6517	5.76728	3.69111	7.61081	protein_coding	2.40785	8.00683	7.55023
ENSMMUG00000001713	-0.550808	1.81904	0.11318	0.736552	0.993218	-0.744258	1.87462	0.188452	0.664208	0.986836	0.208589	1.58978	0.0657117	0.797686	0.999648	CDH20	cadherin 20 [Source:HGNC Symbol;Acc:HGNC:1760]	NA	cadherin 20, type 2 [Source:HGNC Symbol;Acc:HGNC:1760]	CDH20	ENSG00000101542	28316	3.15879	9.66331	0	4.27403	4.17062	10.756	4.09573	5.21682	6.05979	3.03299	11.0206	6.55488	3.586	6.04862	protein_coding	3.15879	4.69372	5.07044
ENSMMUG00000001714	7.83441	1.21529	9.81872	0.00172745	0.0430379	5.75731	-0.48306	7.49537	0.00618578	0.0838195	2.2983	1.36011	3.42653	0.0641569	0.821906	TXNRD3	thioredoxin reductase 3 [Source:HGNC Symbol;Acc:HGNC:20667]	NA	Uncharacterized protein [Source:UniProtKB/TrEMBL;Acc:F7FZF3]	TXNRD3	NA	NA	0.0526336	0.632207	0.466469	0.38377	0.588888	0	0.715851	0.840282	0.536255	0.422089	0.578518	0.687662	0.302234	0.497626	protein_coding	0.466469	0.652369	0.500304
ENSMMUG00000001715	3.2632	2.10362	3.41982	0.0644179	0.517368	2.78476	1.81336	2.21672	0.136522	0.719735	0.519751	2.6518	0.566483	0.45166	0.985232	ZNF627	zinc finger protein 627 [Source:HGNC Symbol;Acc:HGNC:30570]	716820	Uncharacterized protein [Source:UniProtKB/TrEMBL;Acc:F7FZE6]	ZNF627	ENSG00000198551	199692	0	9.90412	0	3.30137	3.73768	0	0.115201	1.72412	1.39425	3.50273	1.94794	0.684107	0.496107	1.65772	protein_coding	0	0.919662	1.31602
ENSMMUG00000001717	0.963321	2.92535	0.372685	0.541544	0.974894	1.18886	3.24119	0.564733	0.45236	0.950088	-0.233899	3.49287	0.175915	0.674908	0.996965	NAF1	nuclear assembly factor 1 ribonucleoprotein [Source:HGNC Symbol;Acc:HGNC:25126]	702745	Uncharacterized protein [Source:UniProtKB/TrEMBL;Acc:F7FZD2]	NAF1	ENSG00000145414	92345	9.03746	4.01148	9.90538	7.65144	7.09957	12.7286	7.65336	10.2966	9.44454	5.84683	8.61658	5.82383	4.52702	6.20356	protein_coding	9.03746	8.975	5.83533
ENSMMUG00000001722	0.281327	6.51266	0.423198	0.515346	0.972784	-0.591187	6.18669	2.1714	0.140598	0.72712	0.884426	6.37947	5.98378	0.0144381	0.637304		protein FAM172A precursor [Source:RefSeq peptide;Acc:NP_001180816]	697127	Putative uncharacterized protein FAM172A; Uncharacterized protein [Source:UniProtKB/TrEMBL;Acc:F6PR21]	FAM172A	ENSG00000113391	83989	8.77185	3.45048	14.5764	8.93292	2.18096	7.79326	3.93777	4.40868	4.58017	3.58238	3.21383	4.51474	3.58186	3.7232	protein_coding	8.77185	4.17322	3.58212
ENSMMUG00000001723	3.17125	0.706918	3.35236	0.0671087	0.529594	4.24028	1.72742	5.19117	0.022702	0.241615	-1.05784	1.98775	2.10562	0.146759	0.929584	ZFYVE19	zinc finger FYVE-type containing 19 [Source:HGNC Symbol;Acc:HGNC:20758]	NA	zinc finger, FYVE domain containing 19 [Source:HGNC Symbol;Acc:HGNC:20758]	ZFYVE19	ENSG00000166140	84936	10.4705	11.1801	11.3873	11.0126	7.80991	26.5292	7.58508	10.6173	13.1354	15.9572	26.8821	9.40297	10.4484	15.6726	protein_coding	11.1801	9.21361	13.2028
ENSMMUG00000001725	-0.333015	4.58853	0.21064	0.646266	0.984392	-0.502437	4.64425	0.475388	0.490519	0.956758	0.179326	4.47434	0.143441	0.704884	0.996965	SLC35A4	solute carrier family 35 member A4 [Source:HGNC Symbol;Acc:HGNC:20753]	696523	solute carrier family 35, member A4 [Source:HGNC Symbol;Acc:HGNC:20753]	SLC35A4	ENSG00000176087	113829	22.7674	24.7902	9.46642	19.008	28.4199	11.3544	10.7697	21.6855	18.0574	15.6844	21.6744	9.24559	6.11666	13.1803	protein_coding	22.7674	16.52	12.465
ENSMMUG00000001727	-1.14859	3.86162	1.61755	0.203434	0.832821	-1.00587	4.05082	1.14395	0.284818	0.895236	-0.132043	3.4574	0.0481915	0.826241	0.999648		mediator complex subunit 27 [Source:HGNC Symbol;Acc:HGNC:2377]	715219	Uncharacterized protein [Source:UniProtKB/TrEMBL;Acc:F7GN95]	MED27	ENSG00000160563	9442	1.30447	0.863933	0	0.722802	0.139	1.70992	0.323027	0.206603	0.594637	0.456634	0	0	0.0713387	0.131993	protein_coding	0.863933	0.264815	0.0356693
ENSMMUG00000001728	-0.609869	4.59598	0.777852	0.377799	0.941064	-0.602646	4.74486	0.82548	0.363583	0.925246	0.0082103	4.4226	0.000338947	0.985311	0.999952	MAPK9	mitogen-activated protein kinase 9 [Source:HGNC Symbol;Acc:HGNC:6886]	NA	mitogen-activated protein kinase 9 [Source:HGNC Symbol;Acc:HGNC:6886]	MAPK9	ENSG00000050748	5601	1.16162	9.05135	3.95038	4.72112	10.4377	12.0397	5.81377	7.06218	8.83832	16.1035	13.4531	9.88247	6.77886	11.5545	protein_coding	3.95038	8.74992	11.6678
ENSMMUG00000001737	0.253681	6.38205	0.317437	0.573152	0.977007	0.137005	6.46444	0.113045	0.736703	0.986836	0.12505	6.5511	0.127447	0.721094	0.997673	INO80	INO80 complex subunit [Source:HGNC Symbol;Acc:HGNC:26956]	705111	Uncharacterized protein [Source:UniProtKB/TrEMBL;Acc:F7GM13]	INO80	ENSG00000128908	54617	0.349088	0.595855	0.270709	0.405217	0.494728	1.51004	0.963527	1.37005	1.08459	0.466579	1.12158	0.207312	0.78177	0.644309	protein_coding	0.349088	1.16679	0.624174
ENSMMUG00000001739	-0.0994796	6.69849	0.0488924	0.825002	0.994902	0.206517	7.02772	0.304599	0.581014	0.977039	-0.301865	6.93796	0.690321	0.406055	0.984191	ATP2A2	ATPase sarcoplasmic/endoplasmic reticulum Ca2+ transporting 2 [Source:HGNC Symbol;Acc:HGNC:812]	100428807	ATPase, Ca++ transporting, cardiac muscle, slow twitch 2 [Source:HGNC Symbol;Acc:HGNC:812]	ATP2A2	ENSG00000174437	488	0	3.49236	0	1.16412	3.33078	1.56895	2.24665	4.10347	2.81247	4.61474	3.23061	3.33538	1.69183	3.21814	protein_coding	0	2.78872	3.28299
ENSMMUG00000001740	-0.211138	4.36503	0.0589878	0.808103	0.994902	0.068042	4.67407	0.00686751	0.933955	0.99766	-0.289025	4.54313	0.287147	0.592054	0.996965		solute carrier organic anion transporter family member 3A1 [Source:HGNC Symbol;Acc:HGNC:10952]	711301	Uncharacterized protein [Source:UniProtKB/TrEMBL;Acc:F7FQ21]	SLCO3A1	ENSG00000176463	28232	0	0	12.2866	4.09552	0.9295	0	0.274166	0.331575	0.38381	0.0416391	0.263403	0.29602	0	0.150265	protein_coding	0	0.302871	0.152521
ENSMMUG00000001741	9.7172	2.98374	25.1901	5.19481e-07	0.000816279	10.0659	3.24681	24.4659	7.56381e-07	0.00256999	-0.0999833	3.94312	0.038753	0.843939	0.999648			NA	Uncharacterized protein; Vacuole membrane protein 1 [Source:UniProtKB/TrEMBL;Acc:F7GM05]	TMEM49	NA	NA	54.6784	45.0602	9.01397	36.2509	94.1926	44.7957	55.9829	85.301	70.0681	53.2884	122.455	44.4554	28.2204	62.1048	protein_coding	45.0602	70.6419	48.8719
ENSMMUG00000001742	-0.446834	7.61966	0.585626	0.444116	0.963319	-0.535043	7.73187	0.923433	0.336575	0.919403	0.0929289	7.49123	0.0289664	0.864857	0.999648	TGFBR3	transforming growth factor beta receptor 3 [Source:HGNC Symbol;Acc:HGNC:11774]	705053	Uncharacterized protein [Source:UniProtKB/TrEMBL;Acc:F7GLX3]	TGFBR3	ENSG00000069702	7049	2.18649	2.90414	4.28173	3.12412	1.23552	5.90585	2.51789	3.57001	3.30732	2.43532	1.69927	2.15102	2.00377	2.07235	protein_coding	2.90414	3.04395	2.0774
ENSMMUG00000001743	0.579948	3.00231	0.185821	0.666418	0.989336	-0.421286	2.57679	0.0802537	0.776954	0.987503	1.01601	2.92537	2.96938	0.0848543	0.853324	CEP44	centrosomal protein 44 [Source:HGNC Symbol;Acc:HGNC:29356]	697478	centrosomal protein 44kDa [Source:HGNC Symbol;Acc:HGNC:29356]	CEP44	ENSG00000164118	80817	34.1485	177.639	79.5789	97.1221	57.4012	48.2793	58.4942	75.9346	60.0273	60.0677	0	94.4453	19.2586	43.4429	protein_coding	79.5789	57.9477	39.6632
ENSMMUG00000001744	0.50437	0.485347	0.0986167	0.753496	0.993218	2.01938	1.61739	1.21839	0.269677	0.88585	-1.48448	1.56291	2.83311	0.0923392	0.853324		tyrosylprotein sulfotransferase 1 [Source:HGNC Symbol;Acc:HGNC:12020]	696626	Uncharacterized protein [Source:UniProtKB/TrEMBL;Acc:F7EYW8]	TPST1	ENSG00000169902	8460	0	0	3.93222	1.31074	0.0407318	0	0.0655324	0.617525	0.180947	0.364934	1.10809	0.129719	0.219499	0.455561	protein_coding	0	0.0531321	0.292217
ENSMMUG00000001745	0.076172	5.65089	0.0206311	0.885788	0.994902	-0.164919	5.66849	0.113572	0.736114	0.986836	0.244262	5.69205	0.425651	0.514131	0.988863		oxysterol-binding protein 1 [Source:RefSeq peptide;Acc:NP_001253105]	699325	Oxysterol-binding protein [Source:UniProtKB/TrEMBL;Acc:F6QG42]	OSBP	ENSG00000110048	5007	0	8.46552	14.343	7.60285	0.110368	0	0	0.0492135	0.0398952	0	0	0.35149	0	0.0878724	protein_coding	8.46552	0.0246067	0
ENSMMUG00000001747	2.23984	4.21929	4.20866	0.0402182	0.388902	1.58167	3.82356	1.76723	0.183726	0.798024	0.662415	4.63648	2.0449	0.152717	0.934978		transmembrane anterior posterior transformation protein 1 homolog [Source:RefSeq peptide;Acc:NP_001253518]	714712	Transmembrane anterior posterior transformation protein 1 homolog; Uncharacterized protein [Source:UniProtKB/TrEMBL;Acc:F7GLW1]	TAPT1	ENSG00000169762	202018	19.24	2.12856	0	7.12285	4.52058	17.4018	2.65524	3.26359	6.96031	5.91457	10.0857	4.79892	2.48581	5.82125	protein_coding	2.12856	3.89208	5.35674
ENSMMUG00000001748	-0.333728	7.9073	0.59242	0.441485	0.962956	-0.371331	8.03501	0.950234	0.32966	0.91723	0.0513829	7.85496	0.0186735	0.891307	0.999648		spleen associated tyrosine kinase [Source:HGNC Symbol;Acc:HGNC:11491]	704102	Tyrosine-protein kinase [Source:UniProtKB/TrEMBL;Acc:F7GLV2]	SYK	ENSG00000165025	6850	0	0.544932	0	0.181644	1.43899	0.726365	0.664991	0.928347	0.939673	1.52242	0.71145	1.21882	0.801382	1.06352	protein_coding	0	0.827356	1.0101
ENSMMUG00000001752	0.884902	-0.117072	0.242907	0.622114	0.982381	NA	NA	NA	NA	NA	NA	NA	NA	NA	NA			707055	Protein TMEM155; Uncharacterized protein [Source:UniProtKB/TrEMBL;Acc:F7GLU8]	TMEM155	ENSG00000164112	132332	3.25557	9.93571	10.5088	7.90003	7.99669	5.07678	2.64948	6.53412	5.56427	7.76478	5.93224	4.53343	0.709089	4.73488	protein_coding	9.93571	5.80545	5.23283
ENSMMUG00000001753	0.676896	5.16047	0.998513	0.317671	0.915534	0.234709	5.02223	0.125136	0.723529	0.986836	0.460327	5.32149	0.693699	0.404909	0.984191	ITGA1	integrin subunit alpha 1 [Source:HGNC Symbol;Acc:HGNC:6134]	703456	Uncharacterized protein [Source:UniProtKB/TrEMBL;Acc:F7GLR6]	ITGA1	ENSG00000213949	3672	2.47059	1.35161	0	1.27407	1.45298	5.23139	0.836239	0.884924	2.10138	0.857277	1.12477	0.846463	0.163692	0.748052	protein_coding	1.35161	1.16895	0.85187
ENSMMUG00000001758	0.113665	7.51832	0.0779755	0.78006	0.994338	-0.126616	7.53272	0.111725	0.738189	0.986836	0.252014	7.57035	0.456697	0.499172	0.98667		casein kinase I isoform alpha [Source:RefSeq peptide;Acc:NP_001248164]	710775	Uncharacterized protein [Source:UniProtKB/TrEMBL;Acc:F6TN15]	CSNK1A1	ENSG00000113712	1452	0	0.672176	0	0.224059	0.0566488	1.59284	0.182282	0.20208	0.508464	0.0761314	0	0.270616	0.174442	0.130297	protein_coding	0	0.192181	0.125287
ENSMMUG00000001759	0.308334	5.81461	0.335324	0.562541	0.975871	-0.163184	5.68413	0.103506	0.747662	0.986836	0.482306	5.84	1.57812	0.209031	0.952865			NA	Uncharacterized protein [Source:UniProtKB/TrEMBL;Acc:F7GLR1]	NA	NA	NA	147.573	453.795	408.711		227.396	310.858	251.432	342.568		316.762	284.716	297.178	214.987		protein_coding	408.711	281.145	290.947
ENSMMUG00000001760	0.898889	5.95167	3.10817	0.0779006	0.571271	0.656599	5.92955	1.62991	0.201715	0.8251	0.266183	6.27029	0.428137	0.512905	0.988863	DYM	dymeclin [Source:HGNC Symbol;Acc:HGNC:21317]	NA	dymeclin [Source:HGNC Symbol;Acc:HGNC:21317]	DYM	ENSG00000141627	54808	1.00571	2.7551	2.89678	2.21919	2.60053	0	1.90423	2.63138	1.78404	1.389	2.32421	0.796344	1.848	1.58939	protein_coding	2.7551	2.25238	1.6185
ENSMMUG00000001763	-0.734684	4.66044	1.26578	0.26056	0.878737	-0.0338942	5.15694	0.00380521	0.950813	0.99766	-0.690212	4.8083	2.83733	0.0920972	0.853324	NCAPH2	non-SMC condensin II complex subunit H2 [Source:HGNC Symbol;Acc:HGNC:25071]	716120	non-SMC condensin II complex, subunit H2 [Source:HGNC Symbol;Acc:HGNC:25071]	NCAPH2	ENSG00000025770	29781	2.23595	1.09941	2.33942	1.8916	5.80637	0	1.8551	3.05733	2.6797	3.98466	6.02154	1.32786	1.54547	3.21988	protein_coding	2.23595	2.45622	2.76507
ENSMMUG00000001764	6.70302	0.244091	8.4059	0.00374005	0.0706429	7.73003	1.06445	8.84841	0.00293344	0.0684948	-0.808898	1.44077	0.438087	0.508047	0.988863			720679	SCO2 cytochrome c oxidase assembly protein [Source:HGNC Symbol;Acc:HGNC:10604]	SCO2	ENSG00000130489	9997	7.05432	33.7761	32.2846	24.3717	13.4564	8.94372	18.8741	23.8472	16.2804	16.3841	13.9821	17.4441	13.6796	15.3725	protein_coding	32.2846	16.1652	15.1831
ENSMMUG00000001765	-0.389288	4.01361	0.188054	0.664541	0.989069	0.534699	4.70109	0.352012	0.552976	0.97225	-0.934689	4.49441	2.51244	0.112951	0.887346	TYMP	thymidine phosphorylase [Source:HGNC Symbol;Acc:HGNC:3148]	716161	thymidine phosphorylase [Source:HGNC Symbol;Acc:HGNC:3148]	TYMP	ENSG00000025708	1890	6.12585	7.67489	0	4.60025	3.40616	4.23391	3.25242	4.29717	3.79742	5.13585	8.09864	7.54046	3.64551	6.10512	protein_coding	6.12585	3.82004	6.33816
ENSMMUG00000001768	0.839544	3.86586	0.501414	0.47888	0.967578	0.366546	3.6845	0.0837633	0.772261	0.987503	0.509574	4.05821	1.27862	0.258155	0.959194			719902	Uncharacterized protein [Source:UniProtKB/TrEMBL;Acc:F7GLK7]	ZNF616	ENSG00000204611	90317	6.10726	0.659178	0	2.25548	9.92555	0.0650852	1.17185	8.98382	5.03658	0.763184	2.01508	7.31278	2.59455	3.1714	protein_coding	0.659178	5.07784	2.30482
ENSMMUG00000001770	-0.0749151	3.47713	0.00682213	0.934173	0.995258	0.495507	3.96491	0.334227	0.563181	0.97338	-0.568138	3.87382	1.4337	0.231162	0.958013	ZNF628	zinc finger protein 628 [Source:HGNC Symbol;Acc:HGNC:28054]	100424149	Uncharacterized protein [Source:UniProtKB/TrEMBL;Acc:F7GJE6]	ZNF628	ENSG00000197483	89887	0	0	0	0	3.56913	0	0.862396	0.524668	1.23905	0.0702802	0.311208	0.187363	0.0301941	0.149761	protein_coding	0	0.693532	0.128822
ENSMMUG00000001773	0.782751	3.87789	0.621827	0.430369	0.956101	0.77338	4.02604	0.601431	0.438032	0.947564	0.00606907	4.27731	0.000170238	0.98959	0.999952	TRIM14	tripartite motif containing 14 [Source:HGNC Symbol;Acc:HGNC:16283]	715418	tripartite motif containing 14 [Source:HGNC Symbol;Acc:HGNC:16283]	TRIM14	ENSG00000106785	9830	102.409	209.937	120.794	144.38	230.478	131.343	131.028	169.24	165.522	118.198	169.343	92.899	60.0742	110.128	protein_coding	120.794	150.291	105.548
ENSMMUG00000001776	0.450669	4.27701	0.260878	0.609518	0.982371	0.0917462	4.2027	0.00939769	0.922773	0.997519	0.370342	4.40524	0.27459	0.600269	0.996965		G protein subunit alpha z [Source:HGNC Symbol;Acc:HGNC:4395]	706704	Guanine nucleotide-binding protein G(Z) subunit alpha; Uncharacterized protein [Source:UniProtKB/TrEMBL;Acc:F7GJC8]	GNAZ	ENSG00000128266	2781	0	1.41631	0	0.472104	2.32497	0	1.8703	2.85097	1.76156	1.00898	1.15299	1.09909	1.23053	1.1229	protein_coding	0	2.09763	1.12604
ENSMMUG00000001780	0.626527	6.53407	1.68597	0.194133	0.822572	1.1219	7.03179	6.46171	0.0110223	0.13464	-0.477934	7.15567	1.649	0.199095	0.946647	CPT1A	carnitine palmitoyltransferase 1A [Source:HGNC Symbol;Acc:HGNC:2328]	709837	Uncharacterized protein [Source:UniProtKB/TrEMBL;Acc:F7G7S7]	CPT1A	ENSG00000110090	1374	0	0	0	0	0	1.49569	0.0351105	0	0.3827	0	0	0	0	0	protein_coding	0	0.0175553	0
ENSMMUG00000001790	1.07579	0.309485	0.448317	0.503135	0.972784	0.607094	0.151966	0.118588	0.73057	0.986836	0.468128	0.521472	0.189055	0.663704	0.996965	EVPL	envoplakin [Source:HGNC Symbol;Acc:HGNC:3503]	705079	envoplakin [Source:HGNC Symbol;Acc:HGNC:3503]	EVPL	ENSG00000167880	2125	16.0667	8.25058	7.28666	10.5346	16.0758	14.3811	10.4724	17.2419	14.5428	11.1888	19.8709	8.89305	7.32993	11.8207	protein_coding	8.25058	15.2284	10.0409
ENSMMUG00000001791	-0.429151	3.14908	0.135884	0.712408	0.992388	0.399007	3.74833	0.116137	0.733263	0.986836	-0.832525	3.53417	1.58115	0.208595	0.952865	GRWD1	glutamate rich WD repeat containing 1 [Source:HGNC Symbol;Acc:HGNC:21270]	717966	glutamate-rich WD repeat containing 1 [Source:HGNC Symbol;Acc:HGNC:21270]	GRWD1	ENSG00000105447	83743	9.75306	3.7765	12.4253	8.65163	14.8678	13.2638	13.4355	17.9629	14.8825	8.18798	17.6261	11.946	6.33547	11.0239	protein_coding	9.75306	14.1516	10.067
ENSMMUG00000001792	-2.55472	2.99267	3.8347	0.0502019	0.450484	-1.70073	3.31671	1.77453	0.182822	0.796354	-0.839717	2.01362	1.48093	0.223629	0.955857	KCNJ14	potassium voltage-gated channel subfamily J member 14 [Source:HGNC Symbol;Acc:HGNC:6260]	718011	Uncharacterized protein [Source:UniProtKB/TrEMBL;Acc:F7GGT0]	KCNJ14	ENSG00000182324	3770	12.1016	3.49546	8.20565	7.93424	12.7228	14.222	4.36096	15.4754	11.6953	8.57533	3.48412	3.22165	1.91697	4.29952	protein_coding	8.20565	13.4724	3.35288
ENSMMUG00000001793	0.474636	2.5609	0.12204	0.726832	0.992388	0.917484	3.0027	0.32501	0.568613	0.974944	-0.450579	3.09656	0.287268	0.591977	0.996965		cytohesin-2 [Source:RefSeq peptide;Acc:NP_001247820]	718682	Cytohesin-2 isoform 2; Uncharacterized protein [Source:UniProtKB/TrEMBL;Acc:F7GGR0]	CYTH2	ENSG00000105443	9266	0	0.182179	2.44755	0.876577	1.71959	3.33673	1.32567	1.24601	1.907	0.0641941	0	0.285229	0.579167	0.232148	protein_coding	0.182179	1.52263	0.174712
ENSMMUG00000001795	0.567678	4.7909	0.782016	0.376525	0.940539	0.21804	4.71655	0.0970118	0.755445	0.986995	0.352738	4.96638	0.57921	0.446622	0.984428	SRP68	signal recognition particle 68 [Source:HGNC Symbol;Acc:HGNC:11302]	705568	Uncharacterized protein [Source:UniProtKB/TrEMBL;Acc:F7D5D4]	SRP68	ENSG00000167881	6730	1.77173	3.51203	5.52233	3.60203	3.20302	1.45642	4.6968	5.51321	3.71736	1.24422	3.30064	1.56934	1.37948	1.87342	protein_coding	3.51203	3.94991	1.47441
ENSMMUG00000001798	0.331256	7.43077	0.607548	0.435713	0.959833	-0.518999	7.11199	1.5115	0.218911	0.840084	0.851194	7.32747	4.68247	0.0304719	0.727089	RAB7A	RAB7A, member RAS oncogene family [Source:HGNC Symbol;Acc:HGNC:9788]	707280	Uncharacterized protein [Source:UniProtKB/TrEMBL;Acc:F6VCG1]	RAB7A	NA	NA	227.4	278.568	401.807	302.592	263.818	300.489	216.858	268.659	262.456	251.846	534.208	217.689	230.121	308.466	protein_coding	278.568	266.239	240.984
ENSMMUG00000001799	0.403754	5.25506	0.473263	0.49149	0.970278	0.699146	5.59328	1.64356	0.199838	0.822281	-0.289719	5.68893	0.478661	0.489029	0.98667		CCM2 scaffolding protein [Source:HGNC Symbol;Acc:HGNC:21708]	705037	cerebral cavernous malformation 2 [Source:HGNC Symbol;Acc:HGNC:21708]	CCM2	ENSG00000136280	83605	3.68628	3.66914	0	2.4518	10.8228	14.1876	6.21206	10.1214	10.336	3.14486	3.11672	5.03041	1.08089	3.09322	protein_coding	3.66914	10.4721	3.13079
ENSMMUG00000001800	0.716203	6.07936	1.23411	0.266609	0.883229	0.591054	6.15234	0.823476	0.364166	0.925891	0.139543	6.40295	0.115962	0.733456	0.99884	CUL5	cullin 5 [Source:HGNC Symbol;Acc:HGNC:2556]	707559	Cullin-5; Uncharacterized protein [Source:UniProtKB/TrEMBL;Acc:F7GGE0]	CUL5	ENSG00000166266	8065	1.96334	0.628653	2.68347	1.75849	1.80678	1.10296	1.88693	1.8318	1.65712	1.20982	2.50076	0.757118	0.849203	1.32923	protein_coding	1.96334	1.81929	1.02951
ENSMMUG00000001806	0.0266647	4.74381	0.00065545	0.979575	0.9975	-0.10598	4.80705	0.0103431	0.918994	0.997209	0.162821	4.80039	0.127566	0.720969	0.997673	ZUFSP	zinc finger with UFM1 specific peptidase domain [Source:HGNC Symbol;Acc:HGNC:21224]	718059	zinc finger with UFM1-specific peptidase domain [Source:HGNC Symbol;Acc:HGNC:21224]	ZUFSP	ENSG00000153975	221302	0	1.63464	0	0.54488	2.07703	10.2724	2.19597	3.12248	4.41698	3.48256	4.03606	1.65369	1.34772	2.63001	protein_coding	0	2.65922	2.56812
ENSMMUG00000001809	0.256852	6.73283	0.377444	0.538974	0.974641	0.205737	6.8519	0.272744	0.601497	0.979654	0.0647969	6.93141	0.0332979	0.855208	0.999648	GPCPD1	glycerophosphocholine phosphodiesterase 1 [Source:HGNC Symbol;Acc:HGNC:26957]	719117	glycerophosphocholine phosphodiesterase GDE1 homolog (S. cerevisiae) [Source:HGNC Symbol;Acc:HGNC:26957]	GPCPD1	ENSG00000125772	56261	23.9153	20.021	18.2246	20.7203	88.2727	18.6191	37.1647	57.0775	50.2835	86.7397	75.6114	29.3519	27.5902	54.8233	protein_coding	20.021	47.1211	52.4816
ENSMMUG00000001811	-0.169347	1.26562	0.00915028	0.923793	0.995225	-0.0234848	1.47547	0.00013722	0.990654	0.999229	-0.149294	1.37339	0.0187344	0.891131	0.999648	FMN1	formin 1 [Source:HGNC Symbol;Acc:HGNC:3768]	NA	Uncharacterized protein [Source:UniProtKB/TrEMBL;Acc:F7GS93]	FMN1	ENSG00000248905	342184	10.7981	8.67518	3.23981	7.57103	12.7526	9.19046	13.8132	12.7696	12.1315	18.266	32.5881	13.8495	10.8294	18.8832	protein_coding	8.67518	12.7611	16.0578
ENSMMUG00000001817	NA	NA	NA	NA	NA	4.27242	0.416034	4.60575	0.0318648	0.312239	-2.29857	0.420462	2.50539	0.113458	0.887346	HES4	hes family bHLH transcription factor 4 [Source:HGNC Symbol;Acc:HGNC:24149]	698434	hes family bHLH transcription factor 4 [Source:HGNC Symbol;Acc:HGNC:24149]	HES4	ENSG00000188290	57801	2.11155	1.55737	0	1.22297	1.98333	0	1.14186	1.14449	1.06742	2.92676	1.95061	1.53265	0.808334	1.80459	protein_coding	1.55737	1.14317	1.74163
ENSMMUG00000001819	0.734478	1.54268	0.252115	0.61559	0.982371	0.924989	1.79608	0.365295	0.54558	0.970086	-0.174315	1.98279	0.0557477	0.813348	0.999648		ISG15 ubiquitin-like modifier [Source:HGNC Symbol;Acc:HGNC:4053]	700141	Ubiquitin-like protein ISG15; Uncharacterized protein [Source:UniProtKB/TrEMBL;Acc:F7GS84]	ISG15	ENSG00000187608	9636	60.556	133.747	210.55	134.951	102.511	100.372	51.1928	58.1396	78.0538	147.909	157.081	96.0201	82.4207	120.858	protein_coding	133.747	79.2557	121.965
ENSMMUG00000001820	-0.74353	1.59167	0.17511	0.67561	0.989931	-1.50814	1.45423	0.489913	0.483966	0.955211	0.750511	1.07465	0.419052	0.51741	0.989288		regulator of G-protein signaling 6 [Source:RefSeq peptide;Acc:NP_001252650]	694620	Uncharacterized protein [Source:UniProtKB/TrEMBL;Acc:F7AG67]	RGS6	ENSG00000182732	9628	9.34304	4.74903	8.2326	7.44156	5.4426	8.32935	4.96524	5.51646	6.06341	4.57038	0	4.4772	1.91717	2.74119	protein_coding	8.2326	5.47953	3.19718
ENSMMUG00000001821	0.0922467	4.27649	0.0109063	0.916826	0.995225	0.100602	4.43697	0.0133018	0.908181	0.997099	-0.00738163	4.44084	0.000280815	0.98663	0.999952	USP54	ubiquitin specific peptidase 54 [Source:HGNC Symbol;Acc:HGNC:23513]	706859	ubiquitin specific peptidase 54 [Source:HGNC Symbol;Acc:HGNC:23513]	USP54	ENSG00000166348	159195	7.82259	13.9559	12.4018	11.3934	17.4753	17.5268	11.011	16.1976	15.5527	14.0978	24.4998	9.17474	7.00242	13.6937	protein_coding	12.4018	16.8364	11.6363
ENSMMUG00000001824	0.358291	5.60501	0.448533	0.503033	0.972784	0.0545991	5.57127	0.0120782	0.912488	0.997099	0.312508	5.72438	0.677324	0.41051	0.984191		FSHD region gene 1 [Source:HGNC Symbol;Acc:HGNC:3954]	698743	Protein FRG1; Uncharacterized protein [Source:UniProtKB/TrEMBL;Acc:F7E851]	FRG1	ENSG00000275145	100134091	0	0.653458	6.96604	2.53983	4.43324	0	2.44643	5.61527	3.12374	0.575644	2.11204	2.86465	0.494622	1.51174	protein_coding	0.653458	3.43984	1.34384
ENSMMUG00000001831	3.7291	3.44965	6.5367	0.0105671	0.145419	3.12163	3.03833	3.70472	0.0542588	0.439209	0.627709	4.01415	1.92182	0.165656	0.941921		actin-binding protein IPP [Source:RefSeq peptide;Acc:NP_001247672]	706893	Uncharacterized protein [Source:UniProtKB/TrEMBL;Acc:F7GS48]	IPP	ENSG00000197429	3652	0	0	0	0	0	1.79212	0.692737	0.970075	0.863732	0	2.15776	0.324769	0	0.620631	protein_coding	0	0.831406	0.162385
ENSMMUG00000001833	-0.191657	6.6142	0.204823	0.650856	0.985207	-0.155774	6.78415	0.174239	0.676371	0.986836	-0.0303657	6.66807	0.00757832	0.930629	0.999648		syntaxin-16 [Source:RefSeq peptide;Acc:NP_001244580]	694811	Uncharacterized protein [Source:UniProtKB/TrEMBL;Acc:F7GQX4]	STX16	ENSG00000124222	8675	0	2.94523	2.63471	1.85998	3.06189	4.95381	0.690711	1.27863	2.49626	0.283038	0.275455	0.619127	0.523815	0.425359	protein_coding	2.63471	2.17026	0.403426
ENSMMUG00000001841	-1.59189	5.92488	6.93934	0.00843203	0.120687	-1.41544	6.12405	6.6154	0.0101101	0.125528	-0.158248	5.2382	0.11847	0.7307	0.99884		histone-lysine N-methyltransferase SETD7 [Source:RefSeq peptide;Acc:NP_001244432]	700426	SET domain containing (lysine methyltransferase) 7 [Source:HGNC Symbol;Acc:HGNC:30412]	SETD7	ENSG00000145391	80854	1.77238	0	9.32652	3.69963	0	0.348489	0.141797	1.00214	0.373105	1.3029	0.149854	0.210512	0.356209	0.504867	protein_coding	1.77238	0.245143	0.28336
ENSMMUG00000001845	8.18344	1.53217	14.8097	0.00011892	0.024772	9.1421	2.35841	16.8075	4.13701e-05	0.0227449	-0.732205	2.7892	1.60136	0.20571	0.952291		DNA polymerase epsilon 4, accessory subunit [Source:HGNC Symbol;Acc:HGNC:18755]	710562	DNA polymerase epsilon subunit 4; Uncharacterized protein [Source:UniProtKB/TrEMBL;Acc:F7GQV8]	POLE4	ENSG00000115350	56655	1.64789	3.48992	0	1.71261	8.97284	6.26422	8.14097	8.7694	8.03686	7.10311	5.64279	3.81665	3.92696	5.12238	protein_coding	1.64789	8.45518	4.78488
ENSMMUG00000001848	6.58967	0.175752	8.44471	0.00366108	0.0698429	6.67283	0.188296	8.41665	0.00371801	0.0694225	0.126553	0.864064	0.0110874	0.91614	0.999648		sprouty RTK signaling antagonist 1 [Source:HGNC Symbol;Acc:HGNC:11269]	708752	Protein sprouty homolog 1; Uncharacterized protein [Source:UniProtKB/TrEMBL;Acc:F7GQV4]	SPRY1	ENSG00000164056	10252	0	0	0.153867	0.051289	0.414395	1.45649	0.472254	0	0.585784	0.371276	0.29358	0.0824833	0	0.186835	protein_coding	0	0.443325	0.188032
ENSMMUG00000001849	0.832248	4.04863	0.974686	0.323514	0.919859	3.26259	6.21484	9.55234	0.00199695	0.0576232	-2.4375	6.14355	7.04844	0.00793344	0.562844	IL5RA	interleukin 5 receptor subunit alpha [Source:HGNC Symbol;Acc:HGNC:6017]	704649	Uncharacterized protein [Source:UniProtKB/TrEMBL;Acc:F7GQQ7]	IL5RA	ENSG00000091181	3568	0	0.359501	0	0.119834	0.977426	0.259275	0.395613	0.674318	0.576658	0.132184	0.188141	0.323029	0.0425923	0.171487	protein_coding	0	0.534965	0.160162
ENSMMUG00000001850	6.56589	1.67168	9.88402	0.0016672	0.042429	6.51184	1.69199	7.44956	0.00634521	0.085131	0.125821	2.46978	0.0140689	0.905582	0.999648	SPARC	secreted protein acidic and cysteine rich [Source:HGNC Symbol;Acc:HGNC:11219]	712388	secreted protein, acidic, cysteine-rich (osteonectin) [Source:HGNC Symbol;Acc:HGNC:11219]	SPARC	ENSG00000113140	6678	0	0	1.97454	0.658182	0.789368	0	0.590437	0.61134	0.497786	0.0372227	0.141279	0.297701	0.17591	0.163028	protein_coding	0	0.600888	0.158595
ENSMMUG00000001853	0.701474	0.585049	0.259818	0.610246	0.982371	2.43604	1.95612	2.52643	0.111953	0.657827	-1.7463	1.93052	4.9085	0.0267249	0.71283	PMM1	phosphomannomutase 1 [Source:HGNC Symbol;Acc:HGNC:9114]	NA	phosphomannomutase 1 [Source:HGNC Symbol;Acc:HGNC:9114]	PMM1	ENSG00000100417	5372	17.3268	13.6353	12.7436	14.5686	11.1007	10.4608	8.85794	8.94322	9.84066	4.90074	4.19431	4.35503	1.85778	3.82697	protein_coding	13.6353	9.70201	4.27467
ENSMMUG00000001855	0.65206	2.69669	0.21635	0.641835	0.98335	1.0614	3.1053	0.571338	0.449728	0.947636	-0.381615	3.25067	0.374764	0.540419	0.993961		desumoylating isopeptidase 1 [Source:RefSeq peptide;Acc:NP_001253874]	708088	PPPDE peptidase domain-containing protein 2; Uncharacterized protein [Source:UniProtKB/TrEMBL;Acc:F7GQQ9]	PPPDE2	NA	NA	260.765	428.285	475.255	388.102	689.45	869.802	278.637	525.115	590.751	808.19	875.608	418.083	313.964	603.961	protein_coding	428.285	607.283	613.136
ENSMMUG00000001856	0.439188	7.74923	1.0706	0.30081	0.909326	0.111068	7.69814	0.0854019	0.770106	0.987503	0.331092	7.89082	0.766036	0.381446	0.984017	XRCC6	X-ray repair cross complementing 6 [Source:HGNC Symbol;Acc:HGNC:4055]	707975	X-ray repair complementing defective repair in Chinese hamster cells 6 [Source:HGNC Symbol;Acc:HGNC:4055]	XRCC6	ENSG00000196419	2547	0	0	0	0	0.0993668	0	1.27895	1.71325	0.772893	0	3.71695	0.263713	1.17295	1.2884	protein_coding	0	0.68916	0.718331
ENSMMUG00000001858	0.466574	8.37082	1.05849	0.303561	0.909624	-0.22742	8.11341	0.371594	0.542137	0.970086	0.705426	8.3704	3.11875	0.0773961	0.85072	HNRNPA3	heterogeneous nuclear ribonucleoprotein A3 [Source:HGNC Symbol;Acc:HGNC:24941]	702025	heterogeneous nuclear ribonucleoprotein A3 [Source:HGNC Symbol;Acc:HGNC:24941]	HNRNPA3	ENSG00000170144	220988	0.304255	6.22372	9.00431	5.17743	3.43656	9.45776	4.07721	3.39726	5.0922	4.32799	7.80924	3.63955	2.33362	4.5276	protein_coding	6.22372	3.75688	3.98377
ENSMMUG00000001861	-0.136856	5.38962	0.0603481	0.805947	0.994902	-0.372296	5.40988	0.514211	0.473322	0.952676	0.251128	5.33524	0.390616	0.531976	0.991334		nuclear factor, erythroid 2 like 2 [Source:HGNC Symbol;Acc:HGNC:7782]	707606	Uncharacterized protein [Source:UniProtKB/TrEMBL;Acc:F7ACY2]	NFE2L2	ENSG00000116044	4780	3.18441	4.22397	6.74053	4.71631	5.3867	17.0694	4.42426	6.0711	8.23786	4.8262	9.11088	5.1668	4.3265	5.8576	protein_coding	4.22397	5.7289	4.9965
ENSMMUG00000001869	-0.67415	3.79205	0.568503	0.450854	0.966173	-0.97087	3.80866	1.03968	0.307896	0.907922	0.304239	3.452	0.343524	0.557802	0.995828	SNAP47	synaptosome associated protein 47 [Source:HGNC Symbol;Acc:HGNC:30669]	696700	Uncharacterized protein [Source:UniProtKB/TrEMBL;Acc:F7GK63]	SNAP47	ENSG00000143740	116841	5.24954	5.9736	1.7894	4.33752	12.048	11.3275	6.52589	6.87653	9.19448	13.7089	9.42318	12.2783	5.75055	10.2902	protein_coding	5.24954	9.10199	10.8507
ENSMMUG00000001872	7.51446	0.945298	12.1408	0.000493298	0.0271091	7.55769	0.908932	11.659	0.000638935	0.033789	0.19748	1.67633	0.0528444	0.818186	0.999648	ZDHHC2	zinc finger DHHC-type containing 2 [Source:HGNC Symbol;Acc:HGNC:18469]	710001	Palmitoyltransferase [Source:UniProtKB/TrEMBL;Acc:F7GMT9]	ZDHHC2	ENSG00000104219	51201	33.3801	16.9153	15.9949	22.0968	25.0957	32.9899	81.3876	54.4535	48.4817	8.05542	52.7494	22.3406	25.6328	27.1946	protein_coding	16.9153	43.7217	23.9867
ENSMMUG00000001873	0.198934	6.0526	0.192203	0.66109	0.988534	-0.0475178	6.05864	0.0124298	0.911229	0.997099	0.259716	6.1362	0.519536	0.47104	0.98601		CCR4-NOT transcription complex subunit 7 [Source:HGNC Symbol;Acc:HGNC:14101]	702192	CCR4-NOT transcription complex subunit 7 isoform 1; Uncharacterized protein [Source:UniProtKB/TrEMBL;Acc:F7GMT4]	CNOT7	ENSG00000198791	29883	0	0.0670895	0	0.0223632	2.81008	0	1.20987	2.0472	1.51679	1.20565	2.01885	1.13442	0.365631	1.18114	protein_coding	0	1.62853	1.17003
ENSMMUG00000001874	-0.160594	7.34822	0.0232303	0.87886	0.994902	-0.24593	7.45563	0.354883	0.551362	0.97152	0.103678	7.35758	0.0118917	0.913164	0.999648	TM9SF3	transmembrane 9 superfamily member 3 [Source:HGNC Symbol;Acc:HGNC:21529]	704905	transmembrane 9 superfamily member 3 [Source:HGNC Symbol;Acc:HGNC:21529]	TM9SF3	ENSG00000077147	56889	0	0	5.69377	1.89792	0.170383	0	0.928981	1.19027	0.572408	0.407077	0.643779	0.542622	0.393504	0.496745	protein_coding	0	0.549682	0.474849
ENSMMUG00000001876	-0.741568	6.96998	0.53006	0.466582	0.966728	-0.446123	7.25743	1.51079	0.219019	0.840084	-0.281653	6.88241	0.0961724	0.756472	0.999218		phosphoinositide 3-kinase adapter protein 1 [Source:RefSeq peptide;Acc:NP_001253885]	705017	phosphoinositide-3-kinase adaptor protein 1 [Source:HGNC Symbol;Acc:HGNC:30034]	PIK3AP1	ENSG00000155629	118788	8.16997	4.03019	11.005	7.73506	16.4583	7.38292	7.05621	8.09021	9.7469	5.2944	8.73923	4.92539	2.71886	5.41947	protein_coding	8.16997	7.73657	5.10989
ENSMMUG00000001879	-0.939207	2.86428	0.622447	0.430139	0.956072	-0.474604	3.19845	0.153018	0.695668	0.986836	-0.452855	2.75886	0.441689	0.506308	0.988863	ANXA10	annexin A10 [Source:HGNC Symbol;Acc:HGNC:534]	693439	annexin A10 [Source:HGNC Symbol;Acc:HGNC:534]	ANXA10	ENSG00000109511	11199	27.0391	34.6389	20.1218	27.2666	53.4133	8.53662	31.3602	38.5135	32.9559	42.53	63.0082	22.8462	16.8361	36.3051	protein_coding	27.0391	34.9368	32.6881
ENSMMUG00000001880	0.232608	4.7923	0.102661	0.74866	0.993218	0.4111	5.04874	0.320968	0.571027	0.974944	-0.157161	5.08915	0.108642	0.741696	0.99884	DDX60	DExD/H-box helicase 60 [Source:HGNC Symbol;Acc:HGNC:25942]	693567	DEAD (Asp-Glu-Ala-Asp) box polypeptide 60 [Source:HGNC Symbol;Acc:HGNC:25942]	DDX60	ENSG00000137628	55601	20.5975	48.8386	28.4484	32.6282	35.601	67.9568	28.4936	34.8259	41.7193	53.9456	65.9316	44.2658	27.6387	47.9454	protein_coding	28.4484	35.2134	49.1057
ENSMMUG00000001883	0.528867	0.947101	0.18676	0.665627	0.989313	0.533463	1.07789	0.121245	0.727688	0.986836	-0.00767521	1.23316	6.17662e-05	0.993729	0.999952	KIAA2012	KIAA2012 [Source:HGNC Symbol;Acc:HGNC:51250]	NA	Uncharacterized protein [Source:UniProtKB/TrEMBL;Acc:F7FXI9]	KIAA2012	NA	NA	18.121	55.2461	39.8167	37.7279	77.6463	87.0164	35.3301	37.4615	59.3636	58.9431	80.9761	53.3969	27.817	55.2833	protein_coding	39.8167	57.5539	56.17
ENSMMUG00000001884	0.196749	7.19509	0.227648	0.633273	0.982381	0.359876	7.44409	0.988248	0.320171	0.913899	-0.156023	7.47967	0.188769	0.663943	0.996965			695282	DAZ associated protein 2 [Source:HGNC Symbol;Acc:HGNC:2684]	DAZAP2	ENSG00000183283	9802	2.72775	0	0	0.90925	6.04734	0.198643	4.3343	5.04026	3.90514	2.48118	4.61259	3.14985	1.21826	2.86547	protein_coding	0	4.68728	2.81552
ENSMMUG00000001886	-0.81876	6.23719	3.20709	0.0733196	0.55231	-0.731455	6.42674	3.32934	0.0680541	0.503315	-0.0803167	5.99784	0.0442454	0.833398	0.999648		ATP-binding cassette sub-family F member 1 [Source:RefSeq peptide;Acc:NP_001098632]	711864	Macaca mulatta ATP-binding cassette, sub-family F (GCN20), member 1 (ABCF1), mRNA. [Source:RefSeq mRNA;Acc:NM_001105162]	ABCF1	ENSG00000236342	102723826	0	0.802202	0	0.267401	0.445411	0.831672	0.671824	0.670312	0.654805	0.623538	0.725773	0.221642	0.107155	0.419527	protein_coding	0	0.671068	0.42259
ENSMMUG00000001888	1.00202	4.10358	1.54364	0.214077	0.842017	1.08036	4.31108	1.77806	0.182387	0.79577	-0.0810915	4.60975	0.0294527	0.863738	0.999648	MGRN1	mahogunin ring finger 1 [Source:HGNC Symbol;Acc:HGNC:20254]	NA	mahogunin ring finger 1, E3 ubiquitin protein ligase [Source:HGNC Symbol;Acc:HGNC:20254]	MGRN1	ENSG00000102858	23295	0	1.47076	0	0.490253	0.0510386	3.67743	0.0273716	0.273101	1.00724	0.0914557	0	0.162544	0	0.0634998	protein_coding	0	0.16207	0.0457278
ENSMMUG00000001890	-0.263228	2.6383	0.0374243	0.846604	0.994902	0.622582	3.30869	0.158334	0.690695	0.986836	-0.905928	3.14678	1.09031	0.296402	0.968453	NUDT16L1	nudix hydrolase 16 like 1 [Source:HGNC Symbol;Acc:HGNC:28154]	NA	Uncharacterized protein [Source:UniProtKB/TrEMBL;Acc:F6RYA1]	NUDT16L1	ENSG00000168101	84309	0.283088	12.7064	11.6036	8.1977	14.4993	32.531	10.5691	16.2574	18.4642	17.2787	15.9566	11.8803	5.852	12.7419	protein_coding	11.6036	15.3783	13.9184
ENSMMUG00000001892	-1.11343	3.7885	1.47157	0.225098	0.852603	-2.14656	3.61441	3.06025	0.0802295	0.560058	1.04279	2.92253	1.57257	0.209834	0.952865		UDP-glucose 6-dehydrogenase [Source:HGNC Symbol;Acc:HGNC:12525]	699500	UDP-glucose 6-dehydrogenase [Source:UniProtKB/TrEMBL;Acc:F7FXE1]	UGDH	ENSG00000109814	7358	0	3.22533	4.44885	2.55806	1.67668	0	1.51549	2.31852	1.37767	1.04648	0.661992	1.34994	0.855683	0.978524	protein_coding	3.22533	1.59608	0.951084
ENSMMUG00000001893	0.935983	6.21314	3.32457	0.0682518	0.53244	0.449455	6.031	0.977492	0.322819	0.914811	0.500984	6.4379	1.39261	0.237965	0.959171		interleukin-6 receptor subunit beta precursor [Source:RefSeq peptide;Acc:NP_001252920]	574127	Uncharacterized protein [Source:UniProtKB/TrEMBL;Acc:F7FX64]	IL6ST	ENSG00000134352	3572	8.27276	34.7337	21.1737	21.3934	24.5548	36.421	14.8118	17.0404	23.207	29.0153	24.891	14.4338	9.89393	19.5585	protein_coding	21.1737	20.7976	19.6624
ENSMMUG00000001894	-0.961211	6.90793	4.72687	0.0296949	0.316224	-1.07596	7.01405	6.46873	0.0109789	0.134332	0.115881	6.4863	0.083023	0.773242	0.999648			703046	Uncharacterized protein [Source:UniProtKB/TrEMBL;Acc:F7FXC0]	NA	NA	NA	7.68553	2.17238	5.03483		4.38214	0.24217	1.37459	3.04778		3.06191	2.43677	1.18493	1.65495		protein_coding	5.03483	2.21118	2.04586
ENSMMUG00000001895	0.470645	1.63697	0.144822	0.703533	0.992388	0.516505	1.79967	0.15634	0.692549	0.986836	-0.0298047	1.92959	0.00175554	0.966579	0.999952			NA	Uncharacterized protein [Source:UniProtKB/TrEMBL;Acc:F7FXA5]	NA	NA	NA	75.3599	126.871	47.1087		24.2642	23.5261	29.2888	35.2736		53.0195	31.9013	49.4169	30.0395		protein_coding	75.3599	26.7765	40.6591
ENSMMUG00000001896	0.271504	8.2387	0.401024	0.526561	0.97283	-0.129272	8.15508	0.129374	0.719081	0.986836	0.406093	8.28625	1.03748	0.308409	0.970441		G protein subunit beta 1 [Source:HGNC Symbol;Acc:HGNC:4396]	703399	Guanine nucleotide-binding protein G(I)/G(S)/G(T) subunit beta-1; Uncharacterized protein [Source:UniProtKB/TrEMBL;Acc:F7FXA9]	GNB1	ENSG00000078369	2782	0	0.278028	0.401231	0.22642	1.13849	3.66236	1.28321	1.17019	1.81356	1.17562	0	0.95253	1.01015	0.784574	protein_coding	0.278028	1.2267	0.98134
ENSMMUG00000001898	-0.0805703	5.01781	0.0173052	0.895341	0.994902	-0.252948	5.07781	0.165715	0.683949	0.986836	0.185252	5.01777	0.182913	0.668882	0.996965		N(alpha)-acetyltransferase 35, NatC auxiliary subunit [Source:HGNC Symbol;Acc:HGNC:24340]	710122	Uncharacterized protein [Source:UniProtKB/TrEMBL;Acc:F7FX45]	NAA35	ENSG00000135040	60560	0.201142	0.296703	0.0742763	0.190707	8.05166	0.175773	1.26055	2.00699	2.87374	0.89613	1.98408	0.557441	0.5005	0.984538	protein_coding	0.201142	1.63377	0.726785
ENSMMUG00000001899	-0.29649	5.14879	0.248846	0.617889	0.982371	-0.377884	5.2535	0.502884	0.478236	0.952858	0.0892858	5.09336	0.0441355	0.833602	0.999648	MRPS31	mitochondrial ribosomal protein S31 [Source:HGNC Symbol;Acc:HGNC:16632]	700149	Uncharacterized protein [Source:UniProtKB/TrEMBL;Acc:F7FX49]	MRPS31	NA	NA	2.62108	3.92448	0	2.18185	4.5275	5.78652	3.80765	4.95532	4.76925	4.14858	4.54885	1.80235	0.15843	2.66455	protein_coding	2.62108	4.74141	2.97547
ENSMMUG00000001901	1.27711	3.44031	1.13031	0.28771	0.90139	0.524528	3.05871	0.120856	0.728108	0.986836	0.750745	3.64894	1.07797	0.299152	0.968453	TMX1	thioredoxin related transmembrane protein 1 [Source:HGNC Symbol;Acc:HGNC:15487]	707057	thioredoxin-related transmembrane protein 1 [Source:HGNC Symbol;Acc:HGNC:15487]	TMX1	ENSG00000139921	81542	27.6601	24.8231	48.4278	33.637	25.9698	7.60639	14.469	18.0134	16.5146	13.9605	13.0833	20.4469	16.9937	16.1211	protein_coding	27.6601	16.2412	15.4771
ENSMMUG00000001902	-1.1303	2.84842	0.418318	0.517778	0.972784	-0.739942	3.15713	0.182436	0.669288	0.986836	-0.399548	2.60648	0.126664	0.721917	0.997711		TruB pseudouridine synthase family member 1 [Source:HGNC Symbol;Acc:HGNC:16060]	699133	Putative tRNA pseudouridine synthase 1; Uncharacterized protein [Source:UniProtKB/TrEMBL;Acc:F7FWZ2]	TRUB1	ENSG00000165832	142940	52.6329	87.3316	21.5592	53.8412	29.0316	54.6911	29.2517	38.5419	37.8791	38.1295	64.5698	43.4271	33.5247	44.9127	protein_coding	52.6329	33.8968	40.7783
ENSMMUG00000001905	1.11501	5.55867	0.891021	0.345201	0.928461	1.09334	5.68074	2.54934	0.11034	0.655247	0.0668354	6.04182	0.00451035	0.946455	0.999648	ATRNL1	attractin like 1 [Source:HGNC Symbol;Acc:HGNC:29063]	705767	attractin-like 1 [Source:HGNC Symbol;Acc:HGNC:29063]	ATRNL1	ENSG00000107518	26033	29.7076	32.2907	45.5286	35.8423	23.8229	40.6854	18.0837	21.2194	25.9529	27.8047	48.3819	27.5676	13.4627	29.3042	protein_coding	32.2907	22.5211	27.6862
ENSMMUG00000001906	0.388274	8.68576	0.728318	0.393429	0.944427	0.225845	8.7361	0.38285	0.536082	0.968847	0.171409	8.88266	0.170797	0.679405	0.996965		mediator complex subunit 13 like [Source:HGNC Symbol;Acc:HGNC:22962]	713867	mediator complex subunit 13-like [Source:HGNC Symbol;Acc:HGNC:22962]	MED13L	ENSG00000123066	23389	0	0.285366	5.94312	2.07616	1.12664	0.682729	1.01396	0.981649	0.951243	0.846973	4.31563	0.907316	0.687884	1.68945	protein_coding	0.285366	0.997803	0.877145
ENSMMUG00000001907	NA	NA	NA	NA	NA	6.4104	-0.0341452	10.0964	0.0014856	0.0477111	-0.431162	0.371019	0.180196	0.671205	0.996965		dynein light chain roadblock-type 2 [Source:HGNC Symbol;Acc:HGNC:15467]	713503	Uncharacterized protein [Source:UniProtKB/TrEMBL;Acc:F7FWW6]	DYNLRB2	ENSG00000168589	83657	146.557	137.208	91.4045	125.057	174.406	116.585	116.356	191.63	149.744	76.6337	159.384	73.4155	48.0205	89.3636	protein_coding	137.208	145.495	75.0246
ENSMMUG00000001908	0.0301615	4.47078	0.000861049	0.976591	0.9975	0.360201	4.825	0.142934	0.705382	0.986836	-0.334662	4.77863	0.523852	0.469203	0.98601	NAV1	neuron navigator 1 [Source:HGNC Symbol;Acc:HGNC:15989]	NA	neuron navigator 1 [Source:HGNC Symbol;Acc:HGNC:15989]	NAV1	ENSG00000134369	89796	3.82082	3.23244	5.69557	4.24961	5.34362	6.00268	4.22557	4.70943	5.07033	4.84392	4.4419	3.13664	2.01654	3.60975	protein_coding	3.82082	5.02653	3.78927
ENSMMUG00000001909	-0.39139	0.970991	0.0536384	0.816849	0.994902	0.431675	1.52309	0.0603517	0.805941	0.99001	-0.81066	1.31724	0.93376	0.333888	0.97828	CUX2	cut like homeobox 2 [Source:HGNC Symbol;Acc:HGNC:19347]	NA	cut-like homeobox 2 [Source:HGNC Symbol;Acc:HGNC:19347]	CUX2	ENSG00000111249	23316	0.585227	1.27177	0.121561	0.65952	2.10075	1.86986	1.40461	1.99512	1.84259	1.1244	1.70089	1.12953	0.525079	1.11998	protein_coding	0.585227	1.93249	1.12697
ENSMMUG00000001913	-0.242721	3.01984	0.0361109	0.849287	0.994902	-0.748709	2.93209	0.296975	0.585785	0.978526	0.509875	2.80528	0.787302	0.374917	0.984017		mitochondrial ribosomal protein S23 [Source:HGNC Symbol;Acc:HGNC:14509]	708818	28S ribosomal protein S23, mitochondrial; Uncharacterized protein [Source:UniProtKB/TrEMBL;Acc:F7FWQ8]	MRPS23	ENSG00000181610	51649	80.8366	24.9677	23.0278	42.944	18.4333	45.4121	15.5213	21.3553	25.1805	9.41521	20.1135	14.539	13.2623	14.3325	protein_coding	24.9677	19.8943	13.9007
ENSMMUG00000001916	-0.588881	5.48395	1.14487	0.284626	0.89879	0.302079	6.1141	0.36954	0.543255	0.970086	-0.868972	5.82253	3.84407	0.0499222	0.786805	IPO9	importin 9 [Source:HGNC Symbol;Acc:HGNC:19425]	707210	importin 9 [Source:HGNC Symbol;Acc:HGNC:19425]	IPO9	ENSG00000198700	55705	1.76	0	0	0.586667	1.27417	0	1.03534	0.929712	0.809806	0	0	0.184448	0.178347	0.0906988	protein_coding	0	0.982528	0.0891733
ENSMMUG00000001917	-0.898811	4.95021	1.60528	0.205157	0.833992	-0.691268	5.19138	1.01847	0.312882	0.911547	-0.210507	4.7311	0.11212	0.737743	0.99884	MATK	megakaryocyte-associated tyrosine kinase [Source:HGNC Symbol;Acc:HGNC:6906]	NA	megakaryocyte-associated tyrosine kinase [Source:HGNC Symbol;Acc:HGNC:6906]	MATK	ENSG00000007264	4145	23.4067	34.1949	32.3795	29.9937	33.742	7.63072	27.2162	36.4244	26.2533	14.7508	24.1482	18.7261	7.93905	16.391	protein_coding	32.3795	30.4791	16.7384
ENSMMUG00000001918	-0.273741	3.92997	0.0668003	0.796054	0.994902	0.324042	4.40725	0.102202	0.749203	0.986836	-0.575867	4.24331	1.85819	0.172834	0.941921		transmembrane protein 165 [Source:HGNC Symbol;Acc:HGNC:30760]	696262	Transmembrane protein 165; Uncharacterized protein [Source:UniProtKB/TrEMBL;Acc:F6TZV2]	TMEM165	ENSG00000134851	55858	400.858	219.291	230.244	283.464	340.182	133.863	169.508	199.763	210.829	223.189	454.49	134.89	149.437	240.502	protein_coding	230.244	184.636	186.313
ENSMMUG00000001919	-0.0689141	5.7226	0.0181218	0.892914	0.994902	-0.521593	5.64003	1.07815	0.299111	0.903029	0.468835	5.60613	1.29115	0.255836	0.959194	CLOCK	clock circadian regulator [Source:HGNC Symbol;Acc:HGNC:2082]	NA	clock circadian regulator [Source:HGNC Symbol;Acc:HGNC:2082]	CLOCK	ENSG00000134852	9575	1.65166	2.7724	0	1.47469	3.61094	3.73279	2.34661	2.72776	3.10453	1.40827	0	1.14998	0.39245	0.737675	protein_coding	1.65166	3.16935	0.771217
ENSMMUG00000001920	0.148975	5.24082	0.068557	0.793449	0.994902	-0.108008	5.24574	0.0390243	0.843401	0.994304	0.270106	5.30156	0.444383	0.505014	0.988863	ZMYM5	zinc finger MYM-type containing 5 [Source:HGNC Symbol;Acc:HGNC:13029]	704759	zinc finger, MYM-type 5 [Source:HGNC Symbol;Acc:HGNC:13029]	ZMYM5	ENSG00000132950	9205	0	0.631212	0	0.210404	1.31218	0.81021	0.285289	0.695805	0.775871	0.540161	0	0.14118	0.0409529	0.180573	protein_coding	0	0.753007	0.0910665
ENSMMUG00000001923	NA	NA	NA	NA	NA	4.67062	0.982245	7.29387	0.00691904	0.0906815	-1.92469	1.02852	3.51237	0.0609123	0.821906	LMOD1	leiomodin 1 [Source:HGNC Symbol;Acc:HGNC:6647]	706900	Uncharacterized protein [Source:UniProtKB/TrEMBL;Acc:F6TZ32]	LMOD1	ENSG00000163431	25802	17.0873	10.9011	30.6453	19.5446	14.1054	0.136575	9.98197	10.3268	8.63769	17.9643	0	12.932	10.3803	10.3191	protein_coding	17.0873	10.1544	11.6561
ENSMMUG00000001924	1.49621	2.67702	1.21846	0.269662	0.8863	0.887134	2.38844	0.3701	0.54295	0.970086	0.602926	2.97968	1.08252	0.298134	0.968453		mitochondrial import inner membrane translocase subunit Tim17-A [Source:RefSeq peptide;Acc:NP_001182589]	707001	Mitochondrial import inner membrane translocase subunit Tim17-A; Uncharacterized protein [Source:UniProtKB/TrEMBL;Acc:F6TZ17]	TIMM17A	ENSG00000134375	10440	8.28551	27.4469	29.3724	21.7016	54.138	85.1483	39.9049	45.8557	56.2617	55.1492	84.0642	41.3322	38.0618	54.6518	protein_coding	27.4469	49.9969	48.2407
ENSMMUG00000001925	NA	NA	NA	NA	NA	-1.61436	1.00145	1.0478	0.306014	0.907645	-1.78124	-0.2455	2.3391	0.126162	0.907395			NA		NA	NA	NA	0	7.02838	0		5.29806	36.8377	4.81788	8.01173		6.81059	11.7499	6.23561	1.77333		protein_coding	0	6.65489	6.5231
ENSMMUG00000001926	-1.20223	4.76305	3.48951	0.061759	0.503678	-0.657805	5.13212	1.40117	0.236528	0.862169	-0.535953	4.54109	1.57402	0.209624	0.952865	RNPEP	arginyl aminopeptidase [Source:HGNC Symbol;Acc:HGNC:10078]	706696	Uncharacterized protein [Source:UniProtKB/TrEMBL;Acc:F6TYZ5]	RNPEP	ENSG00000176393	6051	2.47001	0	0.210487	0.8935	0.595228	7.12299	1.71769	1.26388	2.67495	0.304739	2.34541	0.0902684	2.3348	1.2688	protein_coding	0.210487	1.49079	1.31977
ENSMMUG00000001927	0.815616	8.16255	2.9899	0.0837852	0.589809	0.354033	8.0093	0.71656	0.397275	0.935343	0.473985	8.36791	1.28917	0.2562	0.959194		X-ray repair cross-complementing protein 5 [Source:RefSeq peptide;Acc:NP_001244295]	574279	Uncharacterized protein [Source:UniProtKB/TrEMBL;Acc:F6TSQ5]	NA	NA	NA	9.51549	18.8938	12.818		12.4624	21.3154	7.29109	9.27165		8.15032	10.1605	7.95907	8.23449		protein_coding	12.818	10.867	8.1924
[truncated: 13,323 more rows]
