# Supplementary material for: Dose-dependent effects of chronic alcohol drinking on peripheral immune responses
Source: Sci Rep. 2019 May 24;9:7847. doi: 10.1038/s41598-019-44302-3 (PMC6534547; doi:10.1038/s41598-019-44302-3)
Supplement: Supplementary file 3 — Supplementary Table 2 [file 41598_2019_44302_MOESM3_ESM.xlsx]

## Sheet: CMD-CHD
Supplementary Table 2: Fold Changes in MicroRNA genes comparing CMD and CHD
	logFC	logCPM	LR	Pvalue	FDR	RHESUS_ENTREZ.x	Gene
ENSMMUG00000026846	0.40738	5.33926	0.203706	0.651746	0.984898	100315149	mml-mir-19a [Source:miRBase;Acc:MI0003003]
ENSMMUG00000026847	0.280511	8.51375	0.183268	0.66858	0.984898	100315392	mml-mir-29b-2 [Source:miRBase;Acc:MI0007597]
ENSMMUG00000026848	-0.0329136	6.1807	0.00295944	0.956616	0.985539	100315269	mml-mir-485 [Source:miRBase;Acc:MI0007758]
ENSMMUG00000026849	0.341495	6.73694	0.397897	0.528177	0.984898	100315449	mml-mir-185 [Source:miRBase;Acc:MI0007649]
ENSMMUG00000026851	NA	NA	NA	NA	NA	100315516	mml-mir-184 [Source:miRBase;Acc:MI0007648]
ENSMMUG00000026852	0.199462	16.4578	0.0883375	0.766301	0.984898	100315174	mml-let-7f-2 [Source:miRBase;Acc:MI0007578]
ENSMMUG00000026855	-0.0428149	4.23269	0.00235882	0.961264	0.985539	100315496	mml-mir-106a [Source:miRBase;Acc:MI0003107]
ENSMMUG00000026856	-0.828117	3.05947	0.638642	0.424203	0.984898	100315155	mml-mir-183 [Source:miRBase;Acc:MI0003084]
ENSMMUG00000026857	0.622132	4.98211	0.44405	0.505174	0.984898	100315412	mml-mir-503 [Source:miRBase;Acc:MI0007777]
ENSMMUG00000026861	0.850303	3.5118	0.356965	0.550197	0.984898	100315230	mml-mir-301a [Source:miRBase;Acc:MI0007685]
ENSMMUG00000026863	-0.823737	8.07027	1.81341	0.1781	0.984898	100315518	mml-mir-196a-2 [Source:miRBase;Acc:MI0007659]
ENSMMUG00000026868	-0.636201	6.76071	0.964547	0.326044	0.984898	100315246	mml-mir-370 [Source:miRBase;Acc:MI0007714]
ENSMMUG00000026869	0.235193	8.45168	0.194657	0.659069	0.984898	100315142	mml-mir-221 [Source:miRBase;Acc:MI0002892]
ENSMMUG00000026870	0.666826	5.66515	0.558778	0.454753	0.984898	100315184	mml-mir-30c-1 [Source:miRBase;Acc:MI0007599]
ENSMMUG00000026872	-0.232026	7.80479	0.131678	0.716699	0.984898	100315152	mml-mir-23a [Source:miRBase;Acc:MI0003051]
ENSMMUG00000026873	-0.116205	6.47701	0.0420878	0.837452	0.984898	100315252	mml-mir-378a [Source:miRBase;Acc:MI0007726]
ENSMMUG00000026876	1.2112	10.6914	4.16017	0.0413852	0.984898	100315137	mml-mir-181a-2 [Source:miRBase;Acc:MI0002808]
ENSMMUG00000026878	0.477233	11.0134	0.704151	0.401392	0.984898	100315260	mml-mir-423 [Source:miRBase;Acc:MI0007739]
ENSMMUG00000026881	1.49351	0.581739	0.460521	0.49738	0.984898	100315512	mml-mir-136 [Source:miRBase;Acc:MI0007626]
ENSMMUG00000026884	0.794393	8.86282	1.71168	0.190768	0.984898	100315384	mml-mir-181b-1 [Source:miRBase;Acc:MI0002932]
ENSMMUG00000026885	0.224259	8.90678	0.169206	0.680819	0.984898	100315596	mml-mir-27b [Source:miRBase;Acc:MI0007595]
ENSMMUG00000026887	-0.392541	4.42663	0.298138	0.585052	0.984898	100315148	mml-mir-18a [Source:miRBase;Acc:MI0003002]
ENSMMUG00000026888	-0.139305	1.50256	0.00631036	0.936684	0.984898	100315244	mml-mir-365-1 [Source:miRBase;Acc:MI0007710]
ENSMMUG00000026897	1.12322	0.0139621	0.16497	0.684621	0.984898	100315151	mml-mir-215 [Source:miRBase;Acc:MI0003025]
ENSMMUG00000026898	-1.14611	-0.0308434	0.178751	0.672449	0.984898	100315264	mml-mir-450a-1 [Source:miRBase;Acc:MI0007749]
ENSMMUG00000026899	-0.275472	4.67153	0.10458	0.746401	0.984898	100315136	mml-mir-34a [Source:miRBase;Acc:MI0002801]
ENSMMUG00000026904	6.11296	-0.54596	4.74073	0.0294566	0.984898	100315411	mml-mir-497 [Source:miRBase;Acc:MI0007771]
ENSMMUG00000026905	0.16981	11.9405	0.0950625	0.757837	0.984898	100315181	mml-mir-26a-2 [Source:miRBase;Acc:MI0007593]
ENSMMUG00000026906	-0.391338	13.2145	0.383716	0.535621	0.984898	100315382	mml-mir-98 [Source:miRBase;Acc:MI0002696]
ENSMMUG00000026908	0.740404	13.2416	1.32488	0.249719	0.984898	100315206	mml-mir-150 [Source:miRBase;Acc:MI0007641]
ENSMMUG00000026909	0.186601	1.05666	0.0109257	0.916752	0.984898	100315492	mml-mir-219-1 [Source:miRBase;Acc:MI0002884]
ENSMMUG00000026912	-0.641105	6.69145	1.33759	0.24746	0.984898	100315153	mml-mir-106b [Source:miRBase;Acc:MI0003073]
ENSMMUG00000026913	2.55736	0.612627	1.57516	0.209459	0.984898	100315140	mml-mir-214 [Source:miRBase;Acc:MI0002858]
ENSMMUG00000026915	1.22962	10.6717	4.2359	0.0395777	0.984898	100315493	mml-mir-181a-1 [Source:miRBase;Acc:MI0002931]
ENSMMUG00000026917	0.0934919	10.5564	0.0317248	0.858633	0.984898	100315129	mml-mir-29a [Source:miRBase;Acc:MI0002662]
ENSMMUG00000026920	0.290388	16.8005	0.1843	0.667704	0.984898	100315505	mml-mir-16-2 [Source:miRBase;Acc:MI0007589]
ENSMMUG00000026921	-0.244186	8.32521	0.195133	0.658679	0.984898	100315218	mml-mir-199a-2 [Source:miRBase;Acc:MI0007662]
ENSMMUG00000026925	0.756971	6.13234	1.70928	0.191079	0.984898	100315444	mml-mir-10a [Source:miRBase;Acc:MI0007587]
ENSMMUG00000026926	0.0913976	2.10146	0.00293818	0.956772	0.985539	100315275	mml-mir-495 [Source:miRBase;Acc:MI0007769]
ENSMMUG00000026931	NA	NA	NA	NA	NA	100315458	mml-mir-455 [Source:miRBase;Acc:MI0007756]
ENSMMUG00000026932	0.364208	6.47852	0.314079	0.575188	0.984898	100315522	mml-mir-222 [Source:miRBase;Acc:MI0007680]
ENSMMUG00000026934	0.891886	6.09361	1.68149	0.194727	0.984898	100315484	mml-mir-200c [Source:miRBase;Acc:MI0002484]
ENSMMUG00000026938	0.5126	9.33702	0.918221	0.337942	0.984898	100315583	mml-mir-425 [Source:miRBase;Acc:MI0007741]
ENSMMUG00000026939	-0.740012	0.447764	0.0716318	0.788976	0.984898	100315582	mml-mir-365-2 [Source:miRBase;Acc:MI0007711]
ENSMMUG00000026941	0.293518	11.0098	0.32554	0.568297	0.984898	100315593	mml-mir-103-1 [Source:miRBase;Acc:MI0002743]
ENSMMUG00000026943	-0.0286799	4.65887	0.0016774	0.967331	0.987623	100315520	mml-mir-210 [Source:miRBase;Acc:MI0007670]
ENSMMUG00000026944	0.440425	6.72517	0.517452	0.471931	0.984898	100315217	mml-mir-197 [Source:miRBase;Acc:MI0007661]
ENSMMUG00000026946	0.271654	5.89024	0.155832	0.693023	0.984898	100315120	mml-mir-125b-1 [Source:miRBase;Acc:MI0002514]
ENSMMUG00000026947	-0.403049	7.72131	0.365539	0.545446	0.984898	100315576	mml-mir-27a [Source:miRBase;Acc:MI0003052]
ENSMMUG00000026948	0.722513	6.06125	1.557	0.212105	0.984898	100315178	mml-mir-10b [Source:miRBase;Acc:MI0007588]
ENSMMUG00000026950	0.279608	9.01666	0.287401	0.591891	0.984898	100315190	mml-mir-101-2 [Source:miRBase;Acc:MI0007610]
ENSMMUG00000026951	0.781372	2.79591	0.354351	0.551661	0.984898	100315237	mml-mir-330 [Source:miRBase;Acc:MI0007697]
ENSMMUG00000026953	0.23232	4.84459	0.105157	0.745727	0.984898	100315119	mml-mir-141 [Source:miRBase;Acc:MI0002485]
ENSMMUG00000026954	0.170015	11.9401	0.0954711	0.757334	0.984898	100315436	mml-mir-26a-1 [Source:miRBase;Acc:MI0002646]
ENSMMUG00000026955	0.998142	2.71722	0.406669	0.523665	0.984898	100315199	mml-mir-138 [Source:miRBase;Acc:MI0007628]
ENSMMUG00000026958	0.0904442	10.5094	0.0298698	0.862786	0.984898	100315183	mml-mir-29c [Source:miRBase;Acc:MI0007598]
ENSMMUG00000026963	-0.290195	1.70956	0.0307194	0.860868	0.984898	100315489	mml-mir-100 [Source:miRBase;Acc:MI0002714]
ENSMMUG00000026964	-0.948316	12.7416	1.69705	0.192675	0.984898	100315205	mml-mir-148a [Source:miRBase;Acc:MI0007638]
ENSMMUG00000026966	1.13425	-0.396154	0.171899	0.678429	0.984898	100315539	mml-mir-499 [Source:miRBase;Acc:MI0007773]
ENSMMUG00000026970	0.255345	7.0499	0.197819	0.656487	0.984898	100315147	mml-mir-17 [Source:miRBase;Acc:MI0003001]
ENSMMUG00000026971	0.338238	9.82793	0.322646	0.570022	0.984898	100315128	mml-mir-24-1 [Source:miRBase;Acc:MI0002637]
ENSMMUG00000026974	NA	NA	NA	NA	NA	100315139	mml-mir-211 [Source:miRBase;Acc:MI0002850]
ENSMMUG00000026975	-3.6564	0.870914	2.178	0.139996	0.984898	100315220	mml-mir-206 [Source:miRBase;Acc:MI0007667]
ENSMMUG00000026976	-0.309165	9.57344	0.261647	0.608991	0.984898	100315256	mml-mir-409 [Source:miRBase;Acc:MI0007733]
ENSMMUG00000026977	0.196086	10.774	0.14924	0.699262	0.984898	100315130	mml-mir-30a [Source:miRBase;Acc:MI0002666]
ENSMMUG00000026978	0.290363	16.8004	0.185434	0.666744	0.984898	100315146	mml-mir-16-1 [Source:miRBase;Acc:MI0002958]
ENSMMUG00000026980	0.788041	8.75472	1.68466	0.194306	0.984898	100315210	mml-mir-181d [Source:miRBase;Acc:MI0007647]
ENSMMUG00000026982	0.41465	14.9431	0.353066	0.552383	0.984898	100315201	mml-mir-142 [Source:miRBase;Acc:MI0007631]
ENSMMUG00000026988	0.302875	3.71082	0.141476	0.706818	0.984898	100315525	mml-mir-331 [Source:miRBase;Acc:MI0007698]
ENSMMUG00000026990	0.131514	14.2806	0.0506739	0.821895	0.984898	100315443	mml-let-7i [Source:miRBase;Acc:MI0007580]
ENSMMUG00000026994	-0.317971	8.22968	0.345853	0.55647	0.984898	100315381	mml-mir-28 [Source:miRBase;Acc:MI0002649]
ENSMMUG00000026995	0.731862	8.56911	1.77049	0.183321	0.984898	100315234	mml-mir-320a [Source:miRBase;Acc:MI0007691]
ENSMMUG00000026996	0.0778746	4.75494	0.0117435	0.913704	0.984898	100315529	mml-mir-375 [Source:miRBase;Acc:MI0007720]
ENSMMUG00000026997	0.0165568	1.98159	0.000106218	0.991777	0.991777	100315133	mml-mir-99a [Source:miRBase;Acc:MI0002702]
ENSMMUG00000026999	-0.26998	4.07896	0.130628	0.717782	0.984898	100315437	mml-mir-182 [Source:miRBase;Acc:MI0002815]
ENSMMUG00000027001	0.73047	2.61705	0.210753	0.646178	0.984898	100315138	mml-mir-181c [Source:miRBase;Acc:MI0002811]
ENSMMUG00000027002	0.208703	9.95058	0.160113	0.689052	0.984898	100315200	mml-mir-140 [Source:miRBase;Acc:MI0007630]
ENSMMUG00000027003	0.206012	16.4746	0.0953779	0.757448	0.984898	100315442	mml-let-7a-3 [Source:miRBase;Acc:MI0007572]
ENSMMUG00000027004	0.246014	6.05181	0.191481	0.661687	0.984898	100315599	mml-mir-340 [Source:miRBase;Acc:MI0007703]
ENSMMUG00000027007	-0.644832	7.09225	0.981901	0.32173	0.984898	100315511	mml-mir-134 [Source:miRBase;Acc:MI0007623]
ENSMMUG00000027008	-0.694164	9.15589	1.15703	0.282081	0.984898	100315531	mml-mir-382 [Source:miRBase;Acc:MI0007730]
ENSMMUG00000027010	-0.718837	4.39907	0.992201	0.319205	0.984898	100315274	mml-mir-493 [Source:miRBase;Acc:MI0007767]
ENSMMUG00000027011	0.293492	11.0099	0.324908	0.568673	0.984898	100315509	mml-mir-103-2 [Source:miRBase;Acc:MI0007611]
ENSMMUG00000027012	0.562681	4.95644	0.92981	0.334912	0.984898	100315454	mml-mir-369 [Source:miRBase;Acc:MI0007713]
ENSMMUG00000027013	0.439079	9.56755	0.713579	0.398258	0.984898	100315175	mml-mir-7-1 [Source:miRBase;Acc:MI0007581]
ENSMMUG00000027014	0.0446523	6.19156	0.00444851	0.946823	0.985539	100315211	mml-mir-186 [Source:miRBase;Acc:MI0007650]
ENSMMUG00000027015	0.440808	9.56386	0.716867	0.397173	0.984898	100315503	mml-mir-7-2 [Source:miRBase;Acc:MI0007582]
ENSMMUG00000027018	0.372626	2.15073	0.0522211	0.819242	0.984898	100315403	mml-mir-335 [Source:miRBase;Acc:MI0007699]
ENSMMUG00000027019	-0.531613	2.60433	0.158578	0.690469	0.984898	100315532	mml-mir-412 [Source:miRBase;Acc:MI0007736]
ENSMMUG00000027020	0.461711	9.02903	0.726571	0.393997	0.984898	100315242	mml-mir-361 [Source:miRBase;Acc:MI0007707]
ENSMMUG00000027023	0.0883167	11.3086	0.0249061	0.874601	0.984898	100315154	mml-mir-93 [Source:miRBase;Acc:MI0003074]
ENSMMUG00000027026	-0.399686	1.57381	0.0569026	0.81146	0.984898	100315524	mml-mir-323a [Source:miRBase;Acc:MI0007692]
ENSMMUG00000027027	-0.462852	3.42791	0.279152	0.597257	0.984898	100315482	mml-mir-296 [Source:miRBase;Acc:MI0007681]
ENSMMUG00000027028	1.17367	2.63622	0.691412	0.405684	0.984898	100315485	mml-mir-130a [Source:miRBase;Acc:MI0002524]
ENSMMUG00000027029	0.477382	3.54339	0.296841	0.58587	0.984898	100315515	mml-mir-152 [Source:miRBase;Acc:MI0007643]
ENSMMUG00000027031	-0.159625	0.867957	0.00569379	0.939851	0.984898	100315197	mml-mir-135a-1 [Source:miRBase;Acc:MI0007624]
ENSMMUG00000027033	0.30465	2.11489	0.0282671	0.866482	0.984898	100315258	mml-mir-421 [Source:miRBase;Acc:MI0007737]
ENSMMUG00000027037	0.0555203	5.89681	0.00599225	0.938298	0.984898	100315176	mml-mir-9-1 [Source:miRBase;Acc:MI0007584]
ENSMMUG00000027038	-0.0847264	6.613	0.0227918	0.88	0.984898	100315450	mml-mir-195 [Source:miRBase;Acc:MI0007658]
ENSMMUG00000027039	0.635086	5.58831	0.689776	0.406241	0.984898	100315507	mml-mir-30c-2 [Source:miRBase;Acc:MI0007600]
ENSMMUG00000027041	0.389523	2.91043	0.0633083	0.801341	0.984898	100315600	mml-mir-424 [Source:miRBase;Acc:MI0007740]
ENSMMUG00000027048	0.293104	11.0085	0.325947	0.568055	0.984898	100315478	mml-mir-107 [Source:miRBase;Acc:MI0002754]
ENSMMUG00000027049	-0.173714	5.69027	0.0800996	0.777162	0.984898	100315407	mml-mir-411 [Source:miRBase;Acc:MI0007735]
ENSMMUG00000027050	0.122641	4.26238	0.0265431	0.870581	0.984898	100315189	mml-mir-95 [Source:miRBase;Acc:MI0007608]
ENSMMUG00000027051	0.010616	11.8832	0.00028871	0.986443	0.991777	100315506	mml-mir-26b [Source:miRBase;Acc:MI0007594]
ENSMMUG00000027052	0.0961875	7.81602	0.03386	0.854005	0.984898	100315481	mml-mir-148b [Source:miRBase;Acc:MI0007639]
ENSMMUG00000027053	-1.57792	1.21055	0.81975	0.365253	0.984898	100315150	mml-mir-194-1 [Source:miRBase;Acc:MI0003024]
ENSMMUG00000027054	-0.0142081	10.1034	0.000607342	0.980339	0.991777	100315172	mml-let-7d [Source:miRBase;Acc:MI0007575]
ENSMMUG00000027055	0.277773	9.01749	0.282894	0.594811	0.984898	100315134	mml-mir-101-1 [Source:miRBase;Acc:MI0002723]
ENSMMUG00000027059	0.690001	2.51108	0.251936	0.615715	0.984898	100315597	mml-mir-139 [Source:miRBase;Acc:MI0007629]
ENSMMUG00000027060	0.768616	7.32164	0.989475	0.319871	0.984898	100315385	mml-mir-20a [Source:miRBase;Acc:MI0003004]
ENSMMUG00000027061	0.635221	12.2044	0.965412	0.325827	0.984898	100315390	mml-let-7g [Source:miRBase;Acc:MI0007579]
ENSMMUG00000027064	0.244931	10.4944	0.221455	0.637934	0.984898	100315185	mml-mir-30d [Source:miRBase;Acc:MI0007601]
ENSMMUG00000027065	NA	NA	NA	NA	NA	100315219	mml-mir-204 [Source:miRBase;Acc:MI0007665]
ENSMMUG00000027069	0.50576	14.2005	0.701405	0.402312	0.984898	100315397	mml-mir-155 [Source:miRBase;Acc:MI0007645]
ENSMMUG00000027072	-1.23232	9.12461	3.39361	0.0654495	0.984898	100315207	mml-mir-151 [Source:miRBase;Acc:MI0007642]
ENSMMUG00000027073	0.0847904	6.75539	0.0187923	0.890964	0.984898	100315145	mml-mir-15a [Source:miRBase;Acc:MI0002957]
ENSMMUG00000027076	0.178413	2.69757	0.0181821	0.892738	0.984898	100315191	mml-mir-122a [Source:miRBase;Acc:MI0007613]
ENSMMUG00000027085	0.055524	5.89681	0.00596285	0.938449	0.984898	100315391	mml-mir-9-2 [Source:miRBase;Acc:MI0007585]
ENSMMUG00000027089	0.0856835	12.1165	0.016818	0.896816	0.984898	100315127	mml-mir-21 [Source:miRBase;Acc:MI0002621]
ENSMMUG00000027090	0.299352	12.0935	0.25266	0.615208	0.984898	100315438	mml-mir-223 [Source:miRBase;Acc:MI0002897]
ENSMMUG00000027093	0.272332	7.00492	0.202519	0.652695	0.984898	100315447	mml-mir-132 [Source:miRBase;Acc:MI0007620]
ENSMMUG00000027094	NA	NA	NA	NA	NA	100315530	mml-mir-377 [Source:miRBase;Acc:MI0007725]
ENSMMUG00000027095	-0.266092	6.91413	0.15342	0.695288	0.984898	100315406	mml-mir-381 [Source:miRBase;Acc:MI0007729]
ENSMMUG00000027096	0.864456	7.87226	2.8755	0.0899371	0.984898	100315240	mml-mir-339 [Source:miRBase;Acc:MI0007702]
ENSMMUG00000027098	0.140755	15.5139	0.0473251	0.827785	0.984898	100315171	mml-let-7c [Source:miRBase;Acc:MI0007574]
ENSMMUG00000027099	0.291265	5.38677	0.242089	0.622701	0.984898	100315393	mml-mir-99b [Source:miRBase;Acc:MI0007609]
ENSMMUG00000027100	-0.0710495	10.4755	0.0179452	0.893435	0.984898	100315439	mml-mir-25 [Source:miRBase;Acc:MI0003075]
ENSMMUG00000027101	-3.7176	0.75478	2.46133	0.11668	0.984898	100315513	mml-mir-143 [Source:miRBase;Acc:MI0007632]
ENSMMUG00000027102	-0.0489039	6.85197	0.00613871	0.93755	0.984898	100315379	mml-mir-15b [Source:miRBase;Acc:MI0002496]
ENSMMUG00000027103	-0.244186	8.32521	0.194682	0.659048	0.984898	100315491	mml-mir-199a-1 [Source:miRBase;Acc:MI0002834]
ENSMMUG00000027104	0.198761	16.4441	0.0874973	0.767383	0.984898	100315173	mml-let-7f-1 [Source:miRBase;Acc:MI0007577]
ENSMMUG00000027105	1.50557	2.57909	0.914537	0.338914	0.984898	100315517	mml-mir-192 [Source:miRBase;Acc:MI0007654]
ENSMMUG00000027106	1.2571	12.2777	5.02626	0.0249658	0.984898	100315526	mml-mir-342 [Source:miRBase;Acc:MI0007704]
ENSMMUG00000027108	-0.473798	1.91197	0.103502	0.747667	0.984898	100315215	mml-mir-193b [Source:miRBase;Acc:MI0007656]
ENSMMUG00000027109	6.79678	-0.104866	8.37324	0.00380786	0.826413	100315208	mml-mir-154 [Source:miRBase;Acc:MI0007644]
ENSMMUG00000027110	0.746871	4.0863	0.877794	0.348807	0.984898	100315540	mml-mir-505 [Source:miRBase;Acc:MI0007779]
ENSMMUG00000027111	0.14349	8.31225	0.0558421	0.813193	0.984898	100315398	mml-mir-187 [Source:miRBase;Acc:MI0007651]
ENSMMUG00000027112	-0.0691352	6.21672	0.0141918	0.905173	0.984898	100315510	mml-mir-128b [Source:miRBase;Acc:MI0007617]
ENSMMUG00000027113	0.653188	3.59954	0.386752	0.534012	0.984898	100315410	mml-mir-491 [Source:miRBase;Acc:MI0007765]
ENSMMUG00000027119	-1.12987	1.32378	0.433917	0.510073	0.984898	100315580	mml-mir-194-2 [Source:miRBase;Acc:MI0007657]
ENSMMUG00000027123	0.144102	2.90621	0.0137957	0.9065	0.984898	100315434	mml-mir-30b [Source:miRBase;Acc:MI0002502]
ENSMMUG00000027124	-0.35351	4.44797	0.263769	0.607543	0.984898	100315131	mml-mir-32 [Source:miRBase;Acc:MI0002677]
ENSMMUG00000027125	0.363415	11.8631	0.444028	0.505185	0.984898	100315508	mml-mir-92a-2 [Source:miRBase;Acc:MI0007606]
ENSMMUG00000027126	1.016	4.3365	2.08814	0.148447	0.984898	100315536	mml-mir-484 [Source:miRBase;Acc:MI0007757]
ENSMMUG00000027127	0.416448	4.19232	0.176722	0.674205	0.984898	100315527	mml-mir-363 [Source:miRBase;Acc:MI0007709]
ENSMMUG00000027128	0.310251	8.55808	0.226754	0.633941	0.984898	100315182	mml-mir-29b-1 [Source:miRBase;Acc:MI0007596]
ENSMMUG00000027129	0.205656	16.4772	0.0947392	0.758237	0.984898	100315501	mml-let-7a-1 [Source:miRBase;Acc:MI0007570]
ENSMMUG00000027130	0.230504	1.72156	0.0178121	0.893828	0.984898	100315519	mml-mir-203 [Source:miRBase;Acc:MI0007664]
ENSMMUG00000027131	0.270511	6.28076	0.196174	0.657827	0.984898	100315180	mml-mir-23b [Source:miRBase;Acc:MI0007592]
ENSMMUG00000027132	-0.0470442	6.26056	0.00665387	0.934988	0.984898	100315121	mml-mir-128a [Source:miRBase;Acc:MI0002518]
ENSMMUG00000027133	1.45668	2.53578	1.48586	0.22286	0.984898	100315488	mml-mir-31 [Source:miRBase;Acc:MI0002671]
ENSMMUG00000027151	0.108821	4.60527	0.0112732	0.915443	0.984898	100315347	mml-mir-660 [Source:miRBase;Acc:MI0007901]
ENSMMUG00000027152	0.0977587	5.02873	0.0183005	0.892391	0.984898	100315558	mml-mir-628 [Source:miRBase;Acc:MI0007877]
ENSMMUG00000027155	-0.137575	4.92648	0.0495766	0.823802	0.984898	100315345	mml-mir-654 [Source:miRBase;Acc:MI0007898]
ENSMMUG00000027207	-0.572236	4.79923	0.793259	0.373116	0.984898	100315588	mml-mir-590 [Source:miRBase;Acc:MI0007855]
ENSMMUG00000027220	-0.0883126	3.25493	0.00747926	0.931083	0.984898	100315324	mml-mir-598 [Source:miRBase;Acc:MI0007859]
ENSMMUG00000027228	0.132484	7.90451	0.0650186	0.798733	0.984898	100315188	mml-mir-92b [Source:miRBase;Acc:MI0007607]
ENSMMUG00000027240	-0.651373	1.15321	0.114228	0.735381	0.984898	NA
ENSMMUG00000027245	6.57911	-0.243172	5.11273	0.0237509	0.984898	100315424	mml-mir-624 [Source:miRBase;Acc:MI0007873]
ENSMMUG00000027265	-2.31804	0.685771	0.753259	0.385446	0.984898	100315555	mml-mir-599 [Source:miRBase;Acc:MI0007860]
ENSMMUG00000027267	3.08662	0.323465	1.58598	0.207901	0.984898	100315547	mml-mir-542 [Source:miRBase;Acc:MI0007816]
ENSMMUG00000027279	-0.514517	5.18204	0.50686	0.476501	0.984898	100315319	mml-mir-584 [Source:miRBase;Acc:MI0007851]
ENSMMUG00000028541	0.453272	7.15347	0.661558	0.416011	0.984898	100315268	mml-mir-454 [Source:miRBase;Acc:MI0007755]
ENSMMUG00000028550	-0.224288	11.7222	0.161322	0.687943	0.984898	100315213	mml-mir-191 [Source:miRBase;Acc:MI0007653]
ENSMMUG00000028556	-0.277159	3.63111	0.0888623	0.765629	0.984898	100315239	mml-mir-338 [Source:miRBase;Acc:MI0007701]
ENSMMUG00000028558	0.548882	7.14518	0.96033	0.327104	0.984898	NA
ENSMMUG00000028562	NA	NA	NA	NA	NA	NA
ENSMMUG00000028568	0.627896	3.08785	0.31285	0.575937	0.984898	100315514	mml-mir-147b [Source:miRBase;Acc:MI0007637]
ENSMMUG00000028569	0.121932	15.4988	0.0349375	0.851727	0.984898	100315502	mml-let-7e [Source:miRBase;Acc:MI0007576]
ENSMMUG00000028591	1.24645	2.19768	0.871786	0.350461	0.984898	100315238	mml-mir-337 [Source:miRBase;Acc:MI0007700]
ENSMMUG00000028592	0.476674	5.4038	0.277564	0.598302	0.984898	100315156	mml-mir-19b-2 [Source:miRBase;Acc:MI0003108]
ENSMMUG00000028594	0.239546	4.66288	0.102338	0.749042	0.984898	100315126	mml-mir-190a [Source:miRBase;Acc:MI0002613]
ENSMMUG00000028627	0.263457	5.89465	0.145755	0.702626	0.984898	100315486	mml-mir-125b-2 [Source:miRBase;Acc:MI0002579]
ENSMMUG00000028628	-0.102102	3.97262	0.0148594	0.902979	0.984898	100315396	mml-mir-144 [Source:miRBase;Acc:MI0007633]
ENSMMUG00000028629	-0.102103	3.97262	0.0148504	0.903008	0.984898	100315396	mml-mir-144 [Source:miRBase;Acc:MI0007633]
ENSMMUG00000028635	0.206305	16.4744	0.0937962	0.759405	0.984898	100315170	mml-let-7a-2 [Source:miRBase;Acc:MI0007571]
ENSMMUG00000028662	0.337008	9.8284	0.323212	0.569684	0.984898	100315495	mml-mir-24-2 [Source:miRBase;Acc:MI0003053]
ENSMMUG00000028663	-0.824104	8.06917	1.8181	0.177539	0.984898	100315575	mml-mir-196a-1 [Source:miRBase;Acc:MI0002821]
ENSMMUG00000028666	0.457433	6.477	0.616223	0.432454	0.984898	NA
ENSMMUG00000028667	0.76707	8.50201	1.92102	0.165744	0.984898	NA
ENSMMUG00000032634	0.434086	5.12618	0.426299	0.513811	0.984898	100315350	mml-mir-671 [Source:miRBase;Acc:MI0007907]
ENSMMUG00000032639	-0.433489	6.23026	0.486709	0.485399	0.984898	100315261	mml-mir-431 [Source:miRBase;Acc:MI0007743]
ENSMMUG00000032646	NA	NA	NA	NA	NA	100315349	mml-mir-668 [Source:miRBase;Acc:MI0007906]
ENSMMUG00000032647	-1.4759	4.38833	2.78052	0.0954171	0.984898	606739	mml-mir-127 [Source:miRBase;Acc:MI0002582]
ENSMMUG00000032649	0.0444591	13.1322	0.00470478	0.945315	0.985539	100315193	mml-mir-126 [Source:miRBase;Acc:MI0007616]
ENSMMUG00000032650	0.131438	3.47646	0.0126608	0.910411	0.984898	100315402	mml-mir-324 [Source:miRBase;Acc:MI0007693]
ENSMMUG00000032653	-2.02588	0.684386	0.543562	0.46096	0.984898	NA	mml-mir-676-1 [Source:miRBase;Acc:MI0020873]
ENSMMUG00000032667	1.03613	3.31031	0.765373	0.381652	0.984898	NA	mml-mir-769 [Source:miRBase;Acc:MI0023677]
ENSMMUG00000032669	0.203783	8.07274	0.14811	0.700348	0.984898	NA
ENSMMUG00000032677	-0.852798	5.52455	1.54178	0.214352	0.984898	100315374	mml-mir-760 [Source:miRBase;Acc:MI0012545]
ENSMMUG00000032681	0.0597004	9.14448	0.0126381	0.910491	0.984898	100315186	mml-mir-30e [Source:miRBase;Acc:MI0007602]
ENSMMUG00000032688	-1.24414	4.5421	2.73943	0.0978994	0.984898	100315452	mml-mir-299 [Source:miRBase;Acc:MI0007684]
ENSMMUG00000032705	-1.09435	3.18259	1.05476	0.304413	0.984898	100315537	mml-mir-487b [Source:miRBase;Acc:MI0007761]
ENSMMUG00000032712	0.193438	4.82623	0.0740195	0.785572	0.984898	100315399	mml-mir-200a [Source:miRBase;Acc:MI0007663]
ENSMMUG00000032717	NA	NA	NA	NA	NA	100315276	mml-mir-496 [Source:miRBase;Acc:MI0007770]
ENSMMUG00000032765	0.0555285	5.89681	0.00592677	0.938635	0.984898	100315177	mml-mir-9-3 [Source:miRBase;Acc:MI0007586]
ENSMMUG00000032806	-1.34267	1.73542	0.918352	0.337908	0.984898	100315453	mml-mir-329-1 [Source:miRBase;Acc:MI0007695]
ENSMMUG00000032823	-1.02704	7.11725	3.40946	0.0648238	0.984898	100315468	mml-mir-627 [Source:miRBase;Acc:MI0007876]
ENSMMUG00000032826	0.719943	-0.214605	0.110293	0.739811	0.984898	100315578	mml-mir-33b [Source:miRBase;Acc:MI0007603]
ENSMMUG00000032833	0.499968	11.6499	0.705464	0.400954	0.984898	100315202	mml-mir-146a [Source:miRBase;Acc:MI0007634]
ENSMMUG00000032840	-2.0261	0.684386	0.545971	0.459969	0.984898	NA	mml-mir-676-1 [Source:miRBase;Acc:MI0020873]
ENSMMUG00000032846	2.02078	0.775258	0.742932	0.388723	0.984898	100315476	mml-mir-708 [Source:miRBase;Acc:MI0012542]
ENSMMUG00000032853	NA	NA	NA	NA	NA	100315214	mml-mir-193a [Source:miRBase;Acc:MI0007655]
ENSMMUG00000032859	NA	NA	NA	NA	NA	100315254	mml-mir-380 [Source:miRBase;Acc:MI0007728]
ENSMMUG00000032862	-1.05327	7.48236	2.71077	0.0996726	0.984898	100315253	mml-mir-379 [Source:miRBase;Acc:MI0007727]
ENSMMUG00000032873	-1.1131	9.96965	2.68593	0.101238	0.984898	100315262	mml-mir-432 [Source:miRBase;Acc:MI0007744]
ENSMMUG00000032875	1.20537	1.95271	0.521953	0.47001	0.984898	100315433	mml-mir-543 [Source:miRBase;Acc:MI0012544]
ENSMMUG00000032930	-0.806996	8.05956	1.96042	0.161469	0.984898	100315216	mml-mir-196b [Source:miRBase;Acc:MI0007660]
ENSMMUG00000032934	-0.270659	3.00819	0.0438724	0.834091	0.984898	100315249	mml-mir-374b [Source:miRBase;Acc:MI0007719]
ENSMMUG00000032938	-0.45973	3.02947	0.206796	0.649291	0.984898	100315195	mml-mir-130b [Source:miRBase;Acc:MI0007619]
ENSMMUG00000032952	0.0469755	3.50161	0.00215194	0.963	0.985539	100315344	mml-mir-652 [Source:miRBase;Acc:MI0007896]
ENSMMUG00000032957	-0.250057	4.12542	0.0960617	0.756608	0.984898	100315248	mml-mir-374a [Source:miRBase;Acc:MI0007718]
ENSMMUG00000032967	-0.556638	0.341524	0.0404589	0.840586	0.984898	100315441	mml-mir-508 [Source:miRBase;Acc:MI0006612]
ENSMMUG00000033002	1.03467	-0.178179	0.274475	0.600345	0.984898	100315533	mml-mir-429 [Source:miRBase;Acc:MI0007742]
ENSMMUG00000033032	0.712041	8.20222	1.76844	0.183576	0.984898	100315394	mml-mir-125a [Source:miRBase;Acc:MI0007615]
ENSMMUG00000033048	0.0770064	3.67852	0.00672245	0.934654	0.984898	100315480	mml-mir-20b [Source:miRBase;Acc:MI0007591]
ENSMMUG00000033093	-1.34274	1.73542	0.915123	0.338759	0.984898	100315236	mml-mir-329-2 [Source:miRBase;Acc:MI0007696]
ENSMMUG00000033102	0.787154	8.86944	1.68378	0.194423	0.984898	100315209	mml-mir-181b-2 [Source:miRBase;Acc:MI0007646]
ENSMMUG00000033111	2.85248	0.77439	1.7683	0.183593	0.984898	100315538	mml-mir-494 [Source:miRBase;Acc:MI0007768]
ENSMMUG00000033116	0.635821	7.81804	0.564602	0.452412	0.984898	100315266	mml-mir-451 [Source:miRBase;Acc:MI0007752]
ENSMMUG00000033130	-0.412405	1.47616	0.0573443	0.810744	0.984898	100315222	mml-mir-212 [Source:miRBase;Acc:MI0007671]
ENSMMUG00000033143	1.29631	1.77669	0.353307	0.552247	0.984898	100315420	mml-mir-576 [Source:miRBase;Acc:MI0007843]
ENSMMUG00000033146	0.273629	2.43795	0.0374144	0.846624	0.984898	100315267	mml-mir-453 [Source:miRBase;Acc:MI0007754]
ENSMMUG00000033179	0.440808	9.56386	0.718385	0.396674	0.984898	100315504	mml-mir-7-3 [Source:miRBase;Acc:MI0007583]
ENSMMUG00000033207	-0.8578	5.85343	2.05516	0.151691	0.984898	100315327	mml-mir-605 [Source:miRBase;Acc:MI0007864]
ENSMMUG00000033257	0.225993	13.9616	0.146745	0.701665	0.984898	100315389	mml-let-7b [Source:miRBase;Acc:MI0007573]
ENSMMUG00000033323	0.663195	2.85755	0.207963	0.648368	0.984898	100315243	mml-mir-362 [Source:miRBase;Acc:MI0007708]
ENSMMUG00000033393	-1.32962	8.90319	3.64318	0.0562993	0.984898	NA
ENSMMUG00000033417	-0.190828	6.16395	0.119319	0.729774	0.984898	100315569	mml-mir-942 [Source:miRBase;Acc:MI0007937]
ENSMMUG00000033419	5.67432	0.0788336	5.65272	0.0174283	0.984898	NA
ENSMMUG00000033441	-0.171024	5.60914	0.0968457	0.755648	0.984898	100315212	mml-mir-190b [Source:miRBase;Acc:MI0007652]
ENSMMUG00000033445	-0.319483	3.45189	0.114527	0.735047	0.984898	100315358	mml-mir-889 [Source:miRBase;Acc:MI0007923]
ENSMMUG00000033477	NA	NA	NA	NA	NA	100315535	mml-mir-450b [Source:miRBase;Acc:MI0007751]
ENSMMUG00000033488	1.40237	0.686926	0.342673	0.55829	0.984898	100315428	mml-mir-874 [Source:miRBase;Acc:MI0007915]
ENSMMUG00000033505	0.77951	2.60296	0.241058	0.623443	0.984898	100315356	mml-mir-877 [Source:miRBase;Acc:MI0007918]
ENSMMUG00000033515	-0.296343	2.6806	0.0344543	0.852744	0.984898	NA
ENSMMUG00000033556	NA	NA	NA	NA	NA	NA
ENSMMUG00000033579	-0.0380348	-0.00585444	0.00014849	0.990277	0.991777	NA
ENSMMUG00000033588	5.97085	0.316093	5.96562	0.0145875	0.984898	NA
ENSMMUG00000033605	0.817203	0.221338	0.0890236	0.765422	0.984898	NA
ENSMMUG00000033614	-0.317468	3.02292	0.0510161	0.821305	0.984898	NA	mml-mir-1304 [Source:miRBase;Acc:MI0020887]
ENSMMUG00000033637	-0.00825319	5.85124	0.000211775	0.988389	0.991777	NA
ENSMMUG00000033642	-0.376262	5.31856	0.372676	0.541549	0.984898	NA	mml-mir-1306 [Source:miRBase;Acc:MI0023626]
ENSMMUG00000033644	NA	NA	NA	NA	NA	NA
ENSMMUG00000033671	0.0425171	2.70368	0.0014963	0.969144	0.987623	NA	mml-mir-1247 [Source:miRBase;Acc:MI0023690]
ENSMMUG00000033698	5.69144	0.0927398	5.68019	0.0171575	0.984898	NA
ENSMMUG00000033699	-0.00825425	5.85124	0.000209807	0.988443	0.991777	NA
ENSMMUG00000033707	2.23242	0.434505	0.857437	0.354457	0.984898	NA
ENSMMUG00000033715	-0.0395967	1.57945	0.000512543	0.981938	0.991777	NA	mml-mir-1255b [Source:miRBase;Acc:MI0020890]
ENSMMUG00000033718	-0.0590818	1.17215	0.000886628	0.976245	0.991777	NA
ENSMMUG00000033742	-1.66985	-0.169854	0.341116	0.559186	0.984898	NA
ENSMMUG00000033747	NA	NA	NA	NA	NA	NA
ENSMMUG00000033793	0.306729	2.73082	0.0556908	0.813441	0.984898	NA	mml-mir-1271 [Source:miRBase;Acc:MI0020863]
ENSMMUG00000033805	-0.059468	3.89279	0.00614745	0.937505	0.984898	NA	mml-mir-1180 [Source:miRBase;Acc:MI0023638]
ENSMMUG00000033831	-0.709898	-0.141052	0.0525398	0.818701	0.984898	NA
ENSMMUG00000033839	2.25978	0.55406	1.05257	0.304917	0.984898	NA
ENSMMUG00000033846	0.213534	0.474114	0.0121964	0.912063	0.984898	NA
ENSMMUG00000033862	NA	NA	NA	NA	NA	NA
ENSMMUG00000033878	0.769527	8.50252	1.93185	0.164556	0.984898	NA	mml-mir-320b [Source:miRBase;Acc:MI0020860]
ENSMMUG00000033888	-0.606417	13.2243	0.54603	0.459944	0.984898	100315584	mml-mir-486 [Source:miRBase;Acc:MI0007759]
ENSMMUG00000033892	-0.451341	1.05403	0.0462374	0.829745	0.984898	NA	mml-mir-1296 [Source:miRBase;Acc:MI0020876]
ENSMMUG00000033919	2.32994	0.554769	0.950962	0.329475	0.984898	NA
ENSMMUG00000033962	-0.773839	11.4743	1.38335	0.239532	0.984898	NA
ENSMMUG00000033984	0.238372	-0.310465	0.011934	0.91301	0.984898	NA
ENSMMUG00000033994	-0.400717	0.107495	0.0429612	0.835798	0.984898	NA
ENSMMUG00000034008	-0.908288	0.286059	0.199522	0.655107	0.984898	100315158	mml-mir-1226 [Source:miRBase;Acc:MI0006315]
ENSMMUG00000034022	0.493584	0.295236	0.0462948	0.829641	0.984898	NA
ENSMMUG00000034031	2.5497	0.605248	1.35804	0.243878	0.984898	NA
ENSMMUG00000034052	NA	NA	NA	NA	NA	NA
ENSMMUG00000034066	-0.0667449	7.65756	0.0160748	0.899109	0.984898	NA
ENSMMUG00000034090	0.515157	1.51141	0.0887131	0.76582	0.984898	NA	mml-mir-1249 [Source:miRBase;Acc:MI0020872]
ENSMMUG00000034097	3.66945	0.147681	2.84817	0.0914779	0.984898	NA
ENSMMUG00000034163	-1.46755	1.59917	0.683287	0.408457	0.984898	NA
ENSMMUG00000034267	0.893922	-0.134575	0.127505	0.721033	0.984898	NA
ENSMMUG00000035093	0.166431	0.558281	0.00881581	0.925194	0.984898	NA
ENSMMUG00000035521	NA	NA	NA	NA	NA	NA
ENSMMUG00000036414	NA	NA	NA	NA	NA	NA
ENSMMUG00000036479	-0.371123	1.5507	0.047609	0.827277	0.984898	NA
ENSMMUG00000037480	0.305747	1.49833	0.0228651	0.879808	0.984898	NA	NA
ENSMMUG00000037586	-0.587038	1.32508	0.135001	0.713302	0.984898	NA	NA
ENSMMUG00000037724	-1.19907	2.25442	0.689732	0.406256	0.984898	NA	NA
ENSMMUG00000037840	2.45043	2.31883	1.7108	0.190882	0.984898	NA	NA
ENSMMUG00000037852	-1.20868	0.503877	0.313825	0.575343	0.984898	NA	NA
ENSMMUG00000037878	1.31827	0.652213	0.30736	0.579305	0.984898	NA	NA
ENSMMUG00000037884	0.625661	7.83764	1.19558	0.274207	0.984898	NA	NA
ENSMMUG00000038009	-1.50768	0.15579	0.324742	0.568772	0.984898	NA	NA
ENSMMUG00000038123	-0.15831	2.9503	0.0238297	0.877319	0.984898	NA	NA
ENSMMUG00000038186	0.305755	1.49833	0.0229158	0.879676	0.984898	NA	NA
ENSMMUG00000038228	-1.50767	0.15579	0.324876	0.568692	0.984898	NA	NA
ENSMMUG00000038284	-0.387565	10.4922	0.230784	0.630943	0.984898	NA	NA
ENSMMUG00000038336	0.305756	1.49833	0.0229248	0.879653	0.984898	NA	NA
ENSMMUG00000038387	-0.583653	10.5161	0.533643	0.465079	0.984898	NA	NA
ENSMMUG00000038397	2.02229	0.56565	0.660074	0.416534	0.984898	NA	NA
ENSMMUG00000038416	-1.06589	0.613044	0.193426	0.660081	0.984898	NA	NA
ENSMMUG00000038469	-1.07004	1.69054	0.611144	0.434357	0.984898	NA	NA
ENSMMUG00000038470	0.372955	2.97858	0.0828133	0.773521	0.984898	NA	NA
ENSMMUG00000038475	0.17857	10.4968	0.0469329	0.828489	0.984898	NA	NA
ENSMMUG00000038704	-0.541085	10.591	0.460031	0.49761	0.984898	NA	NA
ENSMMUG00000038750	-1.19906	2.25442	0.69046	0.406008	0.984898	NA	NA
ENSMMUG00000038857	0.17857	10.4968	0.0469004	0.828547	0.984898	NA	NA
ENSMMUG00000038896	-1.19904	2.25442	0.692718	0.405241	0.984898	NA	NA
ENSMMUG00000038939	-1.199	2.25442	0.696229	0.404054	0.984898	NA	NA
ENSMMUG00000039023	0.455221	4.04274	0.16248	0.686884	0.984898	NA	NA
ENSMMUG00000039032	0.657505	-0.423403	0.0783774	0.779508	0.984898	NA	NA
ENSMMUG00000039037	0.833269	0.457601	0.291514	0.589252	0.984898	NA	NA
ENSMMUG00000039141	1.01196	3.1727	0.703922	0.401469	0.984898	NA	NA
ENSMMUG00000039150	0.0335794	4.31478	0.00236104	0.961246	0.985539	NA	NA
ENSMMUG00000039201	-0.373266	4.94184	0.251444	0.61606	0.984898	NA	NA
ENSMMUG00000039214	2.77051	0.20392	1.59473	0.206651	0.984898	NA	NA
ENSMMUG00000039229	2.77056	0.20392	1.59085	0.207205	0.984898	NA	NA
ENSMMUG00000039313	0.484644	5.40842	0.287039	0.592125	0.984898	NA	NA
ENSMMUG00000039322	2.77062	0.20392	1.58704	0.20775	0.984898	NA	NA
ENSMMUG00000039421	NA	NA	NA	NA	NA	NA	NA
ENSMMUG00000039480	-1.19897	2.25442	0.699127	0.403077	0.984898	NA	NA
ENSMMUG00000039483	0.960547	3.47893	1.07082	0.300761	0.984898	NA	NA
ENSMMUG00000039516	-1.19896	2.25442	0.700275	0.402691	0.984898	NA	NA
ENSMMUG00000039550	0.10119	1.39715	0.00243165	0.960671	0.985539	NA	NA
ENSMMUG00000039561	-1.19218	2.16716	0.663357	0.415377	0.984898	NA	NA
ENSMMUG00000039614	0.30575	1.49833	0.0228822	0.879764	0.984898	NA	NA
ENSMMUG00000039650	-0.918648	2.07318	0.393128	0.53066	0.984898	NA	NA
ENSMMUG00000039655	NA	NA	NA	NA	NA	NA	NA
ENSMMUG00000039766	0.265378	0.380707	0.0123922	0.911362	0.984898	NA	NA
ENSMMUG00000039814	-1.19391	2.23175	0.67909	0.4099	0.984898	NA	NA
ENSMMUG00000039876	-1.19895	2.25442	0.700809	0.402512	0.984898	NA	NA
ENSMMUG00000039888	0.429948	4.42564	0.450352	0.502168	0.984898	NA	NA
ENSMMUG00000040020	0.887543	0.370008	0.159899	0.689249	0.984898	NA	NA
ENSMMUG00000040037	1.60129	2.92073	1.16429	0.280577	0.984898	NA	NA
ENSMMUG00000040084	0.440425	6.72517	0.517793	0.471785	0.984898	NA	NA
ENSMMUG00000040091	NA	NA	NA	NA	NA	NA	NA
ENSMMUG00000040093	-2.76103	1.47971	2.6152	0.105844	0.984898	NA	NA
ENSMMUG00000040179	0.561619	0.499309	0.0508317	0.821622	0.984898	NA	NA
ENSMMUG00000040206	2.77067	0.20392	1.5833	0.208285	0.984898	NA	NA
ENSMMUG00000040427	-2.92127	0.751337	1.44138	0.229917	0.984898	NA	NA
ENSMMUG00000040569	-1.10807	2.19425	0.587758	0.443287	0.984898	NA	NA
ENSMMUG00000040599	2.76556	1.3526	1.86178	0.17242	0.984898	NA	NA
ENSMMUG00000040662	0.305753	1.49833	0.0229064	0.879701	0.984898	NA	NA
ENSMMUG00000040701	0.17857	10.4968	0.0469448	0.828467	0.984898	NA	NA
ENSMMUG00000040715	0.30574	1.49833	0.0228227	0.879919	0.984898	NA	NA
ENSMMUG00000040720	0.305731	1.49833	0.0227693	0.880059	0.984898	NA	NA
ENSMMUG00000040730	0.768242	0.261242	0.0962841	0.756335	0.984898	NA	NA
ENSMMUG00000040737	-0.242719	4.00644	0.107923	0.742521	0.984898	NA	NA
ENSMMUG00000040757	-1.19893	2.25442	0.702397	0.401979	0.984898	NA	NA
ENSMMUG00000040797	0.17857	10.4968	0.0469891	0.828388	0.984898	NA	NA
ENSMMUG00000040851	-0.801266	8.2282	0.982779	0.321514	0.984898	NA	NA
ENSMMUG00000040925	0.17857	10.4968	0.0470596	0.828261	0.984898	NA	NA
ENSMMUG00000041013	0.355562	1.50653	0.0316796	0.858733	0.984898	NA	NA
ENSMMUG00000041056	2.77072	0.20392	1.57964	0.208812	0.984898	NA	NA
ENSMMUG00000041119	NA	NA	NA	NA	NA	NA	NA
ENSMMUG00000041178	0.222063	1.72655	0.0139424	0.906006	0.984898	NA	NA
ENSMMUG00000041223	-1.19898	2.25442	0.69833	0.403345	0.984898	NA	NA
ENSMMUG00000041228	0.455226	4.04274	0.16219	0.687148	0.984898	NA	NA
ENSMMUG00000041269	2.77077	0.20392	1.57606	0.20933	0.984898	NA	NA
ENSMMUG00000041304	0.305743	1.49833	0.022844	0.879863	0.984898	NA	NA
ENSMMUG00000041344	0.17857	10.4968	0.0471314	0.828132	0.984898	NA	NA
ENSMMUG00000041406	-1.50773	0.15579	0.324361	0.568998	0.984898	NA	NA
ENSMMUG00000041437	0.305741	1.49833	0.0228315	0.879896	0.984898	NA	NA
ENSMMUG00000041549	NA	NA	NA	NA	NA	NA	NA
ENSMMUG00000041552	-0.374017	5.12035	0.266982	0.605364	0.984898	NA	NA
ENSMMUG00000041571	0.90541	-0.409464	0.139817	0.708463	0.984898	NA	NA
ENSMMUG00000041589	0.305739	1.49833	0.0228155	0.879938	0.984898	NA	NA
ENSMMUG00000041642	-0.130766	0.0722717	0.00441471	0.947025	0.985539	NA	NA
ENSMMUG00000041643	-0.855857	0.602495	0.160985	0.688251	0.984898	NA	NA
ENSMMUG00000041677	0.178174	10.4966	0.0467381	0.82884	0.984898	NA	NA
ENSMMUG00000041732	0.30573	1.49833	0.0227594	0.880085	0.984898	NA	NA
ENSMMUG00000041794	0.305741	1.49833	0.0228292	0.879902	0.984898	NA	NA
ENSMMUG00000041874	-1.23574	3.8228	0.798136	0.371651	0.984898	NA	NA
ENSMMUG00000041906	0.305751	1.49833	0.0228913	0.87974	0.984898	NA	NA
ENSMMUG00000042031	-0.778012	7.97915	0.935442	0.333453	0.984898	NA	NA
ENSMMUG00000042033	0.305756	1.49833	0.0229237	0.879656	0.984898	NA	NA
ENSMMUG00000042092	0.980986	0.189251	0.187345	0.665135	0.984898	NA	NA
ENSMMUG00000042121	0.178024	10.4944	0.0467387	0.828839	0.984898	NA	NA
ENSMMUG00000042136	0.184209	10.486	0.0494772	0.823976	0.984898	NA	NA
ENSMMUG00000042139	0.305768	1.49833	0.0229945	0.879471	0.984898	NA	NA
ENSMMUG00000042142	-1.19896	2.25442	0.700092	0.402753	0.984898	NA	NA
ENSMMUG00000042210	-1.50779	0.15579	0.323857	0.569299	0.984898	NA	NA
ENSMMUG00000042219	-3.31279	1.69987	3.56259	0.0590954	0.984898	NA	NA
ENSMMUG00000042445	1.59078	1.05894	0.55832	0.454938	0.984898	NA	NA
ENSMMUG00000042478	7.49092	0.43941	7.424	0.00643596	0.826413	NA	NA
ENSMMUG00000042495	0.101492	4.81407	0.0240396	0.876784	0.984898	NA	NA
ENSMMUG00000042528	0.305766	1.49833	0.0229832	0.879501	0.984898	NA	NA
ENSMMUG00000042547	0.726433	1.27768	0.136635	0.711649	0.984898	NA	NA
ENSMMUG00000042591	2.77082	0.20392	1.57254	0.209839	0.984898	NA	NA
ENSMMUG00000042663	2.77087	0.20392	1.56908	0.21034	0.984898	NA	NA
ENSMMUG00000042674	-0.783012	-0.161804	0.126633	0.721949	0.984898	NA	NA
ENSMMUG00000042824	6.80739	-0.0630353	6.90603	0.00859057	0.826413	NA	NA
ENSMMUG00000042842	0.0770123	3.67852	0.00671647	0.934683	0.984898	NA	NA
ENSMMUG00000042862	-1.43378	-0.0761554	0.267925	0.604727	0.984898	NA	NA
ENSMMUG00000042901	-1.57255	-0.390666	0.498725	0.480061	0.984898	NA	NA
ENSMMUG00000042902	0.362049	11.8714	0.438573	0.507812	0.984898	NA	NA
ENSMMUG00000042924	-1.199	2.25442	0.696052	0.404114	0.984898	NA	NA
ENSMMUG00000042995	1.0416	1.04701	0.307288	0.579349	0.984898	NA	NA
ENSMMUG00000043019	2.75286	0.190994	1.58803	0.207608	0.984898	NA	NA
ENSMMUG00000043071	2.75292	0.190994	1.58393	0.208195	0.984898	NA	NA
ENSMMUG00000043089	-0.855901	0.602495	0.160677	0.688534	0.984898	NA	NA
ENSMMUG00000043115	0.339908	-0.153945	0.015436	0.901124	0.984898	NA	NA
ENSMMUG00000043365	2.34298	0.613982	1.15449	0.282611	0.984898	NA	NA
ENSMMUG00000043413	NA	NA	NA	NA	NA	NA	NA
ENSMMUG00000043430	-1.19901	2.25442	0.695584	0.404272	0.984898	NA	NA
ENSMMUG00000043469	-1.19901	2.25442	0.695295	0.404369	0.984898	NA	NA
ENSMMUG00000043624	-1.19098	0.493382	0.304892	0.580832	0.984898	NA	NA
ENSMMUG00000043720	-1.26081	0.0335553	0.219124	0.639708	0.984898	NA	NA
ENSMMUG00000043760	0.36277	5.47978	0.453536	0.500661	0.984898	NA	NA
ENSMMUG00000043774	-0.246872	1.98432	0.0175502	0.894607	0.984898	NA	NA
ENSMMUG00000043818	-2.42866	0.440135	0.579751	0.44641	0.984898	NA	NA
ENSMMUG00000043936	0.305772	1.49833	0.0230231	0.879397	0.984898	NA	NA
ENSMMUG00000043965	2.75297	0.190994	1.57992	0.208772	0.984898	NA	NA
ENSMMUG00000043971	0.402458	0.310254	0.0276288	0.867984	0.984898	NA	NA
ENSMMUG00000044024	0.333484	0.286745	0.0240149	0.876847	0.984898	NA	NA
ENSMMUG00000044269	-0.958254	2.00639	0.4012	0.52647	0.984898	NA	NA
ENSMMUG00000044275	0.196251	10.3493	0.0548577	0.814816	0.984898	NA	NA
ENSMMUG00000044342	-6.33216	-0.367565	4.24805	0.0392954	0.984898	NA	NA
ENSMMUG00000044348	3.21854	1.00015	2.39113	0.122026	0.984898	NA	NA
ENSMMUG00000044468	-0.109656	1.23296	0.00293986	0.956759	0.985539	NA	NA
ENSMMUG00000044479	-0.838222	0.592703	0.154059	0.694686	0.984898	NA	NA
ENSMMUG00000044602	0.30575	1.49833	0.0228852	0.879756	0.984898	NA	NA
ENSMMUG00000044607	0.30575	1.49833	0.0228869	0.879751	0.984898	NA	NA
ENSMMUG00000044680	1.96386	3.19111	1.57475	0.209518	0.984898	NA	NA
ENSMMUG00000044760	0.366832	1.25195	0.0458235	0.830497	0.984898	NA	NA
ENSMMUG00000044814	-0.307999	1.30543	0.0387981	0.843849	0.984898	NA	NA
ENSMMUG00000044834	-0.0960457	5.59889	0.0163545	0.89824	0.984898	NA	NA
ENSMMUG00000044858	-0.52199	4.21286	0.523037	0.469549	0.984898	NA	NA
ENSMMUG00000044874	0.587665	0.439842	0.0676787	0.794747	0.984898	NA	NA
ENSMMUG00000044911	-0.412202	2.40025	0.122964	0.725842	0.984898	NA	NA
ENSMMUG00000045094	2.70938	0.899756	1.99406	0.157917	0.984898	NA	NA
ENSMMUG00000045227	0.17857	10.4968	0.0472044	0.828001	0.984898	NA	NA
ENSMMUG00000045243	-0.0594419	6.22532	0.0104762	0.918476	0.984898	NA	NA
ENSMMUG00000045359	0.101202	1.39715	0.00244066	0.960598	0.985539	NA	NA
ENSMMUG00000045456	1.23658	0.573731	0.261612	0.609015	0.984898	NA	NA
ENSMMUG00000045496	-0.642088	1.88747	0.171424	0.678849	0.984898	NA	NA
ENSMMUG00000045500	0.810377	0.274722	0.0691898	0.79252	0.984898	NA	NA
ENSMMUG00000045528	2.77092	0.20392	1.5657	0.210833	0.984898	NA	NA
ENSMMUG00000045707	0.305746	1.49833	0.0228619	0.879817	0.984898	NA	NA
ENSMMUG00000045830	1.34984	0.52973	0.321876	0.570483	0.984898	NA	NA
ENSMMUG00000045999	NA	NA	NA	NA	NA	NA	NA
ENSMMUG00000046118	6.87572	-0.0454636	8.53889	0.00347638	0.826413	NA	NA
ENSMMUG00000046153	0.663915	2.08436	0.131021	0.717376	0.984898	NA	NA
ENSMMUG00000046161	NA	NA	NA	NA	NA	NA	NA
ENSMMUG00000046294	-0.259592	8.31858	0.221561	0.637853	0.984898	NA	NA
ENSMMUG00000046300	-0.415593	4.79085	0.345061	0.556922	0.984898	NA	NA
ENSMMUG00000046308	-0.855944	0.602495	0.160373	0.688813	0.984898	NA	NA
ENSMMUG00000046353	-1.19902	2.25442	0.69437	0.404682	0.984898	NA	NA
ENSMMUG00000046366	-0.398451	7.90482	0.523669	0.469281	0.984898	NA	NA
ENSMMUG00000046411	-0.397451	1.82275	0.0527392	0.818364	0.984898	NA	NA
ENSMMUG00000046454	1.26941	0.654583	0.295564	0.586677	0.984898	NA	NA
ENSMMUG00000046459	0.305761	1.49833	0.022951	0.879584	0.984898	NA	NA
ENSMMUG00000046529	2.50852	0.565707	1.39222	0.238031	0.984898	NA	NA
ENSMMUG00000046602	2.77096	0.20392	1.56237	0.211318	0.984898	NA	NA
ENSMMUG00000046650	-1.19904	2.25442	0.692539	0.405302	0.984898	NA	NA
ENSMMUG00000046676	0.305775	1.49833	0.0230413	0.87935	0.984898	NA	NA
ENSMMUG00000046679	6.80742	-0.0630353	6.93122	0.00847039	0.826413	NA	NA
ENSMMUG00000046715	0.275235	0.763053	0.0320537	0.85791	0.984898	NA	NA
ENSMMUG00000046887	-1.19905	2.25442	0.691773	0.405562	0.984898	NA	NA
ENSMMUG00000046972	-1.07031	9.66692	3.13768	0.0765027	0.984898	NA	NA
ENSMMUG00000047023	-1.19904	2.25442	0.691964	0.405497	0.984898	NA	NA
ENSMMUG00000047101	0.521118	-0.312081	0.0482543	0.826129	0.984898	NA	NA
ENSMMUG00000047112	-1.1991	2.25442	0.686738	0.407276	0.984898	NA	NA
ENSMMUG00000047151	0.90368	0.288313	0.131029	0.717368	0.984898	NA	NA
ENSMMUG00000047157	-0.508739	3.21016	0.13753	0.710749	0.984898	NA	NA
ENSMMUG00000047186	1.30702	0.61686	0.298325	0.584935	0.984898	NA	NA
ENSMMUG00000047298	-1.1991	2.25442	0.686925	0.407212	0.984898	NA	NA
ENSMMUG00000047303	-1.19915	2.25442	0.681563	0.409049	0.984898	NA	NA
ENSMMUG00000047319	-0.639684	4.37598	0.721979	0.395496	0.984898	NA	NA
ENSMMUG00000047386	-0.053519	6.22893	0.00847381	0.926656	0.984898	NA	NA
ENSMMUG00000047443	-0.720133	4.67715	0.735507	0.391104	0.984898	NA	NA
ENSMMUG00000047444	NA	NA	NA	NA	NA	NA	NA
ENSMMUG00000047462	-0.641452	6.40873	1.3555	0.24432	0.984898	NA	NA
ENSMMUG00000047488	0.305783	1.49833	0.0230892	0.879225	0.984898	NA	NA
ENSMMUG00000047508	-0.508456	2.72782	0.1298	0.71864	0.984898	NA	NA
ENSMMUG00000047527	0.305791	1.49833	0.0231357	0.879105	0.984898	NA	NA
ENSMMUG00000047540	-0.742415	0.466021	0.0934138	0.759881	0.984898	NA	NA
ENSMMUG00000047640	-1.50768	0.15579	0.324767	0.568757	0.984898	NA	NA
ENSMMUG00000047684	1.93026	-0.0614442	0.662436	0.415701	0.984898	NA	NA
ENSMMUG00000047690	0.305791	1.49833	0.023139	0.879096	0.984898	NA	NA
ENSMMUG00000047875	0.305803	1.49833	0.0232095	0.878914	0.984898	NA	NA
ENSMMUG00000047944	2.36006	0.634556	1.39168	0.238121	0.984898	NA	NA
ENSMMUG00000048005	-0.155076	4.51992	0.0525042	0.818762	0.984898	NA	NA
ENSMMUG00000048026	0.640533	-0.0604343	0.0854288	0.770071	0.984898	NA	NA
ENSMMUG00000048036	0.305811	1.49833	0.0232609	0.878781	0.984898	NA	NA
ENSMMUG00000048043	0.917998	1.2887	0.261626	0.609005	0.984898	NA	NA
ENSMMUG00000048063	0.305784	1.49833	0.0230933	0.879215	0.984898	NA	NA
ENSMMUG00000048086	2.68325	0.144431	1.49121	0.222029	0.984898	NA	NA
ENSMMUG00000048103	2.77101	0.20392	1.55911	0.211795	0.984898	NA	NA
ENSMMUG00000048132	2.77105	0.20392	1.55591	0.212265	0.984898	NA	NA
ENSMMUG00000048161	0.925351	5.99439	1.83274	0.175804	0.984898	NA	NA
ENSMMUG00000048177	0.305796	1.49833	0.0231683	0.87902	0.984898	NA	NA
ENSMMUG00000048205	0.86176	0.936756	0.206811	0.649278	0.984898	NA	NA
ENSMMUG00000048229	NA	NA	NA	NA	NA	NA	NA
ENSMMUG00000048361	0.305806	1.49833	0.0232274	0.878867	0.984898	NA	NA
ENSMMUG00000048368	0.56312	5.4545	0.387496	0.533619	0.984898	NA	NA
ENSMMUG00000048389	-0.0567993	0.403136	0.000332948	0.985442	0.991777	NA	NA
ENSMMUG00000048419	-0.326151	5.22334	0.231035	0.630758	0.984898	NA	NA
ENSMMUG00000048471	0.439365	4.49702	0.499128	0.479884	0.984898	NA	NA
ENSMMUG00000048531	-1.50744	0.15579	0.326851	0.567519	0.984898	NA	NA
ENSMMUG00000048563	0.17857	10.4968	0.0472356	0.827945	0.984898	NA	NA
ENSMMUG00000048594	-6.8227	-0.0163282	4.59513	0.0320629	0.984898	NA	NA
ENSMMUG00000048680	0.663915	2.08436	0.131225	0.717166	0.984898	NA	NA
ENSMMUG00000048702	1.96978	0.579841	0.69034	0.406049	0.984898	NA	NA
ENSMMUG00000048723	2.7711	0.20392	1.55277	0.212727	0.984898	NA	NA
ENSMMUG00000048724	-0.508749	3.21016	0.137911	0.710366	0.984898	NA	NA
ENSMMUG00000048838	0.880289	0.255156	0.123991	0.724746	0.984898	NA	NA
ENSMMUG00000048862	-0.855952	0.602495	0.160319	0.688863	0.984898	NA	NA
ENSMMUG00000048881	0.273631	7.48381	0.276507	0.599	0.984898	NA	NA
ENSMMUG00000048977	-2.51462	0.0127212	0.805548	0.36944	0.984898	NA	NA
ENSMMUG00000049014	NA	NA	NA	NA	NA	NA	NA
ENSMMUG00000049028	-0.58323	10.5158	0.53339	0.465185	0.984898	NA	NA
ENSMMUG00000049159	-2.17971	2.17351	1.8006	0.17964	0.984898	NA	NA
ENSMMUG00000049188	0.305812	1.49833	0.0232645	0.878771	0.984898	NA	NA
ENSMMUG00000049192	-0.566079	4.38506	0.568106	0.451012	0.984898	NA	NA
ENSMMUG00000049243	-0.444583	3.15933	0.216035	0.642078	0.984898	NA	NA
ENSMMUG00000049246	NA	NA	NA	NA	NA	NA	NA

## Sheet: Control-CMD
Supplementary Table 2: Fold Changes in MicroRNA genes comparing Controls and CMD
	logFC	logCPM	LR	Pvalue	FDR	RHESUS_ENTREZ.x	Gene
ENSMMUG00000026846	-1.29821	6.07788	1.61886	0.203251	0.942359	100315149	mml-mir-19a [Source:miRBase;Acc:MI0003003]
ENSMMUG00000026847	-0.671205	8.92504	0.791149	0.373753	0.950229	100315392	mml-mir-29b-2 [Source:miRBase;Acc:MI0007597]
ENSMMUG00000026848	-0.689982	6.89204	0.671991	0.412358	0.950229	100315269	mml-mir-485 [Source:miRBase;Acc:MI0007758]
ENSMMUG00000026849	-0.806306	7.24848	1.1669	0.28004	0.950229	100315449	mml-mir-185 [Source:miRBase;Acc:MI0007649]
ENSMMUG00000026851	-6.91304	-0.0778596	8.02728	0.00460781	0.159197	100315516	mml-mir-184 [Source:miRBase;Acc:MI0007648]
ENSMMUG00000026852	0.352168	16.4002	0.169675	0.680401	0.950229	100315174	mml-let-7f-2 [Source:miRBase;Acc:MI0007578]
ENSMMUG00000026855	0.725251	4.28998	0.542094	0.461566	0.950229	100315496	mml-mir-106a [Source:miRBase;Acc:MI0003107]
ENSMMUG00000026856	1.29165	3.178	1.37266	0.241355	0.950229	100315155	mml-mir-183 [Source:miRBase;Acc:MI0003084]
ENSMMUG00000026857	0.306438	4.73003	0.106503	0.744162	0.950229	100315412	mml-mir-503 [Source:miRBase;Acc:MI0007777]
ENSMMUG00000026861	0.29079	3.27579	0.0386412	0.844161	0.975668	100315230	mml-mir-301a [Source:miRBase;Acc:MI0007685]
ENSMMUG00000026863	1.96549	7.93461	5.83193	0.0157378	0.410762	100315518	mml-mir-196a-2 [Source:miRBase;Acc:MI0007659]
ENSMMUG00000026868	0.326878	7.19478	0.134412	0.713901	0.950229	100315246	mml-mir-370 [Source:miRBase;Acc:MI0007714]
ENSMMUG00000026869	-1.32184	9.35351	5.1039	0.0238721	0.512837	100315142	mml-mir-221 [Source:miRBase;Acc:MI0002892]
ENSMMUG00000026870	-1.40198	6.34582	1.85783	0.172875	0.903715	100315184	mml-mir-30c-1 [Source:miRBase;Acc:MI0007599]
ENSMMUG00000026872	-1.239	8.83557	2.72555	0.0987541	0.836301	100315152	mml-mir-23a [Source:miRBase;Acc:MI0003051]
ENSMMUG00000026873	0.12995	6.71139	0.0311744	0.859852	0.975668	100315252	mml-mir-378a [Source:miRBase;Acc:MI0007726]
ENSMMUG00000026876	-1.51763	11.1945	4.80729	0.0283396	0.512837	100315137	mml-mir-181a-2 [Source:miRBase;Acc:MI0002808]
ENSMMUG00000026878	-0.589495	11.3944	0.778595	0.377571	0.950229	100315260	mml-mir-423 [Source:miRBase;Acc:MI0007739]
ENSMMUG00000026881	-3.30108	1.99776	3.03323	0.0815755	0.804483	100315512	mml-mir-136 [Source:miRBase;Acc:MI0007626]
ENSMMUG00000026884	-0.878787	9.15331	1.74933	0.185961	0.922157	100315384	mml-mir-181b-1 [Source:miRBase;Acc:MI0002932]
ENSMMUG00000026885	0.862887	8.67518	2.13604	0.143873	0.844453	100315596	mml-mir-27b [Source:miRBase;Acc:MI0007595]
ENSMMUG00000026887	0.306922	4.78956	0.198537	0.655904	0.950229	100315148	mml-mir-18a [Source:miRBase;Acc:MI0003002]
ENSMMUG00000026888	-1.05874	2.33538	0.558728	0.454773	0.950229	100315244	mml-mir-365-1 [Source:miRBase;Acc:MI0007710]
ENSMMUG00000026897	0.0998732	-0.166056	0.00284064	0.957495	0.988538	100315151	mml-mir-215 [Source:miRBase;Acc:MI0003025]
ENSMMUG00000026898	-0.625809	0.95782	0.0770388	0.781351	0.963602	100315264	mml-mir-450a-1 [Source:miRBase;Acc:MI0007749]
ENSMMUG00000026899	-1.2718	5.67177	1.68077	0.194822	0.922157	100315136	mml-mir-34a [Source:miRBase;Acc:MI0002801]
ENSMMUG00000026904	-5.91756	-0.752521	6.50068	0.0107833	0.331977	100315411	mml-mir-497 [Source:miRBase;Acc:MI0007771]
ENSMMUG00000026905	-0.134156	12.1386	0.047227	0.827961	0.975668	100315181	mml-mir-26a-2 [Source:miRBase;Acc:MI0007593]
ENSMMUG00000026906	1.15765	13.1599	2.4923	0.114404	0.836301	100315382	mml-mir-98 [Source:miRBase;Acc:MI0002696]
ENSMMUG00000026908	-1.92606	14.2776	4.89659	0.0269099	0.512837	100315206	mml-mir-150 [Source:miRBase;Acc:MI0007641]
ENSMMUG00000026909	0.574322	0.954126	0.115314	0.734174	0.950229	100315492	mml-mir-219-1 [Source:miRBase;Acc:MI0002884]
ENSMMUG00000026912	0.473979	7.01775	0.402082	0.526016	0.950229	100315153	mml-mir-106b [Source:miRBase;Acc:MI0003073]
ENSMMUG00000026913	-1.71489	0.0903117	1.02147	0.312171	0.950229	100315140	mml-mir-214 [Source:miRBase;Acc:MI0002858]
ENSMMUG00000026915	-1.53844	11.1792	4.88141	0.0271475	0.512837	100315493	mml-mir-181a-1 [Source:miRBase;Acc:MI0002931]
ENSMMUG00000026917	-0.310208	10.8821	0.26379	0.607529	0.950229	100315129	mml-mir-29a [Source:miRBase;Acc:MI0002662]
ENSMMUG00000026920	0.94622	16.5256	1.1842	0.276503	0.950229	100315505	mml-mir-16-2 [Source:miRBase;Acc:MI0007589]
ENSMMUG00000026921	0.515467	8.47806	0.525492	0.468508	0.950229	100315218	mml-mir-199a-2 [Source:miRBase;Acc:MI0007662]
ENSMMUG00000026925	-0.999362	6.55267	1.51772	0.217964	0.950003	100315444	mml-mir-10a [Source:miRBase;Acc:MI0007587]
ENSMMUG00000026926	0.22554	2.20673	0.0220139	0.88205	0.975668	100315275	mml-mir-495 [Source:miRBase;Acc:MI0007769]
ENSMMUG00000026931	NA	NA	NA	NA	NA	100315458	mml-mir-455 [Source:miRBase;Acc:MI0007756]
ENSMMUG00000026932	-0.946722	7.0822	1.45596	0.227574	0.950003	100315522	mml-mir-222 [Source:miRBase;Acc:MI0007680]
ENSMMUG00000026934	-0.505509	6.17512	0.478131	0.48927	0.950229	100315484	mml-mir-200c [Source:miRBase;Acc:MI0002484]
ENSMMUG00000026938	-1.05823	9.97601	3.07764	0.0793755	0.804483	100315583	mml-mir-425 [Source:miRBase;Acc:MI0007741]
ENSMMUG00000026939	-1.88375	1.8788	0.809346	0.368314	0.950229	100315582	mml-mir-365-2 [Source:miRBase;Acc:MI0007711]
ENSMMUG00000026941	-0.344528	11.2671	0.359638	0.548707	0.950229	100315593	mml-mir-103-1 [Source:miRBase;Acc:MI0002743]
ENSMMUG00000026943	-0.0878508	4.97728	0.0197412	0.888262	0.975668	100315520	mml-mir-210 [Source:miRBase;Acc:MI0007670]
ENSMMUG00000026944	-1.06559	7.37416	1.97197	0.160239	0.875151	100315217	mml-mir-197 [Source:miRBase;Acc:MI0007661]
ENSMMUG00000026946	0.356285	5.80604	0.324168	0.569114	0.950229	100315120	mml-mir-125b-1 [Source:miRBase;Acc:MI0002514]
ENSMMUG00000026947	-0.111587	8.12155	0.0189189	0.890599	0.975668	100315576	mml-mir-27a [Source:miRBase;Acc:MI0003052]
ENSMMUG00000026948	-0.954786	6.47535	1.42124	0.2332	0.950003	100315178	mml-mir-10b [Source:miRBase;Acc:MI0007588]
ENSMMUG00000026950	0.178579	9.03912	0.093223	0.760119	0.950229	100315190	mml-mir-101-2 [Source:miRBase;Acc:MI0007610]
ENSMMUG00000026951	-0.540083	2.99017	0.165866	0.683812	0.950229	100315237	mml-mir-330 [Source:miRBase;Acc:MI0007697]
ENSMMUG00000026953	0.441481	4.84547	0.40511	0.524462	0.950229	100315119	mml-mir-141 [Source:miRBase;Acc:MI0002485]
ENSMMUG00000026954	-0.134597	12.1382	0.0477343	0.827054	0.975668	100315436	mml-mir-26a-1 [Source:miRBase;Acc:MI0002646]
ENSMMUG00000026955	-1.34538	3.01711	0.71455	0.397937	0.950229	100315199	mml-mir-138 [Source:miRBase;Acc:MI0007628]
ENSMMUG00000026958	-0.323794	10.8434	0.286842	0.592251	0.950229	100315183	mml-mir-29c [Source:miRBase;Acc:MI0007598]
ENSMMUG00000026963	-0.697191	2.43528	0.254481	0.613938	0.950229	100315489	mml-mir-100 [Source:miRBase;Acc:MI0002714]
ENSMMUG00000026964	1.2124	12.984	1.6341	0.201137	0.942359	100315205	mml-mir-148a [Source:miRBase;Acc:MI0007638]
ENSMMUG00000026966	-2.27529	0.380108	0.905088	0.341421	0.950229	100315539	mml-mir-499 [Source:miRBase;Acc:MI0007773]
ENSMMUG00000026970	0.289858	7.08126	0.130216	0.718208	0.950229	100315147	mml-mir-17 [Source:miRBase;Acc:MI0003001]
ENSMMUG00000026971	-0.488805	10.1433	0.55501	0.456278	0.950229	100315128	mml-mir-24-1 [Source:miRBase;Acc:MI0002637]
ENSMMUG00000026974	-0.987745	0.83814	0.196331	0.657699	0.950229	100315139	mml-mir-211 [Source:miRBase;Acc:MI0002850]
ENSMMUG00000026975	3.50768	1.08868	2.2977	0.129566	0.836301	100315220	mml-mir-206 [Source:miRBase;Acc:MI0007667]
ENSMMUG00000026976	-0.042753	10.0065	0.00324574	0.954568	0.988538	100315256	mml-mir-409 [Source:miRBase;Acc:MI0007733]
ENSMMUG00000026977	-0.61276	11.2653	1.19637	0.274048	0.950229	100315130	mml-mir-30a [Source:miRBase;Acc:MI0002666]
ENSMMUG00000026978	0.94635	16.5255	1.19401	0.274522	0.950229	100315146	mml-mir-16-1 [Source:miRBase;Acc:MI0002958]
ENSMMUG00000026980	-0.808308	9.00235	1.45178	0.228242	0.950003	100315210	mml-mir-181d [Source:miRBase;Acc:MI0007647]
ENSMMUG00000026982	-0.0721964	14.9282	0.00779264	0.929657	0.980976	100315201	mml-mir-142 [Source:miRBase;Acc:MI0007631]
ENSMMUG00000026988	-0.588453	4.13638	0.716247	0.397378	0.950229	100315525	mml-mir-331 [Source:miRBase;Acc:MI0007698]
ENSMMUG00000026990	0.379124	14.3053	0.249508	0.617422	0.950229	100315443	mml-let-7i [Source:miRBase;Acc:MI0007580]
ENSMMUG00000026994	0.00251461	8.60362	1.63e-05	0.996776	0.996776	100315381	mml-mir-28 [Source:miRBase;Acc:MI0002649]
ENSMMUG00000026995	-1.16775	9.12178	3.48393	0.0619672	0.723377	100315234	mml-mir-320a [Source:miRBase;Acc:MI0007691]
ENSMMUG00000026996	-0.750889	5.3585	0.993786	0.318819	0.950229	100315529	mml-mir-375 [Source:miRBase;Acc:MI0007720]
ENSMMUG00000026997	-0.707822	2.56495	0.275907	0.599396	0.950229	100315133	mml-mir-99a [Source:miRBase;Acc:MI0002702]
ENSMMUG00000026999	1.38264	3.9144	3.17709	0.0746774	0.773222	100315437	mml-mir-182 [Source:miRBase;Acc:MI0002815]
ENSMMUG00000027001	-1.65291	3.32724	1.36351	0.242929	0.950229	100315138	mml-mir-181c [Source:miRBase;Acc:MI0002811]
ENSMMUG00000027002	0.374838	9.93898	0.459064	0.498062	0.950229	100315200	mml-mir-140 [Source:miRBase;Acc:MI0007630]
ENSMMUG00000027003	0.348021	16.4151	0.164944	0.684644	0.950229	100315442	mml-let-7a-3 [Source:miRBase;Acc:MI0007572]
ENSMMUG00000027004	-0.41737	6.39891	0.34521	0.556837	0.950229	100315599	mml-mir-340 [Source:miRBase;Acc:MI0007703]
ENSMMUG00000027007	0.120866	7.60068	0.017467	0.894856	0.975668	100315511	mml-mir-134 [Source:miRBase;Acc:MI0007623]
ENSMMUG00000027008	0.587255	9.48584	0.505568	0.477064	0.950229	100315531	mml-mir-382 [Source:miRBase;Acc:MI0007730]
ENSMMUG00000027010	-0.137075	5.04673	0.0388501	0.843746	0.975668	100315274	mml-mir-493 [Source:miRBase;Acc:MI0007767]
ENSMMUG00000027011	-0.344691	11.2674	0.358177	0.54952	0.950229	100315509	mml-mir-103-2 [Source:miRBase;Acc:MI0007611]
ENSMMUG00000027012	-0.958862	5.48715	1.85511	0.17319	0.903715	100315454	mml-mir-369 [Source:miRBase;Acc:MI0007713]
ENSMMUG00000027013	-0.512302	9.84062	0.841227	0.359046	0.950229	100315175	mml-mir-7-1 [Source:miRBase;Acc:MI0007581]
ENSMMUG00000027014	-1.04422	6.96447	1.59457	0.206674	0.942359	100315211	mml-mir-186 [Source:miRBase;Acc:MI0007650]
ENSMMUG00000027015	-0.508361	9.83336	0.830877	0.362019	0.950229	100315503	mml-mir-7-2 [Source:miRBase;Acc:MI0007582]
ENSMMUG00000027018	-0.726616	2.53092	0.191232	0.661893	0.950229	100315403	mml-mir-335 [Source:miRBase;Acc:MI0007699]
ENSMMUG00000027019	-0.0695997	3.18292	0.00276944	0.95803	0.988538	100315532	mml-mir-412 [Source:miRBase;Acc:MI0007736]
ENSMMUG00000027020	-0.896148	9.49629	2.11227	0.146123	0.844453	100315242	mml-mir-361 [Source:miRBase;Acc:MI0007707]
ENSMMUG00000027023	0.208201	11.4281	0.128086	0.720425	0.950229	100315154	mml-mir-93 [Source:miRBase;Acc:MI0003074]
ENSMMUG00000027026	-0.710865	2.35546	0.238187	0.625518	0.950229	100315524	mml-mir-323a [Source:miRBase;Acc:MI0007692]
ENSMMUG00000027027	-0.113759	3.94755	0.0184845	0.891855	0.975668	100315482	mml-mir-296 [Source:miRBase;Acc:MI0007681]
ENSMMUG00000027028	-0.570239	2.41786	0.149831	0.698697	0.950229	100315485	mml-mir-130a [Source:miRBase;Acc:MI0002524]
ENSMMUG00000027029	0.635109	3.22873	0.375081	0.540248	0.950229	100315515	mml-mir-152 [Source:miRBase;Acc:MI0007643]
ENSMMUG00000027031	3.19385	0.437474	2.55794	0.109741	0.836301	100315197	mml-mir-135a-1 [Source:miRBase;Acc:MI0007624]
ENSMMUG00000027033	-1.7442	3.26764	1.50509	0.219889	0.950003	100315258	mml-mir-421 [Source:miRBase;Acc:MI0007737]
ENSMMUG00000027037	-2.12002	7.45346	4.05897	0.0439373	0.597395	100315176	mml-mir-9-1 [Source:miRBase;Acc:MI0007584]
ENSMMUG00000027038	1.08216	6.4864	2.07347	0.14988	0.856211	100315450	mml-mir-195 [Source:miRBase;Acc:MI0007658]
ENSMMUG00000027039	-1.40671	6.28898	2.38645	0.122391	0.836301	100315507	mml-mir-30c-2 [Source:miRBase;Acc:MI0007600]
ENSMMUG00000027041	-0.325967	3.16967	0.0353363	0.850893	0.975668	100315600	mml-mir-424 [Source:miRBase;Acc:MI0007740]
ENSMMUG00000027048	-0.344737	11.2662	0.361907	0.547449	0.950229	100315478	mml-mir-107 [Source:miRBase;Acc:MI0002754]
ENSMMUG00000027049	-0.15274	6.11271	0.0358757	0.849772	0.975668	100315407	mml-mir-411 [Source:miRBase;Acc:MI0007735]
ENSMMUG00000027050	-0.425936	4.57552	0.322718	0.569979	0.950229	100315189	mml-mir-95 [Source:miRBase;Acc:MI0007608]
ENSMMUG00000027051	-0.413997	12.2615	0.309948	0.577712	0.950229	100315506	mml-mir-26b [Source:miRBase;Acc:MI0007594]
ENSMMUG00000027052	0.524637	7.76485	0.600461	0.438402	0.950229	100315481	mml-mir-148b [Source:miRBase;Acc:MI0007639]
ENSMMUG00000027053	0.323591	1.84415	0.0352278	0.851119	0.975668	100315150	mml-mir-194-1 [Source:miRBase;Acc:MI0003024]
ENSMMUG00000027054	0.261979	10.1763	0.21519	0.642729	0.950229	100315172	mml-let-7d [Source:miRBase;Acc:MI0007575]
ENSMMUG00000027055	0.178321	9.04083	0.0927464	0.760714	0.950229	100315134	mml-mir-101-1 [Source:miRBase;Acc:MI0002723]
ENSMMUG00000027059	-0.0906058	2.53031	0.00402942	0.949386	0.988538	100315597	mml-mir-139 [Source:miRBase;Acc:MI0007629]
ENSMMUG00000027060	-0.902791	7.64772	1.0299	0.310182	0.950229	100315385	mml-mir-20a [Source:miRBase;Acc:MI0003004]
ENSMMUG00000027061	-0.240767	12.1595	0.129411	0.719043	0.950229	100315390	mml-let-7g [Source:miRBase;Acc:MI0007579]
ENSMMUG00000027064	-0.580407	10.9585	1.00219	0.31678	0.950229	100315185	mml-mir-30d [Source:miRBase;Acc:MI0007601]
ENSMMUG00000027065	-1.45574	1.132	0.543545	0.460967	0.950229	100315219	mml-mir-204 [Source:miRBase;Acc:MI0007665]
ENSMMUG00000027069	0.0804802	14.1166	0.0124403	0.911191	0.975668	100315397	mml-mir-155 [Source:miRBase;Acc:MI0007645]
ENSMMUG00000027072	1.25974	9.40543	2.47151	0.115927	0.836301	100315207	mml-mir-151 [Source:miRBase;Acc:MI0007642]
ENSMMUG00000027073	-0.895311	7.39757	1.20116	0.273091	0.950229	100315145	mml-mir-15a [Source:miRBase;Acc:MI0002957]
ENSMMUG00000027076	0.152728	2.82695	0.0122958	0.911707	0.975668	100315191	mml-mir-122a [Source:miRBase;Acc:MI0007613]
ENSMMUG00000027085	-2.12002	7.45346	4.06302	0.043832	0.597395	100315391	mml-mir-9-2 [Source:miRBase;Acc:MI0007585]
ENSMMUG00000027089	-0.162492	12.3249	0.0580383	0.809624	0.967267	100315127	mml-mir-21 [Source:miRBase;Acc:MI0002621]
ENSMMUG00000027090	-0.343457	12.4093	0.261596	0.609026	0.950229	100315438	mml-mir-223 [Source:miRBase;Acc:MI0002897]
ENSMMUG00000027093	-0.041928	7.12863	0.00294256	0.95674	0.988538	100315447	mml-mir-132 [Source:miRBase;Acc:MI0007620]
ENSMMUG00000027094	-8.50182	1.32555	11.5467	0.000678684	0.0697723	100315530	mml-mir-377 [Source:miRBase;Acc:MI0007725]
ENSMMUG00000027095	0.0929407	7.30763	0.0118745	0.913226	0.975668	100315406	mml-mir-381 [Source:miRBase;Acc:MI0007729]
ENSMMUG00000027096	-1.29089	8.42011	4.03847	0.044474	0.597395	100315240	mml-mir-339 [Source:miRBase;Acc:MI0007702]
ENSMMUG00000027098	0.156503	15.5807	0.0375421	0.846366	0.975668	100315171	mml-let-7c [Source:miRBase;Acc:MI0007574]
ENSMMUG00000027099	-0.332191	5.7177	0.23126	0.630591	0.950229	100315393	mml-mir-99b [Source:miRBase;Acc:MI0007609]
ENSMMUG00000027100	0.197593	10.648	0.122285	0.726569	0.950229	100315439	mml-mir-25 [Source:miRBase;Acc:MI0003075]
ENSMMUG00000027101	4.73919	0.88972	4.3173	0.0377268	0.585944	100315513	mml-mir-143 [Source:miRBase;Acc:MI0007632]
ENSMMUG00000027102	-0.771803	7.49599	0.972765	0.323992	0.950229	100315379	mml-mir-15b [Source:miRBase;Acc:MI0002496]
ENSMMUG00000027103	0.515467	8.47806	0.526138	0.468235	0.950229	100315491	mml-mir-199a-1 [Source:miRBase;Acc:MI0002834]
ENSMMUG00000027104	0.359024	16.3836	0.175961	0.674868	0.950229	100315173	mml-let-7f-1 [Source:miRBase;Acc:MI0007577]
ENSMMUG00000027105	-1.81906	2.91768	1.48055	0.223689	0.950003	100315517	mml-mir-192 [Source:miRBase;Acc:MI0007654]
ENSMMUG00000027106	-0.945597	12.3208	2.20172	0.137857	0.836301	100315526	mml-mir-342 [Source:miRBase;Acc:MI0007704]
ENSMMUG00000027108	-0.191463	2.39364	0.0187731	0.891019	0.975668	100315215	mml-mir-193b [Source:miRBase;Acc:MI0007656]
ENSMMUG00000027109	-8.95407	1.75235	16.6603	4.47e-05	0.0222188	100315208	mml-mir-154 [Source:miRBase;Acc:MI0007644]
ENSMMUG00000027110	-0.282965	4.13411	0.132704	0.715645	0.950229	100315540	mml-mir-505 [Source:miRBase;Acc:MI0007779]
ENSMMUG00000027111	-0.527624	8.83206	0.492313	0.482897	0.950229	100315398	mml-mir-187 [Source:miRBase;Acc:MI0007651]
ENSMMUG00000027112	-0.620491	6.80648	0.678256	0.410188	0.950229	100315510	mml-mir-128b [Source:miRBase;Acc:MI0007617]
ENSMMUG00000027113	-0.769848	3.95989	0.612189	0.433965	0.950229	100315410	mml-mir-491 [Source:miRBase;Acc:MI0007765]
ENSMMUG00000027119	0.264294	1.86936	0.0235581	0.878015	0.975668	100315580	mml-mir-194-2 [Source:miRBase;Acc:MI0007657]
ENSMMUG00000027123	-1.06165	3.5732	0.808743	0.368492	0.950229	100315434	mml-mir-30b [Source:miRBase;Acc:MI0002502]
ENSMMUG00000027124	-0.199474	4.92878	0.0978379	0.75444	0.950229	100315131	mml-mir-32 [Source:miRBase;Acc:MI0002677]
ENSMMUG00000027125	-1.24911	12.7154	3.39241	0.065497	0.723377	100315508	mml-mir-92a-2 [Source:miRBase;Acc:MI0007606]
ENSMMUG00000027126	-1.5545	4.99186	5.74564	0.0165297	0.410762	100315536	mml-mir-484 [Source:miRBase;Acc:MI0007757]
ENSMMUG00000027127	-0.711612	4.65097	0.605461	0.436502	0.950229	100315527	mml-mir-363 [Source:miRBase;Acc:MI0007709]
ENSMMUG00000027128	-0.664646	8.94803	0.782815	0.376282	0.950229	100315182	mml-mir-29b-1 [Source:miRBase;Acc:MI0007596]
ENSMMUG00000027129	0.348009	16.418	0.164566	0.684987	0.950229	100315501	mml-let-7a-1 [Source:miRBase;Acc:MI0007570]
ENSMMUG00000027130	2.14515	1.18503	1.72689	0.188809	0.922157	100315519	mml-mir-203 [Source:miRBase;Acc:MI0007664]
ENSMMUG00000027131	-1.25821	7.10348	2.46893	0.116117	0.836301	100315180	mml-mir-23b [Source:miRBase;Acc:MI0007592]
ENSMMUG00000027132	-0.622669	6.84126	0.685571	0.407675	0.950229	100315121	mml-mir-128a [Source:miRBase;Acc:MI0002518]
ENSMMUG00000027133	-2.47469	3.55105	5.62241	0.0177322	0.419662	100315488	mml-mir-31 [Source:miRBase;Acc:MI0002671]
ENSMMUG00000027151	-0.561227	4.99621	0.314789	0.574756	0.950229	100315347	mml-mir-660 [Source:miRBase;Acc:MI0007901]
ENSMMUG00000027152	0.00342679	5.15065	2.29e-05	0.996182	0.996776	100315558	mml-mir-628 [Source:miRBase;Acc:MI0007877]
ENSMMUG00000027155	-0.537531	5.56073	0.605582	0.436456	0.950229	100315345	mml-mir-654 [Source:miRBase;Acc:MI0007898]
ENSMMUG00000027207	1.26398	4.74635	3.30494	0.069072	0.7304	100315588	mml-mir-590 [Source:miRBase;Acc:MI0007855]
ENSMMUG00000027220	-0.640641	3.84903	0.593229	0.441173	0.950229	100315324	mml-mir-598 [Source:miRBase;Acc:MI0007859]
ENSMMUG00000027228	-1.16935	8.78951	3.94108	0.0471206	0.616287	100315188	mml-mir-92b [Source:miRBase;Acc:MI0007607]
ENSMMUG00000027240	0.527854	1.51856	0.117803	0.731429	0.950229	NA
ENSMMUG00000027245	NA	NA	NA	NA	NA	100315424	mml-mir-624 [Source:miRBase;Acc:MI0007873]
ENSMMUG00000027265	1.57769	0.976163	0.483201	0.486976	0.950229	100315555	mml-mir-599 [Source:miRBase;Acc:MI0007860]
ENSMMUG00000027267	-4.25232	1.36367	4.2052	0.0403002	0.597395	100315547	mml-mir-542 [Source:miRBase;Acc:MI0007816]
ENSMMUG00000027279	0.668326	5.39311	0.504557	0.477504	0.950229	100315319	mml-mir-584 [Source:miRBase;Acc:MI0007851]
ENSMMUG00000028541	-0.346007	7.33383	0.228745	0.632456	0.950229	100315268	mml-mir-454 [Source:miRBase;Acc:MI0007755]
ENSMMUG00000028550	0.186633	12.0081	0.0913331	0.762489	0.950229	100315213	mml-mir-191 [Source:miRBase;Acc:MI0007653]
ENSMMUG00000028556	-0.215978	4.0794	0.0676984	0.794718	0.964115	100315239	mml-mir-338 [Source:miRBase;Acc:MI0007701]
ENSMMUG00000028558	-0.942852	7.63158	1.68908	0.193723	0.922157	NA
ENSMMUG00000028562	0.680165	0.247133	0.0646933	0.799226	0.964115	NA
ENSMMUG00000028568	-0.780248	3.35204	0.539249	0.462744	0.950229	100315514	mml-mir-147b [Source:miRBase;Acc:MI0007637]
ENSMMUG00000028569	0.290667	15.5081	0.128469	0.720024	0.950229	100315502	mml-let-7e [Source:miRBase;Acc:MI0007576]
ENSMMUG00000028591	-1.40234	2.48945	1.09103	0.296244	0.950229	100315238	mml-mir-337 [Source:miRBase;Acc:MI0007700]
ENSMMUG00000028592	-1.36655	6.14757	1.76214	0.184358	0.922157	100315156	mml-mir-19b-2 [Source:miRBase;Acc:MI0003108]
ENSMMUG00000028594	0.604461	4.43658	0.824694	0.363811	0.950229	100315126	mml-mir-190a [Source:miRBase;Acc:MI0002613]
ENSMMUG00000028627	0.343188	5.81955	0.296144	0.58631	0.950229	100315486	mml-mir-125b-2 [Source:miRBase;Acc:MI0002579]
ENSMMUG00000028628	-0.551721	4.63659	0.491279	0.483357	0.950229	100315396	mml-mir-144 [Source:miRBase;Acc:MI0007633]
ENSMMUG00000028629	-0.551721	4.63659	0.491032	0.483467	0.950229	100315396	mml-mir-144 [Source:miRBase;Acc:MI0007633]
ENSMMUG00000028635	0.34792	16.4148	0.165071	0.68453	0.950229	100315170	mml-let-7a-2 [Source:miRBase;Acc:MI0007571]
ENSMMUG00000028662	-0.488801	10.1443	0.553924	0.456719	0.950229	100315495	mml-mir-24-2 [Source:miRBase;Acc:MI0003053]
ENSMMUG00000028663	1.9786	7.9311	5.81821	0.0158611	0.410762	100315575	mml-mir-196a-1 [Source:miRBase;Acc:MI0002821]
ENSMMUG00000028666	-0.573029	6.7846	0.579489	0.446513	0.950229	NA
ENSMMUG00000028667	-1.2215	9.06705	3.77329	0.0520771	0.652185	NA
ENSMMUG00000032634	-0.622807	5.47461	0.941451	0.331905	0.950229	100315350	mml-mir-671 [Source:miRBase;Acc:MI0007907]
ENSMMUG00000032639	0.160975	6.6619	0.0367634	0.847948	0.975668	100315261	mml-mir-431 [Source:miRBase;Acc:MI0007743]
ENSMMUG00000032646	-7.29602	0.261125	9.45212	0.00210905	0.0952907	100315349	mml-mir-668 [Source:miRBase;Acc:MI0007906]
ENSMMUG00000032647	1.26534	4.72395	2.01646	0.155601	0.86892	606739	mml-mir-127 [Source:miRBase;Acc:MI0002582]
ENSMMUG00000032649	0.4302	13.2238	0.300569	0.583526	0.950229	100315193	mml-mir-126 [Source:miRBase;Acc:MI0007616]
ENSMMUG00000032650	-0.289965	3.79629	0.0779749	0.780061	0.963602	100315402	mml-mir-324 [Source:miRBase;Acc:MI0007693]
ENSMMUG00000032653	2.09612	0.878519	1.03975	0.307879	0.950229	NA	mml-mir-676-1 [Source:miRBase;Acc:MI0020873]
ENSMMUG00000032667	-1.19724	3.62748	1.21412	0.270518	0.950229	NA	mml-mir-769 [Source:miRBase;Acc:MI0023677]
ENSMMUG00000032669	-0.352535	8.46187	0.294066	0.587627	0.950229	NA
ENSMMUG00000032677	0.201671	6.11104	0.0541941	0.81592	0.970671	100315374	mml-mir-760 [Source:miRBase;Acc:MI0012545]
ENSMMUG00000032681	-0.583307	9.64186	1.0261	0.311077	0.950229	100315186	mml-mir-30e [Source:miRBase;Acc:MI0007602]
ENSMMUG00000032688	0.76353	4.98934	0.929739	0.334931	0.950229	100315452	mml-mir-299 [Source:miRBase;Acc:MI0007684]
ENSMMUG00000032705	0.234872	3.87478	0.0694364	0.792159	0.964115	100315537	mml-mir-487b [Source:miRBase;Acc:MI0007761]
ENSMMUG00000032712	0.471633	4.82586	0.467024	0.49436	0.950229	100315399	mml-mir-200a [Source:miRBase;Acc:MI0007663]
ENSMMUG00000032717	1.46292	0.283017	0.356323	0.550555	0.950229	100315276	mml-mir-496 [Source:miRBase;Acc:MI0007770]
ENSMMUG00000032765	-2.12002	7.45346	4.06989	0.043654	0.597395	100315177	mml-mir-9-3 [Source:miRBase;Acc:MI0007586]
ENSMMUG00000032806	0.156274	2.42583	0.0125786	0.910701	0.975668	100315453	mml-mir-329-1 [Source:miRBase;Acc:MI0007695]
ENSMMUG00000032823	1.58319	7.25528	4.33536	0.0373286	0.585944	100315468	mml-mir-627 [Source:miRBase;Acc:MI0007876]
ENSMMUG00000032826	NA	NA	NA	NA	NA	100315578	mml-mir-33b [Source:miRBase;Acc:MI0007603]
ENSMMUG00000032833	-0.708867	11.9473	1.09326	0.29575	0.950229	100315202	mml-mir-146a [Source:miRBase;Acc:MI0007634]
ENSMMUG00000032840	2.09612	0.878519	1.03977	0.307874	0.950229	NA	mml-mir-676-1 [Source:miRBase;Acc:MI0020873]
ENSMMUG00000032846	-0.666763	0.0170115	0.113289	0.73643	0.950229	100315476	mml-mir-708 [Source:miRBase;Acc:MI0012542]
ENSMMUG00000032853	-3.7449	0.59707	3.52917	0.0602979	0.723377	100315214	mml-mir-193a [Source:miRBase;Acc:MI0007655]
ENSMMUG00000032859	-6.27142	-0.537321	10.6727	0.00108728	0.0771973	100315254	mml-mir-380 [Source:miRBase;Acc:MI0007728]
ENSMMUG00000032862	0.957262	7.77536	1.14992	0.283566	0.950229	100315253	mml-mir-379 [Source:miRBase;Acc:MI0007727]
ENSMMUG00000032873	0.167677	10.6234	0.0331525	0.855521	0.975668	100315262	mml-mir-432 [Source:miRBase;Acc:MI0007744]
ENSMMUG00000032875	-2.76799	3.3738	3.43844	0.0636958	0.723377	100315433	mml-mir-543 [Source:miRBase;Acc:MI0012544]
ENSMMUG00000032930	1.67679	7.99585	4.49935	0.0339077	0.561737	100315216	mml-mir-196b [Source:miRBase;Acc:MI0007660]
ENSMMUG00000032934	-1.23345	3.97468	1.39504	0.237555	0.950229	100315249	mml-mir-374b [Source:miRBase;Acc:MI0007719]
ENSMMUG00000032938	-0.572801	3.7965	0.535174	0.46444	0.950229	100315195	mml-mir-130b [Source:miRBase;Acc:MI0007619]
ENSMMUG00000032952	-0.954977	4.23709	1.25229	0.263115	0.950229	100315344	mml-mir-652 [Source:miRBase;Acc:MI0007896]
ENSMMUG00000032957	-1.20216	5.12011	2.57979	0.108236	0.836301	100315248	mml-mir-374a [Source:miRBase;Acc:MI0007718]
ENSMMUG00000032967	-0.367539	0.985593	0.035357	0.850849	0.975668	100315441	mml-mir-508 [Source:miRBase;Acc:MI0006612]
ENSMMUG00000033002	-0.46321	-0.345795	0.0987191	0.753372	0.950229	100315533	mml-mir-429 [Source:miRBase;Acc:MI0007742]
ENSMMUG00000033032	-0.770641	8.51703	1.42496	0.232589	0.950003	100315394	mml-mir-125a [Source:miRBase;Acc:MI0007615]
ENSMMUG00000033048	0.320336	3.68166	0.135894	0.712397	0.950229	100315480	mml-mir-20b [Source:miRBase;Acc:MI0007591]
ENSMMUG00000033093	0.156271	2.42583	0.0125687	0.910736	0.975668	100315236	mml-mir-329-2 [Source:miRBase;Acc:MI0007696]
ENSMMUG00000033102	-0.873122	9.16048	1.73489	0.187788	0.922157	100315209	mml-mir-181b-2 [Source:miRBase;Acc:MI0007646]
ENSMMUG00000033111	-4.39867	2.13685	5.43014	0.019792	0.44712	100315538	mml-mir-494 [Source:miRBase;Acc:MI0007768]
ENSMMUG00000033116	-1.17984	8.58814	1.45443	0.227818	0.950003	100315266	mml-mir-451 [Source:miRBase;Acc:MI0007752]
ENSMMUG00000033130	-0.58767	2.23441	0.159387	0.689721	0.950229	100315222	mml-mir-212 [Source:miRBase;Acc:MI0007671]
ENSMMUG00000033143	-1.28918	1.81097	0.477533	0.489542	0.950229	100315420	mml-mir-576 [Source:miRBase;Acc:MI0007843]
ENSMMUG00000033146	-0.359879	2.74847	0.0665113	0.796486	0.964115	100315267	mml-mir-453 [Source:miRBase;Acc:MI0007754]
ENSMMUG00000033179	-0.507649	9.83294	0.832556	0.361534	0.950229	100315504	mml-mir-7-3 [Source:miRBase;Acc:MI0007583]
ENSMMUG00000033207	-0.619134	6.86948	0.349627	0.554324	0.950229	100315327	mml-mir-605 [Source:miRBase;Acc:MI0007864]
ENSMMUG00000033257	-0.100812	14.1345	0.0192521	0.889646	0.975668	100315389	mml-let-7b [Source:miRBase;Acc:MI0007573]
ENSMMUG00000033323	-0.709781	3.0822	0.255869	0.612972	0.950229	100315243	mml-mir-362 [Source:miRBase;Acc:MI0007708]
ENSMMUG00000033393	1.43332	9.15811	3.01392	0.0825526	0.804483	NA
ENSMMUG00000033417	-0.345732	6.72062	0.221852	0.637632	0.950229	100315569	mml-mir-942 [Source:miRBase;Acc:MI0007937]
ENSMMUG00000033419	-5.82176	0.262426	9.83308	0.00171401	0.0952907	NA
ENSMMUG00000033441	0.909287	5.51523	2.25254	0.133395	0.836301	100315212	mml-mir-190b [Source:miRBase;Acc:MI0007652]
ENSMMUG00000033445	0.0296957	3.84107	0.0010305	0.974391	0.993164	100315358	mml-mir-889 [Source:miRBase;Acc:MI0007923]
ENSMMUG00000033477	-2.61661	0.299417	1.59769	0.206231	0.942359	100315535	mml-mir-450b [Source:miRBase;Acc:MI0007751]
ENSMMUG00000033488	-3.19703	2.07616	2.89935	0.0886155	0.836301	100315428	mml-mir-874 [Source:miRBase;Acc:MI0007915]
ENSMMUG00000033505	-0.398899	2.56733	0.0620479	0.803288	0.964173	100315356	mml-mir-877 [Source:miRBase;Acc:MI0007918]
ENSMMUG00000033515	-0.492037	3.26539	0.147945	0.700507	0.950229	NA
ENSMMUG00000033556	-1.03756	-0.135894	0.367091	0.544594	0.950229	NA
ENSMMUG00000033579	NA	NA	NA	NA	NA	NA
ENSMMUG00000033588	-6.01109	0.41575	9.58147	0.00196551	0.0952907	NA
ENSMMUG00000033605	-1.49511	0.637794	0.596711	0.439836	0.950229	NA
ENSMMUG00000033614	0.374915	3.22204	0.0952585	0.757596	0.950229	NA	mml-mir-1304 [Source:miRBase;Acc:MI0020887]
ENSMMUG00000033637	0.265189	5.96358	0.156886	0.692039	0.950229	NA
ENSMMUG00000033642	0.0129774	5.78025	0.000333387	0.985432	0.994789	NA	mml-mir-1306 [Source:miRBase;Acc:MI0023626]
ENSMMUG00000033644	-0.872627	-0.0547744	0.233896	0.62865	0.950229	NA
ENSMMUG00000033671	-0.903604	3.40472	0.655275	0.418233	0.950229	NA	mml-mir-1247 [Source:miRBase;Acc:MI0023690]
ENSMMUG00000033698	-5.93134	0.349894	9.72489	0.00181789	0.0952907	NA
ENSMMUG00000033699	0.265705	5.96334	0.159345	0.68976	0.950229	NA
ENSMMUG00000033707	-1.98944	0.290102	1.21385	0.270572	0.950229	NA
ENSMMUG00000033715	0.0242995	1.79956	0.000274439	0.986783	0.994789	NA	mml-mir-1255b [Source:miRBase;Acc:MI0020890]
ENSMMUG00000033718	1.38732	0.970203	0.469996	0.492989	0.950229	NA
ENSMMUG00000033742	1.07467	0.308661	0.283347	0.594516	0.950229	NA
ENSMMUG00000033747	0.965963	-0.414378	0.277512	0.598337	0.950229	NA
ENSMMUG00000033793	-0.841258	3.18891	0.514612	0.473149	0.950229	NA	mml-mir-1271 [Source:miRBase;Acc:MI0020863]
ENSMMUG00000033805	-0.542456	4.54588	0.537871	0.463316	0.950229	NA	mml-mir-1180 [Source:miRBase;Acc:MI0023638]
ENSMMUG00000033831	0.25268	0.356675	0.0167995	0.896873	0.975668	NA
ENSMMUG00000033839	-1.86534	0.305892	1.04863	0.305822	0.950229	NA
ENSMMUG00000033846	0.359472	0.425795	0.0459423	0.830281	0.975668	NA
ENSMMUG00000033862	NA	NA	NA	NA	NA	NA
ENSMMUG00000033878	-1.22081	9.06569	3.76009	0.0524898	0.652185	NA	mml-mir-320b [Source:miRBase;Acc:MI0020860]
ENSMMUG00000033888	-0.445393	14.0325	0.196797	0.657319	0.950229	100315584	mml-mir-486 [Source:miRBase;Acc:MI0007759]
ENSMMUG00000033892	-0.345085	1.81989	0.0332549	0.855301	0.975668	NA	mml-mir-1296 [Source:miRBase;Acc:MI0020876]
ENSMMUG00000033919	-1.76686	0.198165	1.00576	0.31592	0.950229	NA
ENSMMUG00000033962	-0.0205685	12.0481	0.000587867	0.980656	0.993164	NA
ENSMMUG00000033984	0.236508	-0.36135	0.0233968	0.87843	0.975668	NA
ENSMMUG00000033994	-0.546245	0.720459	0.119154	0.729954	0.950229	NA
ENSMMUG00000034008	-1.7096	1.73162	1.11402	0.291211	0.950229	100315158	mml-mir-1226 [Source:miRBase;Acc:MI0006315]
ENSMMUG00000034022	-1.34178	0.806254	0.623547	0.429732	0.950229	NA
ENSMMUG00000034031	-1.95225	0.210317	1.2096	0.271411	0.950229	NA
ENSMMUG00000034052	NA	NA	NA	NA	NA	NA
ENSMMUG00000034066	-0.290719	8.09866	0.202001	0.653111	0.950229	NA
ENSMMUG00000034090	-1.90613	2.80306	1.40136	0.236495	0.950229	NA	mml-mir-1249 [Source:miRBase;Acc:MI0020872]
ENSMMUG00000034097	-3.76271	0.346424	4.77402	0.0288922	0.512837	NA
ENSMMUG00000034163	2.37567	1.73638	1.84333	0.174561	0.903715	NA
ENSMMUG00000034267	-1.73959	0.387517	1.02169	0.312118	0.950229	NA
ENSMMUG00000035093	-0.543047	0.845213	0.136033	0.712257	0.950229	NA
ENSMMUG00000035521	NA	NA	NA	NA	NA	NA
ENSMMUG00000036414	-6.93296	-0.0361848	9.14006	0.00250072	0.103572	NA
ENSMMUG00000036479	0.715418	1.61195	0.233716	0.628782	0.950229	NA
ENSMMUG00000037480	-0.747151	2.00018	0.154551	0.694223	0.950229	NA	NA
ENSMMUG00000037586	2.32457	1.14492	1.44	0.23014	0.950003	NA	NA
ENSMMUG00000037724	0.531604	2.81126	0.213236	0.644243	0.950229	NA	NA
ENSMMUG00000037840	-0.583752	1.29002	0.0910396	0.76286	0.950229	NA	NA
ENSMMUG00000037852	-0.0466108	1.23142	0.000717409	0.978632	0.993164	NA	NA
ENSMMUG00000037878	-1.51449	0.799585	0.602791	0.437515	0.950229	NA	NA
ENSMMUG00000037884	-0.663587	8.0559	0.910056	0.340099	0.950229	NA	NA
ENSMMUG00000038009	0.204682	0.871	0.0122782	0.911769	0.975668	NA	NA
ENSMMUG00000038123	0.740253	3.02188	0.448545	0.503027	0.950229	NA	NA
ENSMMUG00000038186	-0.747141	2.00018	0.154159	0.694592	0.950229	NA	NA
ENSMMUG00000038228	0.619039	0.715484	0.100876	0.750781	0.950229	NA	NA
ENSMMUG00000038284	2.25134	10.2605	6.40884	0.0113553	0.331977	NA	NA
ENSMMUG00000038336	-0.696372	1.97009	0.134736	0.713572	0.950229	NA	NA
ENSMMUG00000038387	1.0516	10.6717	1.50004	0.220665	0.950003	NA	NA
ENSMMUG00000038397	-1.1898	0.115744	0.277275	0.598493	0.950229	NA	NA
ENSMMUG00000038416	2.23171	0.578494	0.745427	0.387928	0.950229	NA	NA
ENSMMUG00000038469	-0.0319791	2.39892	0.000556824	0.981174	0.993164	NA	NA
ENSMMUG00000038470	-0.729132	3.31946	0.327938	0.566876	0.950229	NA	NA
ENSMMUG00000038475	-0.494275	11.0574	0.31643	0.573761	0.950229	NA	NA
ENSMMUG00000038704	0.907075	10.7779	1.12798	0.288206	0.950229	NA	NA
ENSMMUG00000038750	0.531607	2.81126	0.213959	0.643682	0.950229	NA	NA
ENSMMUG00000038857	-0.494275	11.0574	0.315874	0.574098	0.950229	NA	NA
ENSMMUG00000038896	0.531608	2.81126	0.214105	0.643568	0.950229	NA	NA
ENSMMUG00000038939	0.531609	2.81126	0.214352	0.643377	0.950229	NA	NA
ENSMMUG00000039023	1.17372	3.75563	0.973427	0.323827	0.950229	NA	NA
ENSMMUG00000039032	-1.96291	0.319961	1.15925	0.281622	0.950229	NA	NA
ENSMMUG00000039037	-0.0693325	0.261285	0.00309184	0.955657	0.988538	NA	NA
ENSMMUG00000039141	-0.778602	3.21835	0.399155	0.527526	0.950229	NA	NA
ENSMMUG00000039150	0.0707928	4.47401	0.0120742	0.912502	0.975668	NA	NA
ENSMMUG00000039201	-1.12229	5.95151	1.70103	0.192153	0.922157	NA	NA
ENSMMUG00000039214	-2.71219	0.217395	2.2375	0.134699	0.836301	NA	NA
ENSMMUG00000039229	-2.73012	0.230164	2.2499	0.133623	0.836301	NA	NA
ENSMMUG00000039313	-1.37732	6.15532	1.78935	0.181006	0.922157	NA	NA
ENSMMUG00000039322	-2.71236	0.217395	2.23097	0.135269	0.836301	NA	NA
ENSMMUG00000039421	0.0663648	-0.0273535	0.00224328	0.962224	0.988538	NA	NA
ENSMMUG00000039480	0.531608	2.81126	0.214135	0.643546	0.950229	NA	NA
ENSMMUG00000039483	0.0800178	3.06894	0.00537256	0.941569	0.988538	NA	NA
ENSMMUG00000039516	0.531599	2.81126	0.212105	0.645123	0.950229	NA	NA
ENSMMUG00000039550	-0.56751	1.89567	0.0893917	0.764952	0.9503	NA	NA
ENSMMUG00000039561	0.382433	2.64449	0.0745369	0.784842	0.964115	NA	NA
ENSMMUG00000039614	-0.648598	1.94247	0.11663	0.732719	0.950229	NA	NA
ENSMMUG00000039650	0.35878	2.59164	0.092346	0.761216	0.950229	NA	NA
ENSMMUG00000039655	0.550471	-0.33834	0.0946091	0.758397	0.950229	NA	NA
ENSMMUG00000039766	-1.03146	1.12564	0.350601	0.553773	0.950229	NA	NA
ENSMMUG00000039814	0.617079	2.75514	0.279788	0.59684	0.950229	NA	NA
ENSMMUG00000039876	0.5316	2.81126	0.212338	0.644941	0.950229	NA	NA
ENSMMUG00000039888	0.0704136	4.38086	0.0131973	0.908541	0.975668	NA	NA
ENSMMUG00000040020	-0.0938009	0.021145	0.00250553	0.960078	0.988538	NA	NA
ENSMMUG00000040037	-1.59664	3.26357	1.24996	0.263559	0.950229	NA	NA
ENSMMUG00000040084	-1.06559	7.37416	1.97604	0.159808	0.875151	NA	NA
ENSMMUG00000040091	-1.64235	0.165286	0.872444	0.350279	0.950229	NA	NA
ENSMMUG00000040093	1.52277	1.94079	0.940668	0.332106	0.950229	NA	NA
ENSMMUG00000040179	-1.70636	1.21398	0.801214	0.370731	0.950229	NA	NA
ENSMMUG00000040206	-2.71261	0.217559	2.23029	0.135329	0.836301	NA	NA
ENSMMUG00000040427	2.10267	0.974634	1.07606	0.299581	0.950229	NA	NA
ENSMMUG00000040569	0.452244	2.74536	0.153239	0.695459	0.950229	NA	NA
ENSMMUG00000040599	-2.89825	1.51527	2.48526	0.114917	0.836301	NA	NA
ENSMMUG00000040662	-0.696373	1.97009	0.134752	0.713556	0.950229	NA	NA
ENSMMUG00000040701	-0.494275	11.0574	0.315356	0.574412	0.950229	NA	NA
ENSMMUG00000040715	-0.594166	1.91117	0.0978279	0.754452	0.950229	NA	NA
ENSMMUG00000040720	-0.594143	1.91117	0.0973081	0.755084	0.950229	NA	NA
ENSMMUG00000040730	-1.61866	0.80018	0.79642	0.372166	0.950229	NA	NA
ENSMMUG00000040737	0.316477	4.17024	0.205574	0.650258	0.950229	NA	NA
ENSMMUG00000040757	0.531601	2.81126	0.212446	0.644857	0.950229	NA	NA
ENSMMUG00000040797	-0.494275	11.0574	0.314834	0.574729	0.950229	NA	NA
ENSMMUG00000040851	1.34073	8.3724	2.11631	0.145737	0.844453	NA	NA
ENSMMUG00000040925	-0.494275	11.0574	0.314563	0.574894	0.950229	NA	NA
ENSMMUG00000041013	-0.35298	1.76098	0.0343805	0.8529	0.975668	NA	NA
ENSMMUG00000041056	-2.71247	0.217395	2.2262	0.135688	0.836301	NA	NA
ENSMMUG00000041119	0.446733	-0.0867206	0.0488606	0.825058	0.975668	NA	NA
ENSMMUG00000041178	-0.342004	1.88926	0.0442139	0.833456	0.975668	NA	NA
ENSMMUG00000041223	0.531604	2.81126	0.213104	0.644345	0.950229	NA	NA
ENSMMUG00000041228	1.17372	3.75563	0.975014	0.323433	0.950229	NA	NA
ENSMMUG00000041269	-2.71247	0.217395	2.22629	0.13568	0.836301	NA	NA
ENSMMUG00000041304	-0.594176	1.91117	0.0980479	0.754185	0.950229	NA	NA
ENSMMUG00000041344	-0.494275	11.0574	0.314062	0.575198	0.950229	NA	NA
ENSMMUG00000041406	0.166008	0.887291	0.00809492	0.92831	0.980976	NA	NA
ENSMMUG00000041437	-0.577268	1.90149	0.0925976	0.7609	0.950229	NA	NA
ENSMMUG00000041549	NA	NA	NA	NA	NA	NA	NA
ENSMMUG00000041552	0.639035	5.3309	0.729972	0.392892	0.950229	NA	NA
ENSMMUG00000041571	-1.58772	0.0232632	0.931108	0.334575	0.950229	NA	NA
ENSMMUG00000041589	-0.747149	2.00018	0.15446	0.694309	0.950229	NA	NA
ENSMMUG00000041642	-1.01972	0.724524	0.356891	0.550238	0.950229	NA	NA
ENSMMUG00000041643	0.225951	1.11223	0.0164373	0.897984	0.975668	NA	NA
ENSMMUG00000041677	-0.493862	11.0572	0.31484	0.574725	0.950229	NA	NA
ENSMMUG00000041732	-0.747143	2.00018	0.154229	0.694526	0.950229	NA	NA
ENSMMUG00000041794	-0.747146	2.00018	0.154334	0.694428	0.950229	NA	NA
ENSMMUG00000041874	1.31031	4.1472	1.04243	0.307258	0.950229	NA	NA
ENSMMUG00000041906	-0.747148	2.00018	0.15444	0.694328	0.950229	NA	NA
ENSMMUG00000042031	1.10862	8.17897	1.47455	0.224629	0.950003	NA	NA
ENSMMUG00000042033	-0.747154	2.00018	0.154665	0.694117	0.950229	NA	NA
ENSMMUG00000042092	-1.70852	0.666999	0.891408	0.345096	0.950229	NA	NA
ENSMMUG00000042121	-0.495368	11.0561	0.316165	0.573921	0.950229	NA	NA
ENSMMUG00000042136	-0.494943	11.0451	0.312425	0.576196	0.950229	NA	NA
ENSMMUG00000042139	-0.696358	1.97009	0.134246	0.714069	0.950229	NA	NA
ENSMMUG00000042142	0.531606	2.81126	0.213769	0.643829	0.950229	NA	NA
ENSMMUG00000042210	0.208297	0.869494	0.0119522	0.912944	0.975668	NA	NA
ENSMMUG00000042219	2.51452	2.04552	2.46499	0.116409	0.836301	NA	NA
ENSMMUG00000042445	0.223762	0.25767	0.0169057	0.896549	0.975668	NA	NA
ENSMMUG00000042478	-5.76919	-0.858863	7.9515	0.00480475	0.159197	NA	NA
ENSMMUG00000042495	0.956388	4.56208	2.13035	0.144408	0.844453	NA	NA
ENSMMUG00000042528	-0.594168	1.91117	0.0978885	0.754378	0.950229	NA	NA
ENSMMUG00000042547	-1.83253	2.33822	1.21569	0.270209	0.950229	NA	NA
ENSMMUG00000042591	-2.7124	0.217559	2.23904	0.134565	0.836301	NA	NA
ENSMMUG00000042663	-2.73003	0.230164	2.25364	0.133301	0.836301	NA	NA
ENSMMUG00000042674	0.536446	0.113372	0.0995753	0.75234	0.950229	NA	NA
ENSMMUG00000042824	-7.29506	0.266522	11.5419	0.000680459	0.0697723	NA	NA
ENSMMUG00000042842	0.320324	3.68166	0.136545	0.71174	0.950229	NA	NA
ENSMMUG00000042862	-0.723496	0.862476	0.164999	0.684595	0.950229	NA	NA
ENSMMUG00000042901	1.5181	-0.316444	1.00248	0.316712	0.950229	NA	NA
ENSMMUG00000042902	-1.24573	12.7219	3.35184	0.06713	0.725296	NA	NA
ENSMMUG00000042924	0.531605	2.81126	0.213402	0.644114	0.950229	NA	NA
ENSMMUG00000042995	-0.803362	1.14926	0.271165	0.602551	0.950229	NA	NA
ENSMMUG00000043019	-2.73001	0.230164	2.25458	0.13322	0.836301	NA	NA
ENSMMUG00000043071	-2.71257	0.217559	2.23227	0.135155	0.836301	NA	NA
ENSMMUG00000043089	-0.0763607	1.24544	0.00196197	0.96467	0.988538	NA	NA
ENSMMUG00000043115	-0.725172	0.0429629	0.127429	0.721113	0.950229	NA	NA
ENSMMUG00000043365	-1.68752	0.193569	0.921501	0.337081	0.950229	NA	NA
ENSMMUG00000043413	-4.05505	0.23186	4.66794	0.0307308	0.526663	NA	NA
ENSMMUG00000043430	0.531607	2.81126	0.213997	0.643652	0.950229	NA	NA
ENSMMUG00000043469	0.557787	2.80092	0.234822	0.627971	0.950229	NA	NA
ENSMMUG00000043624	0.243613	1.08704	0.0188838	0.8907	0.975668	NA	NA
ENSMMUG00000043720	0.611064	0.487489	0.123071	0.725728	0.950229	NA	NA
ENSMMUG00000043760	0.149999	5.43466	0.0662959	0.796808	0.964115	NA	NA
ENSMMUG00000043774	-0.403652	2.45912	0.0618099	0.803658	0.964173	NA	NA
ENSMMUG00000043818	NA	NA	NA	NA	NA	NA	NA
ENSMMUG00000043936	-0.747173	2.00018	0.155422	0.693407	0.950229	NA	NA
ENSMMUG00000043965	-2.72987	0.230164	2.26007	0.132748	0.836301	NA	NA
ENSMMUG00000043971	0.423111	-0.00287165	0.0322637	0.85745	0.975668	NA	NA
ENSMMUG00000044024	0.0518634	0.414109	0.000908824	0.97595	0.993164	NA	NA
ENSMMUG00000044269	0.38671	2.55837	0.0963765	0.756222	0.950229	NA	NA
ENSMMUG00000044275	-0.513651	10.9159	0.329173	0.566146	0.950229	NA	NA
ENSMMUG00000044342	2.42764	-0.0364911	1.68734	0.193952	0.922157	NA	NA
ENSMMUG00000044348	-2.33353	0.35838	1.5799	0.208775	0.943283	NA	NA
ENSMMUG00000044468	0.118682	1.51109	0.00411213	0.94887	0.988538	NA	NA
ENSMMUG00000044479	0.174355	1.11634	0.00991043	0.920701	0.975668	NA	NA
ENSMMUG00000044602	-0.747164	2.00018	0.155042	0.693763	0.950229	NA	NA
ENSMMUG00000044607	-0.747138	2.00018	0.154021	0.694722	0.950229	NA	NA
ENSMMUG00000044680	5.25474	1.11039	4.88995	0.0270134	0.512837	NA	NA
ENSMMUG00000044760	0.341732	1.09703	0.0539188	0.816379	0.970671	NA	NA
ENSMMUG00000044814	-0.74065	2.0185	0.261849	0.608853	0.950229	NA	NA
ENSMMUG00000044834	-1.27617	6.57909	1.85081	0.173689	0.903715	NA	NA
ENSMMUG00000044858	1.03615	4.3413	2.02588	0.154639	0.86892	NA	NA
ENSMMUG00000044874	-1.102	0.796222	0.392225	0.531132	0.950229	NA	NA
ENSMMUG00000044911	-0.00844683	2.86373	5.98e-05	0.993832	0.996776	NA	NA
ENSMMUG00000045094	-1.89938	0.360682	1.22615	0.268158	0.950229	NA	NA
ENSMMUG00000045227	-0.494275	11.0574	0.313781	0.575369	0.950229	NA	NA
ENSMMUG00000045243	0.0907762	6.46046	0.0156108	0.900569	0.975668	NA	NA
ENSMMUG00000045359	-0.560196	1.89174	0.0879957	0.766741	0.9503	NA	NA
ENSMMUG00000045456	-1.55404	0.797676	0.637169	0.424738	0.950229	NA	NA
ENSMMUG00000045496	0.453262	2.30189	0.11907	0.730045	0.950229	NA	NA
ENSMMUG00000045500	-1.77889	0.889975	0.8466	0.357516	0.950229	NA	NA
ENSMMUG00000045528	-2.73007	0.230164	2.25176	0.133463	0.836301	NA	NA
ENSMMUG00000045707	-0.74715	2.00018	0.154492	0.694279	0.950229	NA	NA
ENSMMUG00000045830	0.232439	-0.209729	0.0111333	0.915968	0.975668	NA	NA
ENSMMUG00000045999	NA	NA	NA	NA	NA	NA	NA
ENSMMUG00000046118	-7.53311	0.458185	11.4877	0.00070057	0.0697723	NA	NA
ENSMMUG00000046153	0.508228	1.70804	0.0739136	0.785722	0.964115	NA	NA
ENSMMUG00000046161	-5.26595	0.0559074	8.0149	0.00463939	0.159197	NA	NA
ENSMMUG00000046294	0.531732	8.47116	0.560909	0.453894	0.950229	NA	NA
ENSMMUG00000046300	0.655803	5.00865	0.684725	0.407965	0.950229	NA	NA
ENSMMUG00000046308	-0.0896117	1.25173	0.00271084	0.958476	0.988538	NA	NA
ENSMMUG00000046353	0.565167	2.79803	0.241402	0.623196	0.950229	NA	NA
ENSMMUG00000046366	0.0728601	8.27459	0.0115427	0.914442	0.975668	NA	NA
ENSMMUG00000046411	0.0731682	2.2145	0.00198721	0.964444	0.988538	NA	NA
ENSMMUG00000046454	-0.621543	0.460092	0.0654324	0.798107	0.964115	NA	NA
ENSMMUG00000046459	-0.747156	2.00018	0.154721	0.694064	0.950229	NA	NA
ENSMMUG00000046529	NA	NA	NA	NA	NA	NA	NA
ENSMMUG00000046602	-2.72989	0.230164	2.25946	0.132801	0.836301	NA	NA
ENSMMUG00000046650	0.542313	2.80702	0.220843	0.638398	0.950229	NA	NA
ENSMMUG00000046676	-0.747181	2.00018	0.15574	0.693109	0.950229	NA	NA
ENSMMUG00000046679	-7.29507	0.266522	11.4841	0.000701935	0.0697723	NA	NA
ENSMMUG00000046715	0.852099	0.496305	0.382431	0.536305	0.950229	NA	NA
ENSMMUG00000046887	0.53161	2.81126	0.214732	0.643084	0.950229	NA	NA
ENSMMUG00000046972	0.605319	10.1259	0.575471	0.448093	0.950229	NA	NA
ENSMMUG00000047023	0.531613	2.81126	0.215521	0.642474	0.950229	NA	NA
ENSMMUG00000047101	-1.43514	0.175263	0.664385	0.415016	0.950229	NA	NA
ENSMMUG00000047112	0.531608	2.81126	0.21409	0.64358	0.950229	NA	NA
ENSMMUG00000047151	-1.43014	0.626995	0.626097	0.428791	0.950229	NA	NA
ENSMMUG00000047157	-1.44795	4.55946	1.25224	0.263125	0.950229	NA	NA
ENSMMUG00000047186	-1.61191	0.835794	0.687877	0.406888	0.950229	NA	NA
ENSMMUG00000047298	0.531605	2.81126	0.213403	0.644113	0.950229	NA	NA
ENSMMUG00000047303	0.531603	2.81126	0.2129	0.644504	0.950229	NA	NA
ENSMMUG00000047319	0.00475883	4.89195	5.11e-05	0.994296	0.996776	NA	NA
ENSMMUG00000047386	0.0811293	6.46587	0.0124339	0.911214	0.975668	NA	NA
ENSMMUG00000047443	0.700566	4.80159	0.822069	0.364576	0.950229	NA	NA
ENSMMUG00000047444	NA	NA	NA	NA	NA	NA	NA
ENSMMUG00000047462	0.802204	6.56979	1.17991	0.277374	0.950229	NA	NA
ENSMMUG00000047488	-0.74714	2.00018	0.15409	0.694657	0.950229	NA	NA
ENSMMUG00000047508	1.34957	2.63299	0.944538	0.331113	0.950229	NA	NA
ENSMMUG00000047527	-0.747146	2.00018	0.15434	0.694422	0.950229	NA	NA
ENSMMUG00000047540	1.00071	0.552623	0.199911	0.654793	0.950229	NA	NA
ENSMMUG00000047640	0.189333	0.877459	0.0102174	0.919486	0.975668	NA	NA
ENSMMUG00000047684	-1.33899	-0.37435	0.658702	0.417019	0.950229	NA	NA
ENSMMUG00000047690	-0.696347	1.97009	0.133893	0.71443	0.950229	NA	NA
ENSMMUG00000047875	-0.747144	2.00018	0.15426	0.694497	0.950229	NA	NA
ENSMMUG00000047944	-1.84777	0.326835	1.20609	0.272108	0.950229	NA	NA
ENSMMUG00000048005	0.0761272	4.81908	0.0139732	0.905902	0.975668	NA	NA
ENSMMUG00000048026	0.180376	-0.370518	0.0102898	0.919202	0.975668	NA	NA
ENSMMUG00000048036	-0.69636	1.97009	0.134323	0.713992	0.950229	NA	NA
ENSMMUG00000048043	-0.184609	1.00613	0.0110337	0.916343	0.975668	NA	NA
ENSMMUG00000048063	-0.59416	1.91117	0.097694	0.754615	0.950229	NA	NA
ENSMMUG00000048086	-2.73003	0.230164	2.2537	0.133295	0.836301	NA	NA
ENSMMUG00000048103	-2.6762	0.191674	2.20033	0.137981	0.836301	NA	NA
ENSMMUG00000048132	-2.73022	0.230164	2.24581	0.133977	0.836301	NA	NA
ENSMMUG00000048161	-0.49179	6.0416	0.485879	0.485772	0.950229	NA	NA
ENSMMUG00000048177	-0.747124	2.00018	0.153486	0.695226	0.950229	NA	NA
ENSMMUG00000048205	-0.685651	0.964256	0.148387	0.700081	0.950229	NA	NA
ENSMMUG00000048229	-6.9944	0.0131828	10.9229	0.000949828	0.0771973	NA	NA
ENSMMUG00000048361	-0.696368	1.97009	0.134601	0.713708	0.950229	NA	NA
ENSMMUG00000048368	-1.40594	6.17598	1.85216	0.173533	0.903715	NA	NA
ENSMMUG00000048389	-1.75079	1.48099	0.803313	0.370105	0.950229	NA	NA
ENSMMUG00000048419	0.577188	5.35821	0.654781	0.418409	0.950229	NA	NA
ENSMMUG00000048471	0.0734182	4.45264	0.015093	0.902223	0.975668	NA	NA
ENSMMUG00000048531	0.204683	0.871	0.0122873	0.911737	0.975668	NA	NA
ENSMMUG00000048563	-0.494275	11.0574	0.313189	0.57573	0.950229	NA	NA
ENSMMUG00000048594	0.45012	0.830432	0.0608906	0.805094	0.964173	NA	NA
ENSMMUG00000048680	0.485295	1.71698	0.0675987	0.794866	0.964115	NA	NA
ENSMMUG00000048702	-1.33879	0.193895	0.559265	0.454557	0.950229	NA	NA
ENSMMUG00000048723	-2.73027	0.230164	2.24374	0.134156	0.836301	NA	NA
ENSMMUG00000048724	-1.44795	4.55946	1.2523	0.263113	0.950229	NA	NA
ENSMMUG00000048838	-1.39191	0.572655	0.523495	0.469354	0.950229	NA	NA
ENSMMUG00000048862	-0.0494677	1.23277	0.00082121	0.977138	0.993164	NA	NA
ENSMMUG00000048881	0.390843	7.40666	0.302999	0.582009	0.950229	NA	NA
ENSMMUG00000048977	3.90294	0.0684032	3.39502	0.0653935	0.723377	NA	NA
ENSMMUG00000049014	NA	NA	NA	NA	NA	NA	NA
ENSMMUG00000049028	1.05047	10.6716	1.49983	0.220697	0.950003	NA	NA
ENSMMUG00000049159	2.56671	2.39183	2.7626	0.0964916	0.836301	NA	NA
ENSMMUG00000049188	-0.747131	2.00018	0.153741	0.694986	0.950229	NA	NA
ENSMMUG00000049192	0.0532575	4.84817	0.00635679	0.936452	0.986053	NA	NA
ENSMMUG00000049243	0.619947	3.30786	0.439829	0.507205	0.950229	NA	NA
ENSMMUG00000049246	NA	NA	NA	NA	NA	NA	NA

## Sheet: Control-CHD
Supplementary Table 2: Fold Changes in MicroRNA genes comparing Controls and CHD
	logFC	logCPM	LR	Pvalue	FDR	RHESUS_ENTREZ.x	Gene
ENSMMUG00000026846	-0.746494	6.13369	1.48203	0.223456	0.962353	100315149	mml-mir-19a [Source:miRBase;Acc:MI0003003]
ENSMMUG00000026847	-0.26413	8.9683	0.198471	0.655958	0.962353	100315392	mml-mir-29b-2 [Source:miRBase;Acc:MI0007597]
ENSMMUG00000026848	-0.694527	6.76302	1.07326	0.30021	0.962353	100315269	mml-mir-485 [Source:miRBase;Acc:MI0007758]
ENSMMUG00000026849	-0.384865	7.28895	0.50215	0.478557	0.962353	100315449	mml-mir-185 [Source:miRBase;Acc:MI0007649]
ENSMMUG00000026851	-0.52626	0.4622	0.093383	0.75992	0.962353	100315516	mml-mir-184 [Source:miRBase;Acc:MI0007648]
ENSMMUG00000026852	0.629714	16.4346	0.632778	0.426338	0.962353	100315174	mml-let-7f-2 [Source:miRBase;Acc:MI0007578]
ENSMMUG00000026855	0.648518	4.11719	0.617991	0.431795	0.962353	100315496	mml-mir-106a [Source:miRBase;Acc:MI0003107]
ENSMMUG00000026856	0.493533	2.54744	0.432664	0.510685	0.962353	100315155	mml-mir-183 [Source:miRBase;Acc:MI0003084]
ENSMMUG00000026857	1.01606	5.03514	2.39717	0.121555	0.962353	100315412	mml-mir-503 [Source:miRBase;Acc:MI0007777]
ENSMMUG00000026861	1.05498	3.61277	1.56203	0.211369	0.962353	100315230	mml-mir-301a [Source:miRBase;Acc:MI0007685]
ENSMMUG00000026863	1.2812	7.29136	3.70594	0.0542191	0.962353	100315518	mml-mir-196a-2 [Source:miRBase;Acc:MI0007659]
ENSMMUG00000026868	-0.289045	6.75806	0.147396	0.701036	0.962353	100315246	mml-mir-370 [Source:miRBase;Acc:MI0007714]
ENSMMUG00000026869	-0.987578	9.32949	3.49364	0.0616049	0.962353	100315142	mml-mir-221 [Source:miRBase;Acc:MI0002892]
ENSMMUG00000026870	-0.603059	6.4856	0.916052	0.338514	0.962353	100315184	mml-mir-30c-1 [Source:miRBase;Acc:MI0007599]
ENSMMUG00000026872	-1.33226	8.68091	4.77409	0.0288911	0.962353	100315152	mml-mir-23a [Source:miRBase;Acc:MI0003051]
ENSMMUG00000026873	0.0645144	6.55022	0.0128103	0.909886	0.991969	100315252	mml-mir-378a [Source:miRBase;Acc:MI0007726]
ENSMMUG00000026876	-0.310222	11.4878	0.18861	0.664076	0.962353	100315137	mml-mir-181a-2 [Source:miRBase;Acc:MI0002808]
ENSMMUG00000026878	-0.127404	11.4692	0.0395938	0.842277	0.965394	100315260	mml-mir-423 [Source:miRBase;Acc:MI0007739]
ENSMMUG00000026881	-1.56352	2.16088	3.05846	0.0803175	0.962353	100315512	mml-mir-136 [Source:miRBase;Acc:MI0007626]
ENSMMUG00000026884	-0.0466554	9.3759	0.00520178	0.942504	0.991969	100315384	mml-mir-181b-1 [Source:miRBase;Acc:MI0002932]
ENSMMUG00000026885	1.15086	8.73971	4.44891	0.0349235	0.962353	100315596	mml-mir-27b [Source:miRBase;Acc:MI0007595]
ENSMMUG00000026887	-0.0939395	4.45899	0.0193011	0.889507	0.991969	100315148	mml-mir-18a [Source:miRBase;Acc:MI0003002]
ENSMMUG00000026888	-1.13636	2.20758	1.384	0.239421	0.962353	100315244	mml-mir-365-1 [Source:miRBase;Acc:MI0007710]
ENSMMUG00000026897	0.962934	0.108673	0.372486	0.541652	0.962353	100315151	mml-mir-215 [Source:miRBase;Acc:MI0003025]
ENSMMUG00000026898	-1.92863	0.575093	0.888347	0.345926	0.962353	100315264	mml-mir-450a-1 [Source:miRBase;Acc:MI0007749]
ENSMMUG00000026899	-1.32455	5.53135	2.1002	0.14728	0.962353	100315136	mml-mir-34a [Source:miRBase;Acc:MI0002801]
ENSMMUG00000026904	0.684007	0.229629	0.154747	0.69404	0.962353	100315411	mml-mir-497 [Source:miRBase;Acc:MI0007771]
ENSMMUG00000026905	0.124524	12.1399	0.039941	0.841596	0.965394	100315181	mml-mir-26a-2 [Source:miRBase;Acc:MI0007593]
ENSMMUG00000026906	0.819031	12.8071	1.36265	0.243078	0.962353	100315382	mml-mir-98 [Source:miRBase;Acc:MI0002696]
ENSMMUG00000026908	-1.05819	14.3787	1.87434	0.170979	0.962353	100315206	mml-mir-150 [Source:miRBase;Acc:MI0007641]
ENSMMUG00000026909	0.805991	0.987271	0.457559	0.498767	0.962353	100315492	mml-mir-219-1 [Source:miRBase;Acc:MI0002884]
ENSMMUG00000026912	-0.124986	6.57355	0.0512911	0.820832	0.965394	100315153	mml-mir-106b [Source:miRBase;Acc:MI0003073]
ENSMMUG00000026913	1.05116	1.05243	0.949825	0.329764	0.962353	100315140	mml-mir-214 [Source:miRBase;Acc:MI0002858]
ENSMMUG00000026915	-0.314645	11.4759	0.193512	0.660009	0.962353	100315493	mml-mir-181a-1 [Source:miRBase;Acc:MI0002931]
ENSMMUG00000026917	-0.122063	10.8414	0.0408459	0.839836	0.965394	100315129	mml-mir-29a [Source:miRBase;Acc:MI0002662]
ENSMMUG00000026920	1.28037	16.6263	2.52856	0.111802	0.962353	100315505	mml-mir-16-2 [Source:miRBase;Acc:MI0007589]
ENSMMUG00000026921	0.320414	8.23892	0.280126	0.596618	0.962353	100315218	mml-mir-199a-2 [Source:miRBase;Acc:MI0007662]
ENSMMUG00000026925	-0.189743	6.74778	0.0961475	0.756503	0.962353	100315444	mml-mir-10a [Source:miRBase;Acc:MI0007587]
ENSMMUG00000026926	0.358778	2.15788	0.106341	0.744349	0.962353	100315275	mml-mir-495 [Source:miRBase;Acc:MI0007769]
ENSMMUG00000026931	1.90449	1.2693	1.478	0.224087	0.962353	100315458	mml-mir-455 [Source:miRBase;Acc:MI0007756]
ENSMMUG00000026932	-0.549332	7.10321	0.99583	0.318322	0.962353	100315522	mml-mir-222 [Source:miRBase;Acc:MI0007680]
ENSMMUG00000026934	0.339565	6.45809	0.303629	0.581616	0.962353	100315484	mml-mir-200c [Source:miRBase;Acc:MI0002484]
ENSMMUG00000026938	-0.519143	10.0461	0.758689	0.383739	0.962353	100315583	mml-mir-425 [Source:miRBase;Acc:MI0007741]
ENSMMUG00000026939	-2.46239	1.69668	3.26475	0.0707839	0.962353	100315582	mml-mir-365-2 [Source:miRBase;Acc:MI0007711]
ENSMMUG00000026941	0.0331117	11.318	0.00315988	0.955172	0.991969	100315593	mml-mir-103-1 [Source:miRBase;Acc:MI0002743]
ENSMMUG00000026943	-0.0335673	4.87811	0.00193928	0.964875	0.991969	100315520	mml-mir-210 [Source:miRBase;Acc:MI0007670]
ENSMMUG00000026944	-0.582465	7.42119	1.25619	0.262374	0.962353	100315217	mml-mir-197 [Source:miRBase;Acc:MI0007661]
ENSMMUG00000026946	0.779249	5.93042	1.25107	0.263348	0.962353	100315120	mml-mir-125b-1 [Source:miRBase;Acc:MI0002514]
ENSMMUG00000026947	-0.363558	7.87858	0.351122	0.553479	0.962353	100315576	mml-mir-27a [Source:miRBase;Acc:MI0003052]
ENSMMUG00000026948	-0.183621	6.65833	0.0906483	0.763355	0.962353	100315178	mml-mir-10b [Source:miRBase;Acc:MI0007588]
ENSMMUG00000026950	0.520401	9.10289	0.94028	0.332206	0.962353	100315190	mml-mir-101-2 [Source:miRBase;Acc:MI0007610]
ENSMMUG00000026951	0.17359	3.19713	0.0626299	0.802386	0.965394	100315237	mml-mir-330 [Source:miRBase;Acc:MI0007697]
ENSMMUG00000026953	0.625908	4.82758	0.711675	0.398888	0.962353	100315119	mml-mir-141 [Source:miRBase;Acc:MI0002485]
ENSMMUG00000026954	0.12426	12.1397	0.0399074	0.841662	0.965394	100315436	mml-mir-26a-1 [Source:miRBase;Acc:MI0002646]
ENSMMUG00000026955	-0.107642	3.35729	0.0178675	0.893664	0.991969	100315199	mml-mir-138 [Source:miRBase;Acc:MI0007628]
ENSMMUG00000026958	-0.137706	10.8013	0.0521584	0.819349	0.965394	100315183	mml-mir-29c [Source:miRBase;Acc:MI0007598]
ENSMMUG00000026963	-0.918013	2.24597	1.28571	0.25684	0.962353	100315489	mml-mir-100 [Source:miRBase;Acc:MI0002714]
ENSMMUG00000026964	0.260825	12.2626	0.0799157	0.777412	0.964928	100315205	mml-mir-148a [Source:miRBase;Acc:MI0007638]
ENSMMUG00000026966	-0.932585	0.588971	0.278932	0.597402	0.962353	100315539	mml-mir-499 [Source:miRBase;Acc:MI0007773]
ENSMMUG00000026970	0.552542	7.10403	0.749022	0.386786	0.962353	100315147	mml-mir-17 [Source:miRBase;Acc:MI0003001]
ENSMMUG00000026971	-0.0729734	10.2033	0.0154117	0.901201	0.991969	100315128	mml-mir-24-1 [Source:miRBase;Acc:MI0002637]
ENSMMUG00000026974	-7.07023	0.30226	10.4507	0.00122606	0.140242	100315139	mml-mir-211 [Source:miRBase;Acc:MI0002850]
ENSMMUG00000026975	NA	NA	NA	NA	NA	100315220	mml-mir-206 [Source:miRBase;Acc:MI0007667]
ENSMMUG00000026976	-0.282406	9.76581	0.158792	0.690271	0.962353	100315256	mml-mir-409 [Source:miRBase;Acc:MI0007733]
ENSMMUG00000026977	-0.355491	11.2448	0.376186	0.539651	0.962353	100315130	mml-mir-30a [Source:miRBase;Acc:MI0002666]
ENSMMUG00000026978	1.28048	16.6262	2.52778	0.111858	0.962353	100315146	mml-mir-16-1 [Source:miRBase;Acc:MI0002958]
ENSMMUG00000026980	0.0182091	9.23199	0.000787826	0.977608	0.992067	100315210	mml-mir-181d [Source:miRBase;Acc:MI0007647]
ENSMMUG00000026982	0.468336	15.0891	0.420506	0.516685	0.962353	100315201	mml-mir-142 [Source:miRBase;Acc:MI0007631]
ENSMMUG00000026988	-0.230213	4.16425	0.113359	0.736352	0.962353	100315525	mml-mir-331 [Source:miRBase;Acc:MI0007698]
ENSMMUG00000026990	0.544323	14.2732	0.587765	0.443285	0.962353	100315443	mml-let-7i [Source:miRBase;Acc:MI0007580]
ENSMMUG00000026994	-0.231092	8.36387	0.210681	0.646234	0.962353	100315381	mml-mir-28 [Source:miRBase;Acc:MI0002649]
ENSMMUG00000026995	-0.396034	9.27841	0.598303	0.439226	0.962353	100315234	mml-mir-320a [Source:miRBase;Acc:MI0007691]
ENSMMUG00000026996	-0.612728	5.28571	0.862346	0.353083	0.962353	100315529	mml-mir-375 [Source:miRBase;Acc:MI0007720]
ENSMMUG00000026997	-0.614401	2.48489	0.575142	0.448223	0.962353	100315133	mml-mir-99a [Source:miRBase;Acc:MI0002702]
ENSMMUG00000026999	1.16301	3.63583	3.16131	0.0754027	0.962353	100315437	mml-mir-182 [Source:miRBase;Acc:MI0002815]
ENSMMUG00000027001	-0.719443	3.48708	1.13252	0.287238	0.962353	100315138	mml-mir-181c [Source:miRBase;Acc:MI0002811]
ENSMMUG00000027002	0.6281	9.95965	1.29212	0.255657	0.962353	100315200	mml-mir-140 [Source:miRBase;Acc:MI0007630]
ENSMMUG00000027003	0.632235	16.4534	0.647599	0.420973	0.962353	100315442	mml-let-7a-3 [Source:miRBase;Acc:MI0007572]
ENSMMUG00000027004	-0.110804	6.41053	0.0374684	0.846515	0.968005	100315599	mml-mir-340 [Source:miRBase;Acc:MI0007703]
ENSMMUG00000027007	-0.475068	7.19384	0.433817	0.510122	0.962353	100315511	mml-mir-134 [Source:miRBase;Acc:MI0007623]
ENSMMUG00000027008	-0.067874	9.00147	0.00818421	0.927916	0.991969	100315531	mml-mir-382 [Source:miRBase;Acc:MI0007730]
ENSMMUG00000027010	-0.768753	4.6563	0.954903	0.328474	0.962353	100315274	mml-mir-493 [Source:miRBase;Acc:MI0007767]
ENSMMUG00000027011	0.0329308	11.3182	0.00311126	0.955518	0.991969	100315509	mml-mir-103-2 [Source:miRBase;Acc:MI0007611]
ENSMMUG00000027012	-0.341824	5.59988	0.249845	0.617184	0.962353	100315454	mml-mir-369 [Source:miRBase;Acc:MI0007713]
ENSMMUG00000027013	0.013195	9.953	0.000563504	0.981061	0.993124	100315175	mml-mir-7-1 [Source:miRBase;Acc:MI0007581]
ENSMMUG00000027014	-0.873337	6.89553	2.20161	0.137867	0.962353	100315211	mml-mir-186 [Source:miRBase;Acc:MI0007650]
ENSMMUG00000027015	0.0191797	9.94712	0.00119275	0.97245	0.991969	100315503	mml-mir-7-2 [Source:miRBase;Acc:MI0007582]
ENSMMUG00000027018	-0.242645	2.61573	0.0976952	0.754613	0.962353	100315403	mml-mir-335 [Source:miRBase;Acc:MI0007699]
ENSMMUG00000027019	-0.591768	2.8365	0.472325	0.491919	0.962353	100315532	mml-mir-412 [Source:miRBase;Acc:MI0007736]
ENSMMUG00000027020	-0.320498	9.59679	0.325645	0.568235	0.962353	100315242	mml-mir-361 [Source:miRBase;Acc:MI0007707]
ENSMMUG00000027023	0.361042	11.3843	0.344763	0.557093	0.962353	100315154	mml-mir-93 [Source:miRBase;Acc:MI0003074]
ENSMMUG00000027026	-1.01667	2.14006	1.26893	0.259968	0.962353	100315524	mml-mir-323a [Source:miRBase;Acc:MI0007692]
ENSMMUG00000027027	-0.526871	3.6456	0.49804	0.480363	0.962353	100315482	mml-mir-296 [Source:miRBase;Acc:MI0007681]
ENSMMUG00000027028	0.713572	2.93815	0.961581	0.326789	0.962353	100315485	mml-mir-130a [Source:miRBase;Acc:MI0002524]
ENSMMUG00000027029	1.19439	3.46575	2.95717	0.0854976	0.962353	100315515	mml-mir-152 [Source:miRBase;Acc:MI0007643]
ENSMMUG00000027031	3.00225	0.0829779	2.4264	0.119307	0.962353	100315197	mml-mir-135a-1 [Source:miRBase;Acc:MI0007624]
ENSMMUG00000027033	-1.32782	3.2557	2.40559	0.120902	0.962353	100315258	mml-mir-421 [Source:miRBase;Acc:MI0007737]
ENSMMUG00000027037	-1.95598	7.35854	4.52783	0.0333479	0.962353	100315176	mml-mir-9-1 [Source:miRBase;Acc:MI0007584]
ENSMMUG00000027038	1.04324	6.33264	3.08125	0.0791997	0.962353	100315450	mml-mir-195 [Source:miRBase;Acc:MI0007658]
ENSMMUG00000027039	-0.635407	6.41742	0.967364	0.325338	0.962353	100315507	mml-mir-30c-2 [Source:miRBase;Acc:MI0007600]
ENSMMUG00000027041	0.0901587	3.24488	0.00708647	0.932912	0.991969	100315600	mml-mir-424 [Source:miRBase;Acc:MI0007740]
ENSMMUG00000027048	0.0324668	11.3169	0.00305492	0.955922	0.991969	100315478	mml-mir-107 [Source:miRBase;Acc:MI0002754]
ENSMMUG00000027049	-0.251477	5.93984	0.13495	0.713354	0.962353	100315407	mml-mir-411 [Source:miRBase;Acc:MI0007735]
ENSMMUG00000027050	-0.151329	4.57484	0.0405925	0.840327	0.965394	100315189	mml-mir-95 [Source:miRBase;Acc:MI0007608]
ENSMMUG00000027051	-0.266665	12.1987	0.145718	0.702662	0.962353	100315506	mml-mir-26b [Source:miRBase;Acc:MI0007594]
ENSMMUG00000027052	0.703488	7.74539	1.84901	0.173899	0.962353	100315481	mml-mir-148b [Source:miRBase;Acc:MI0007639]
ENSMMUG00000027053	-1.17909	1.16492	1.22355	0.268665	0.962353	100315150	mml-mir-194-1 [Source:miRBase;Acc:MI0003024]
ENSMMUG00000027054	0.368705	10.1077	0.416961	0.518457	0.962353	100315172	mml-let-7d [Source:miRBase;Acc:MI0007575]
ENSMMUG00000027055	0.51855	9.10365	0.932851	0.334123	0.962353	100315134	mml-mir-101-1 [Source:miRBase;Acc:MI0002723]
ENSMMUG00000027059	0.508435	2.7191	0.500273	0.47938	0.962353	100315597	mml-mir-139 [Source:miRBase;Acc:MI0007629]
ENSMMUG00000027060	-0.043203	7.88055	0.00563338	0.94017	0.991969	100315385	mml-mir-20a [Source:miRBase;Acc:MI0003004]
ENSMMUG00000027061	0.517944	12.4292	0.602415	0.437658	0.962353	100315390	mml-let-7g [Source:miRBase;Acc:MI0007579]
ENSMMUG00000027064	-0.291208	10.9537	0.245085	0.620558	0.962353	100315185	mml-mir-30d [Source:miRBase;Acc:MI0007601]
ENSMMUG00000027065	-7.53507	0.679746	15.8027	7.03e-05	0.0173648	100315219	mml-mir-204 [Source:miRBase;Acc:MI0007665]
ENSMMUG00000027069	0.652226	14.3107	0.925288	0.33609	0.962353	100315397	mml-mir-155 [Source:miRBase;Acc:MI0007645]
ENSMMUG00000027072	0.0616485	8.54605	0.00817493	0.927957	0.991969	100315207	mml-mir-151 [Source:miRBase;Acc:MI0007642]
ENSMMUG00000027073	-0.653751	7.3595	1.09013	0.296443	0.962353	100315145	mml-mir-15a [Source:miRBase;Acc:MI0002957]
ENSMMUG00000027076	0.299868	2.7898	0.160689	0.688523	0.962353	100315191	mml-mir-122a [Source:miRBase;Acc:MI0007613]
ENSMMUG00000027085	-1.95598	7.35854	4.52342	0.033434	0.962353	100315391	mml-mir-9-2 [Source:miRBase;Acc:MI0007585]
ENSMMUG00000027089	0.0359797	12.2941	0.00278065	0.957946	0.991969	100315127	mml-mir-21 [Source:miRBase;Acc:MI0002621]
ENSMMUG00000027090	-0.00191327	12.4421	7.29e-06	0.997845	0.999475	100315438	mml-mir-223 [Source:miRBase;Acc:MI0002897]
ENSMMUG00000027093	0.278502	7.1677	0.270328	0.603112	0.962353	100315447	mml-mir-132 [Source:miRBase;Acc:MI0007620]
ENSMMUG00000027094	-1.7882	1.57075	1.55673	0.212144	0.962353	100315530	mml-mir-377 [Source:miRBase;Acc:MI0007725]
ENSMMUG00000027095	-0.14443	7.06275	0.0400627	0.841358	0.965394	100315406	mml-mir-381 [Source:miRBase;Acc:MI0007729]
ENSMMUG00000027096	-0.371844	8.62408	0.534903	0.464553	0.962353	100315240	mml-mir-339 [Source:miRBase;Acc:MI0007702]
ENSMMUG00000027098	0.374858	15.5722	0.248449	0.618169	0.962353	100315171	mml-let-7c [Source:miRBase;Acc:MI0007574]
ENSMMUG00000027099	-0.0166826	5.73837	0.00075979	0.97801	0.992067	100315393	mml-mir-99b [Source:miRBase;Acc:MI0007609]
ENSMMUG00000027100	0.213603	10.5288	0.142966	0.70535	0.962353	100315439	mml-mir-25 [Source:miRBase;Acc:MI0003075]
ENSMMUG00000027101	NA	NA	NA	NA	NA	100315513	mml-mir-143 [Source:miRBase;Acc:MI0007632]
ENSMMUG00000027102	-0.679018	7.40385	1.37038	0.241746	0.962353	100315379	mml-mir-15b [Source:miRBase;Acc:MI0002496]
ENSMMUG00000027103	0.320414	8.23892	0.279585	0.596973	0.962353	100315491	mml-mir-199a-1 [Source:miRBase;Acc:MI0002834]
ENSMMUG00000027104	0.635961	16.4179	0.649813	0.420179	0.962353	100315173	mml-let-7f-1 [Source:miRBase;Acc:MI0007577]
ENSMMUG00000027105	-0.0778355	3.38389	0.0144877	0.904194	0.991969	100315517	mml-mir-192 [Source:miRBase;Acc:MI0007654]
ENSMMUG00000027106	0.359552	12.7806	0.309338	0.578087	0.962353	100315526	mml-mir-342 [Source:miRBase;Acc:MI0007704]
ENSMMUG00000027108	-0.576606	2.12574	0.664005	0.41515	0.962353	100315215	mml-mir-193b [Source:miRBase;Acc:MI0007656]
ENSMMUG00000027109	-1.79937	1.9993	4.35269	0.0369506	0.962353	100315208	mml-mir-154 [Source:miRBase;Acc:MI0007644]
ENSMMUG00000027110	0.452214	4.38393	0.446476	0.504013	0.962353	100315540	mml-mir-505 [Source:miRBase;Acc:MI0007779]
ENSMMUG00000027111	-0.346958	8.78114	0.276049	0.599303	0.962353	100315398	mml-mir-187 [Source:miRBase;Acc:MI0007651]
ENSMMUG00000027112	-0.575027	6.69748	1.04159	0.307453	0.962353	100315510	mml-mir-128b [Source:miRBase;Acc:MI0007617]
ENSMMUG00000027113	-0.10652	4.1155	0.0281972	0.866646	0.981934	100315410	mml-mir-491 [Source:miRBase;Acc:MI0007765]
ENSMMUG00000027119	-0.822847	1.3215	0.636374	0.425027	0.962353	100315580	mml-mir-194-2 [Source:miRBase;Acc:MI0007657]
ENSMMUG00000027123	-0.73231	3.56801	0.799215	0.371328	0.962353	100315434	mml-mir-30b [Source:miRBase;Acc:MI0002502]
ENSMMUG00000027124	-0.462616	4.68858	0.504249	0.477639	0.962353	100315131	mml-mir-32 [Source:miRBase;Acc:MI0002677]
ENSMMUG00000027125	-0.868632	12.7112	1.76926	0.183474	0.962353	100315508	mml-mir-92a-2 [Source:miRBase;Acc:MI0007606]
ENSMMUG00000027126	-0.534707	5.19879	0.664491	0.414979	0.962353	100315536	mml-mir-484 [Source:miRBase;Acc:MI0007757]
ENSMMUG00000027127	-0.238804	4.72232	0.131048	0.717348	0.962353	100315527	mml-mir-363 [Source:miRBase;Acc:MI0007709]
ENSMMUG00000027128	-0.226758	9.00585	0.146592	0.701814	0.962353	100315182	mml-mir-29b-1 [Source:miRBase;Acc:MI0007596]
ENSMMUG00000027129	0.631855	16.456	0.642968	0.422638	0.962353	100315501	mml-let-7a-1 [Source:miRBase;Acc:MI0007570]
ENSMMUG00000027130	2.41253	1.25704	4.52486	0.0334057	0.962353	100315519	mml-mir-203 [Source:miRBase;Acc:MI0007664]
ENSMMUG00000027131	-0.873514	7.10069	2.31363	0.128244	0.962353	100315180	mml-mir-23b [Source:miRBase;Acc:MI0007592]
ENSMMUG00000027132	-0.555938	6.74078	0.987203	0.320427	0.962353	100315121	mml-mir-128a [Source:miRBase;Acc:MI0002518]
ENSMMUG00000027133	-0.943821	3.79172	1.51217	0.218809	0.962353	100315488	mml-mir-31 [Source:miRBase;Acc:MI0002671]
ENSMMUG00000027151	-0.29458	4.98411	0.198224	0.656158	0.962353	100315347	mml-mir-660 [Source:miRBase;Acc:MI0007901]
ENSMMUG00000027152	0.213012	5.13296	0.121692	0.727207	0.962353	100315558	mml-mir-628 [Source:miRBase;Acc:MI0007877]
ENSMMUG00000027155	-0.621761	5.40097	0.815102	0.366616	0.962353	100315345	mml-mir-654 [Source:miRBase;Acc:MI0007898]
ENSMMUG00000027207	0.795694	4.30911	1.16452	0.28053	0.962353	100315588	mml-mir-590 [Source:miRBase;Acc:MI0007855]
ENSMMUG00000027220	-0.560553	3.7579	0.481258	0.487853	0.962353	100315324	mml-mir-598 [Source:miRBase;Acc:MI0007859]
ENSMMUG00000027228	-0.985932	8.72083	3.71442	0.0539445	0.962353	100315188	mml-mir-92b [Source:miRBase;Acc:MI0007607]
ENSMMUG00000027240	-0.138604	1.09361	0.0126777	0.910351	0.991969	NA
ENSMMUG00000027245	1.50229	0.256863	0.850099	0.356524	0.962353	100315424	mml-mir-624 [Source:miRBase;Acc:MI0007873]
ENSMMUG00000027265	-0.512448	-0.114236	0.0622681	0.802946	0.965394	100315555	mml-mir-599 [Source:miRBase;Acc:MI0007860]
ENSMMUG00000027267	-0.945224	1.76145	0.633489	0.426079	0.962353	100315547	mml-mir-542 [Source:miRBase;Acc:MI0007816]
ENSMMUG00000027279	0.237976	5.01975	0.0677318	0.794668	0.965394	100315319	mml-mir-584 [Source:miRBase;Acc:MI0007851]
ENSMMUG00000028541	0.175735	7.45958	0.115194	0.734307	0.962353	100315268	mml-mir-454 [Source:miRBase;Acc:MI0007755]
ENSMMUG00000028550	0.0239471	11.7961	0.00144051	0.969724	0.991969	100315213	mml-mir-191 [Source:miRBase;Acc:MI0007653]
ENSMMUG00000028556	-0.367922	3.8894	0.247123	0.619108	0.962353	100315239	mml-mir-338 [Source:miRBase;Acc:MI0007701]
ENSMMUG00000028558	-0.333824	7.74246	0.414523	0.519682	0.962353	NA
ENSMMUG00000028562	NA	NA	NA	NA	NA	NA
ENSMMUG00000028568	-0.0666445	3.53276	0.00793984	0.928998	0.991969	100315514	mml-mir-147b [Source:miRBase;Acc:MI0007637]
ENSMMUG00000028569	0.49288	15.4951	0.426086	0.513916	0.962353	100315502	mml-let-7e [Source:miRBase;Acc:MI0007576]
ENSMMUG00000028591	-0.0070804	2.88734	8.79e-05	0.992519	0.999475	100315238	mml-mir-337 [Source:miRBase;Acc:MI0007700]
ENSMMUG00000028592	-0.738921	6.22549	1.47782	0.224116	0.962353	100315156	mml-mir-19b-2 [Source:miRBase;Acc:MI0003108]
ENSMMUG00000028594	0.93175	4.51539	1.56424	0.211045	0.962353	100315126	mml-mir-190a [Source:miRBase;Acc:MI0002613]
ENSMMUG00000028627	0.758512	5.93822	1.19605	0.274112	0.962353	100315486	mml-mir-125b-2 [Source:miRBase;Acc:MI0002579]
ENSMMUG00000028628	-0.620408	4.48484	0.538747	0.462952	0.962353	100315396	mml-mir-144 [Source:miRBase;Acc:MI0007633]
ENSMMUG00000028629	-0.6204	4.48484	0.540644	0.462166	0.962353	100315396	mml-mir-144 [Source:miRBase;Acc:MI0007633]
ENSMMUG00000028635	0.632444	16.4533	0.640995	0.423351	0.962353	100315170	mml-let-7a-2 [Source:miRBase;Acc:MI0007571]
ENSMMUG00000028662	-0.0740118	10.2038	0.0158518	0.899808	0.991969	100315495	mml-mir-24-2 [Source:miRBase;Acc:MI0003053]
ENSMMUG00000028663	1.29388	7.28639	3.7199	0.0537677	0.962353	100315575	mml-mir-196a-1 [Source:miRBase;Acc:MI0002821]
ENSMMUG00000028666	-0.0597306	6.88594	0.0124278	0.911236	0.991969	NA
ENSMMUG00000028667	-0.411226	9.23349	0.647438	0.42103	0.962353	NA
ENSMMUG00000032634	-0.167458	5.54477	0.0648938	0.798922	0.965394	100315350	mml-mir-671 [Source:miRBase;Acc:MI0007907]
ENSMMUG00000032639	-0.245867	6.33462	0.126509	0.72208	0.962353	100315261	mml-mir-431 [Source:miRBase;Acc:MI0007743]
ENSMMUG00000032646	-6.98969	0.235899	10.1804	0.00141945	0.140242	100315349	mml-mir-668 [Source:miRBase;Acc:MI0007906]
ENSMMUG00000032647	-0.143605	3.77071	0.032922	0.856019	0.972123	606739	mml-mir-127 [Source:miRBase;Acc:MI0002582]
ENSMMUG00000032649	0.501177	13.1373	0.430682	0.511654	0.962353	100315193	mml-mir-126 [Source:miRBase;Acc:MI0007616]
ENSMMUG00000032650	-0.144639	3.7431	0.0359115	0.849698	0.969402	100315402	mml-mir-324 [Source:miRBase;Acc:MI0007693]
ENSMMUG00000032653	0.0093493	-0.377486	1.14e-05	0.997303	0.999475	NA	mml-mir-676-1 [Source:miRBase;Acc:MI0020873]
ENSMMUG00000032667	-0.110058	3.92382	0.0223457	0.881171	0.991969	NA	mml-mir-769 [Source:miRBase;Acc:MI0023677]
ENSMMUG00000032669	-0.125909	8.43815	0.0569281	0.811419	0.965394	NA
ENSMMUG00000032677	-0.650442	5.59251	0.849909	0.356578	0.962353	100315374	mml-mir-760 [Source:miRBase;Acc:MI0012545]
ENSMMUG00000032681	-0.417353	9.58291	0.610594	0.434564	0.962353	100315186	mml-mir-30e [Source:miRBase;Acc:MI0007602]
ENSMMUG00000032688	-0.453267	4.22909	0.387543	0.533594	0.962353	100315452	mml-mir-299 [Source:miRBase;Acc:MI0007684]
ENSMMUG00000032705	-0.879786	3.26553	1.43644	0.230717	0.962353	100315537	mml-mir-487b [Source:miRBase;Acc:MI0007761]
ENSMMUG00000032712	0.623226	4.78883	0.66985	0.413104	0.962353	100315399	mml-mir-200a [Source:miRBase;Acc:MI0007663]
ENSMMUG00000032717	NA	NA	NA	NA	NA	100315276	mml-mir-496 [Source:miRBase;Acc:MI0007770]
ENSMMUG00000032765	-1.95598	7.35854	4.5252	0.0333991	0.962353	100315177	mml-mir-9-3 [Source:miRBase;Acc:MI0007586]
ENSMMUG00000032806	-1.12177	1.80195	1.23043	0.267323	0.962353	100315453	mml-mir-329-1 [Source:miRBase;Acc:MI0007695]
ENSMMUG00000032823	0.564924	6.44021	1.05836	0.303589	0.962353	100315468	mml-mir-627 [Source:miRBase;Acc:MI0007876]
ENSMMUG00000032826	0.90108	-0.0896063	0.453788	0.500542	0.962353	100315578	mml-mir-33b [Source:miRBase;Acc:MI0007603]
ENSMMUG00000032833	-0.0737557	12.0945	0.0123991	0.911338	0.991969	100315202	mml-mir-146a [Source:miRBase;Acc:MI0007634]
ENSMMUG00000032840	0.00911374	-0.377486	1.06e-05	0.997401	0.999475	NA	mml-mir-676-1 [Source:miRBase;Acc:MI0020873]
ENSMMUG00000032846	1.5863	1.00315	1.64034	0.200278	0.962353	100315476	mml-mir-708 [Source:miRBase;Acc:MI0012542]
ENSMMUG00000032853	-1.56943	0.811897	1.0813	0.298406	0.962353	100315214	mml-mir-193a [Source:miRBase;Acc:MI0007655]
ENSMMUG00000032859	-0.284453	0.0751976	0.0416627	0.838264	0.965394	100315254	mml-mir-380 [Source:miRBase;Acc:MI0007728]
ENSMMUG00000032862	-0.0244489	7.07974	0.00114617	0.972993	0.991969	100315253	mml-mir-379 [Source:miRBase;Acc:MI0007727]
ENSMMUG00000032873	-0.900603	10.0284	1.13101	0.28756	0.962353	100315262	mml-mir-432 [Source:miRBase;Acc:MI0007744]
ENSMMUG00000032875	-1.44669	3.50369	2.58644	0.107782	0.962353	100315433	mml-mir-543 [Source:miRBase;Acc:MI0012544]
ENSMMUG00000032930	0.99419	7.38031	2.27005	0.131895	0.962353	100315216	mml-mir-196b [Source:miRBase;Acc:MI0007660]
ENSMMUG00000032934	-1.32857	3.82921	3.77082	0.0521541	0.962353	100315249	mml-mir-374b [Source:miRBase;Acc:MI0007719]
ENSMMUG00000032938	-0.968173	3.53056	2.62736	0.105036	0.962353	100315195	mml-mir-130b [Source:miRBase;Acc:MI0007619]
ENSMMUG00000032952	-0.813663	4.1623	1.4379	0.230479	0.962353	100315344	mml-mir-652 [Source:miRBase;Acc:MI0007896]
ENSMMUG00000032957	-1.33005	4.95877	3.30515	0.069063	0.962353	100315248	mml-mir-374a [Source:miRBase;Acc:MI0007718]
ENSMMUG00000032967	-1.00686	0.660693	0.327058	0.567397	0.962353	100315441	mml-mir-508 [Source:miRBase;Acc:MI0006612]
ENSMMUG00000033002	0.778549	0.109917	0.306905	0.579586	0.962353	100315533	mml-mir-429 [Source:miRBase;Acc:MI0007742]
ENSMMUG00000033032	-0.000357248	8.72349	4.33e-07	0.999475	0.999475	100315394	mml-mir-125a [Source:miRBase;Acc:MI0007615]
ENSMMUG00000033048	0.514305	3.6675	0.415526	0.519178	0.962353	100315480	mml-mir-20b [Source:miRBase;Acc:MI0007591]
ENSMMUG00000033093	-1.12182	1.80195	1.22889	0.267623	0.962353	100315236	mml-mir-329-2 [Source:miRBase;Acc:MI0007696]
ENSMMUG00000033102	-0.0476373	9.38059	0.00540795	0.941377	0.991969	100315209	mml-mir-181b-2 [Source:miRBase;Acc:MI0007646]
ENSMMUG00000033111	-1.22247	2.45474	2.09375	0.147902	0.962353	100315538	mml-mir-494 [Source:miRBase;Acc:MI0007768]
ENSMMUG00000033116	-0.60656	8.66141	0.456821	0.499113	0.962353	100315266	mml-mir-451 [Source:miRBase;Acc:MI0007752]
ENSMMUG00000033130	-0.909345	2.01446	0.922738	0.336757	0.962353	100315222	mml-mir-212 [Source:miRBase;Acc:MI0007671]
ENSMMUG00000033143	0.231261	2.28658	0.0597867	0.806833	0.965394	100315420	mml-mir-576 [Source:miRBase;Acc:MI0007843]
ENSMMUG00000033146	-0.00208724	2.7922	7.98e-06	0.997747	0.999475	100315267	mml-mir-453 [Source:miRBase;Acc:MI0007754]
ENSMMUG00000033179	0.0198919	9.94677	0.00127197	0.97155	0.991969	100315504	mml-mir-7-3 [Source:miRBase;Acc:MI0007583]
ENSMMUG00000033207	-1.47789	6.46217	2.45143	0.117418	0.962353	100315327	mml-mir-605 [Source:miRBase;Acc:MI0007864]
ENSMMUG00000033257	0.185244	14.1519	0.0717747	0.78877	0.965394	100315389	mml-let-7b [Source:miRBase;Acc:MI0007573]
ENSMMUG00000033323	0.0323535	3.28399	0.00208516	0.963578	0.991969	100315243	mml-mir-362 [Source:miRBase;Acc:MI0007708]
ENSMMUG00000033393	0.143668	8.21673	0.0448951	0.832197	0.965394	NA
ENSMMUG00000033417	-0.492626	6.53058	0.801444	0.370662	0.962353	100315569	mml-mir-942 [Source:miRBase;Acc:MI0007937]
ENSMMUG00000033419	0.134383	1.08976	0.0181506	0.89283	0.991969	NA
ENSMMUG00000033441	0.846304	5.34784	2.11087	0.146256	0.962353	100315212	mml-mir-190b [Source:miRBase;Acc:MI0007652]
ENSMMUG00000033445	-0.22888	3.59433	0.0890226	0.765423	0.962353	100315358	mml-mir-889 [Source:miRBase;Acc:MI0007923]
ENSMMUG00000033477	-1.45752	0.44813	0.704937	0.40113	0.962353	100315535	mml-mir-450b [Source:miRBase;Acc:MI0007751]
ENSMMUG00000033488	-1.42977	2.26341	2.06872	0.150347	0.962353	100315428	mml-mir-874 [Source:miRBase;Acc:MI0007915]
ENSMMUG00000033505	0.49619	2.88613	0.44178	0.506265	0.962353	100315356	mml-mir-877 [Source:miRBase;Acc:MI0007918]
ENSMMUG00000033515	-0.684414	3.07142	0.747472	0.387278	0.962353	NA
ENSMMUG00000033556	-0.577648	-0.0506067	0.219016	0.639791	0.962353	NA
ENSMMUG00000033579	NA	NA	NA	NA	NA	NA
ENSMMUG00000033588	0.218218	1.29443	0.0497983	0.823415	0.965394	NA
ENSMMUG00000033605	-0.477541	0.855056	0.134387	0.713926	0.962353	NA
ENSMMUG00000033614	0.174023	2.99282	0.0445805	0.832777	0.965394	NA	mml-mir-1304 [Source:miRBase;Acc:MI0020887]
ENSMMUG00000033637	0.321711	5.86768	0.334416	0.563071	0.962353	NA
ENSMMUG00000033642	-0.332964	5.4904	0.270085	0.603275	0.962353	NA	mml-mir-1306 [Source:miRBase;Acc:MI0023626]
ENSMMUG00000033644	NA	NA	NA	NA	NA	NA
ENSMMUG00000033671	-0.760732	3.33739	0.686129	0.407484	0.962353	NA	mml-mir-1247 [Source:miRBase;Acc:MI0023690]
ENSMMUG00000033698	0.0474428	1.14431	0.00229668	0.961777	0.991969	NA
ENSMMUG00000033699	0.32223	5.86745	0.337396	0.561336	0.962353	NA
ENSMMUG00000033707	0.591003	1.07858	0.342134	0.5586	0.962353	NA
ENSMMUG00000033715	0.0812376	1.71243	0.00666893	0.934914	0.991969	NA	mml-mir-1255b [Source:miRBase;Acc:MI0020890]
ENSMMUG00000033718	1.40617	0.876855	1.13602	0.286494	0.962353	NA
ENSMMUG00000033742	-0.841254	-0.506408	0.200992	0.653921	0.962353	NA
ENSMMUG00000033747	NA	NA	NA	NA	NA	NA
ENSMMUG00000033793	-0.410078	3.24025	0.416775	0.518551	0.962353	NA	mml-mir-1271 [Source:miRBase;Acc:MI0020863]
ENSMMUG00000033805	-0.62248	4.38915	0.753442	0.385389	0.962353	NA	mml-mir-1180 [Source:miRBase;Acc:MI0023638]
ENSMMUG00000033831	-0.466035	0.030634	0.0863083	0.768924	0.962353	NA
ENSMMUG00000033839	0.74214	1.15174	0.550664	0.458047	0.962353	NA
ENSMMUG00000033846	0.65611	0.489314	0.374906	0.540342	0.962353	NA
ENSMMUG00000033862	NA	NA	NA	NA	NA	NA
ENSMMUG00000033878	-0.408225	9.2332	0.639782	0.42379	0.962353	NA	mml-mir-320b [Source:miRBase;Acc:MI0020860]
ENSMMUG00000033888	-0.986051	13.7	1.13802	0.286072	0.962353	100315584	mml-mir-486 [Source:miRBase;Acc:MI0007759]
ENSMMUG00000033892	-0.971204	1.49921	0.641979	0.422995	0.962353	NA	mml-mir-1296 [Source:miRBase;Acc:MI0020876]
ENSMMUG00000033919	0.901259	1.11197	0.73265	0.392026	0.962353	NA
ENSMMUG00000033962	-0.74958	11.6039	0.746125	0.387706	0.962353	NA
ENSMMUG00000033984	0.592603	-0.258077	0.182688	0.669073	0.962353	NA
ENSMMUG00000033994	-0.828794	0.553597	0.534403	0.464762	0.962353	NA
ENSMMUG00000034008	-2.41242	1.50743	7.01698	0.00807403	0.503743	100315158	mml-mir-1226 [Source:miRBase;Acc:MI0006315]
ENSMMUG00000034022	-0.647074	0.926487	0.274777	0.600145	0.962353	NA
ENSMMUG00000034031	0.939164	1.17847	0.912052	0.339571	0.962353	NA
ENSMMUG00000034052	NA	NA	NA	NA	NA	NA
ENSMMUG00000034066	-0.31543	7.96008	0.407742	0.523118	0.962353	NA
ENSMMUG00000034090	-1.45919	2.79018	3.37141	0.0663372	0.962353	NA	mml-mir-1249 [Source:miRBase;Acc:MI0020872]
ENSMMUG00000034097	0.115702	1.0977	0.0133374	0.908059	0.991969	NA
ENSMMUG00000034163	0.825958	0.513317	0.19639	0.657651	0.962353	NA
ENSMMUG00000034267	-0.66057	0.598606	0.241822	0.622894	0.962353	NA
ENSMMUG00000035093	-0.262924	0.858185	0.0504703	0.822247	0.965394	NA
ENSMMUG00000035521	-0.0529646	0.227626	0.00118541	0.972534	0.991969	NA
ENSMMUG00000036414	-2.66977	0.0946349	2.22848	0.135487	0.962353	NA
ENSMMUG00000036479	0.518791	1.39356	0.276198	0.599204	0.962353	NA
ENSMMUG00000037480	-0.403098	2.02123	0.320166	0.571508	0.962353	NA	NA
ENSMMUG00000037586	1.70314	0.601158	1.73363	0.187948	0.962353	NA	NA
ENSMMUG00000037724	-0.698505	2.12363	0.504463	0.477546	0.962353	NA	NA
ENSMMUG00000037840	1.87434	2.58312	6.28596	0.0121698	0.667986	NA	NA
ENSMMUG00000037852	-1.16356	0.751208	0.947566	0.33034	0.962353	NA	NA
ENSMMUG00000037878	0.0437606	1.23131	0.00168249	0.967281	0.991969	NA	NA
ENSMMUG00000037884	0.0835056	8.26452	0.0268118	0.869933	0.983403	NA	NA
ENSMMUG00000038009	-1.24972	0.303136	0.609125	0.435117	0.962353	NA	NA
ENSMMUG00000038123	0.58552	2.80018	0.744677	0.388167	0.962353	NA	NA
ENSMMUG00000038186	-0.40311	2.02123	0.319717	0.571778	0.962353	NA	NA
ENSMMUG00000038228	-0.850139	0.0952755	0.241657	0.623012	0.962353	NA	NA
ENSMMUG00000038284	1.87173	9.82662	6.99851	0.00815777	0.503743	NA	NA
ENSMMUG00000038336	-0.352712	1.99393	0.244751	0.620796	0.962353	NA	NA
ENSMMUG00000038387	0.474994	10.1815	0.381211	0.536956	0.962353	NA	NA
ENSMMUG00000038397	1.0473	0.912262	0.464944	0.495322	0.962353	NA	NA
ENSMMUG00000038416	1.23119	-0.0830346	0.585372	0.444215	0.962353	NA	NA
ENSMMUG00000038469	-1.11945	1.87779	1.41307	0.234548	0.962353	NA	NA
ENSMMUG00000038470	-0.186633	3.42554	0.0548163	0.814885	0.965394	NA	NA
ENSMMUG00000038475	-0.367826	10.9836	0.16118	0.688072	0.962353	NA	NA
ENSMMUG00000038704	0.373546	10.3253	0.23424	0.628398	0.962353	NA	NA
ENSMMUG00000038750	-0.698463	2.12363	0.505819	0.476955	0.962353	NA	NA
ENSMMUG00000038857	-0.367826	10.9836	0.161258	0.688001	0.962353	NA	NA
ENSMMUG00000038896	-0.69844	2.12363	0.506571	0.476627	0.962353	NA	NA
ENSMMUG00000038939	-0.698411	2.12363	0.50753	0.47621	0.962353	NA	NA
ENSMMUG00000039023	1.50905	3.86516	4.0567	0.0439963	0.962353	NA	NA
ENSMMUG00000039032	-1.00114	0.4687	0.767064	0.381127	0.962353	NA	NA
ENSMMUG00000039037	0.834751	0.609964	0.688336	0.406731	0.962353	NA	NA
ENSMMUG00000039141	0.377624	3.62061	0.284991	0.593449	0.962353	NA	NA
ENSMMUG00000039150	0.187912	4.41049	0.0829123	0.773389	0.962353	NA	NA
ENSMMUG00000039201	-1.36961	5.7529	3.74298	0.0530297	0.962353	NA	NA
ENSMMUG00000039214	0.324961	0.97298	0.0980292	0.754208	0.962353	NA	NA
ENSMMUG00000039229	0.307456	0.980131	0.0873659	0.767553	0.962353	NA	NA
ENSMMUG00000039313	-0.742206	6.23499	1.49027	0.222175	0.962353	NA	NA
ENSMMUG00000039322	0.324971	0.97298	0.0983507	0.753818	0.962353	NA	NA
ENSMMUG00000039421	-0.0394478	-0.133868	0.00107073	0.973896	0.991969	NA	NA
ENSMMUG00000039480	-0.698416	2.12363	0.507381	0.476275	0.962353	NA	NA
ENSMMUG00000039483	1.12746	3.56386	2.21889	0.136331	0.962353	NA	NA
ENSMMUG00000039516	-0.698382	2.12363	0.508483	0.475796	0.962353	NA	NA
ENSMMUG00000039550	-0.417925	1.84783	0.318753	0.572358	0.962353	NA	NA
ENSMMUG00000039561	-0.703939	2.04657	0.923238	0.336626	0.962353	NA	NA
ENSMMUG00000039614	-0.306831	1.96919	0.185971	0.666291	0.962353	NA	NA
ENSMMUG00000039650	-0.572074	2.05029	0.335595	0.562383	0.962353	NA	NA
ENSMMUG00000039655	NA	NA	NA	NA	NA	NA	NA
ENSMMUG00000039766	-0.781867	1.11859	0.408716	0.522622	0.962353	NA	NA
ENSMMUG00000039814	-0.60857	2.05308	0.375237	0.540164	0.962353	NA	NA
ENSMMUG00000039876	-0.698303	2.12363	0.511096	0.474665	0.962353	NA	NA
ENSMMUG00000039888	0.581118	4.53666	0.898234	0.343256	0.962353	NA	NA
ENSMMUG00000040020	1.13111	0.562056	0.617361	0.43203	0.962353	NA	NA
ENSMMUG00000040037	-0.0220018	3.70943	0.00107318	0.973866	0.991969	NA	NA
ENSMMUG00000040084	-0.582464	7.42119	1.25874	0.26189	0.962353	NA	NA
ENSMMUG00000040091	-1.40462	0.165574	1.39514	0.23754	0.962353	NA	NA
ENSMMUG00000040093	-1.22063	0.564993	0.877656	0.348844	0.962353	NA	NA
ENSMMUG00000040179	-0.929622	1.32194	0.645543	0.421711	0.962353	NA	NA
ENSMMUG00000040206	0.324745	0.97307	0.0981295	0.754086	0.962353	NA	NA
ENSMMUG00000040427	-0.609581	-0.453149	0.127864	0.720657	0.962353	NA	NA
ENSMMUG00000040569	-0.677058	2.11093	0.473042	0.491591	0.962353	NA	NA
ENSMMUG00000040599	0.0940164	2.22878	0.0169607	0.896382	0.991969	NA	NA
ENSMMUG00000040662	-0.352731	1.99393	0.244194	0.621194	0.962353	NA	NA
ENSMMUG00000040701	-0.367826	10.9836	0.161136	0.688113	0.962353	NA	NA
ENSMMUG00000040715	-0.253022	1.94088	0.126891	0.721677	0.962353	NA	NA
ENSMMUG00000040720	-0.253056	1.94088	0.126149	0.722459	0.962353	NA	NA
ENSMMUG00000040730	-0.64215	0.987407	0.27857	0.59764	0.962353	NA	NA
ENSMMUG00000040737	0.162065	3.96452	0.0595429	0.80722	0.965394	NA	NA
ENSMMUG00000040757	-0.698342	2.12363	0.509805	0.475223	0.962353	NA	NA
ENSMMUG00000040797	-0.367826	10.9836	0.160912	0.688318	0.962353	NA	NA
ENSMMUG00000040851	0.557029	7.72949	0.563596	0.452815	0.962353	NA	NA
ENSMMUG00000040925	-0.367826	10.9836	0.160859	0.688367	0.962353	NA	NA
ENSMMUG00000041013	0.0315902	1.82561	0.00185881	0.965611	0.991969	NA	NA
ENSMMUG00000041056	0.324981	0.97298	0.0986707	0.753431	0.962353	NA	NA
ENSMMUG00000041119	-0.821894	-0.508492	0.214239	0.643465	0.962353	NA	NA
ENSMMUG00000041178	0.11447	1.98603	0.0174399	0.894937	0.991969	NA	NA
ENSMMUG00000041223	-0.698312	2.12363	0.510786	0.474799	0.962353	NA	NA
ENSMMUG00000041228	1.50906	3.86516	4.04372	0.0443361	0.962353	NA	NA
ENSMMUG00000041269	0.324989	0.97298	0.0989444	0.7531	0.962353	NA	NA
ENSMMUG00000041304	-0.253049	1.94088	0.12629	0.72231	0.962353	NA	NA
ENSMMUG00000041344	-0.367826	10.9836	0.160567	0.688635	0.962353	NA	NA
ENSMMUG00000041406	-1.28855	0.325908	0.645298	0.421799	0.962353	NA	NA
ENSMMUG00000041437	-0.236069	1.93208	0.109312	0.740929	0.962353	NA	NA
ENSMMUG00000041549	1.30787	0.201749	0.42313	0.515379	0.962353	NA	NA
ENSMMUG00000041552	0.310162	5.01427	0.174041	0.676545	0.962353	NA	NA
ENSMMUG00000041571	-0.373895	0.319081	0.0626556	0.802347	0.965394	NA	NA
ENSMMUG00000041589	-0.403136	2.02123	0.318812	0.572322	0.962353	NA	NA
ENSMMUG00000041642	-0.904177	0.682016	0.776752	0.378136	0.962353	NA	NA
ENSMMUG00000041643	-0.543059	0.713866	0.199562	0.655075	0.962353	NA	NA
ENSMMUG00000041677	-0.367778	10.9832	0.161216	0.688039	0.962353	NA	NA
ENSMMUG00000041732	-0.403158	2.02123	0.318036	0.57279	0.962353	NA	NA
ENSMMUG00000041794	-0.403152	2.02123	0.318245	0.572664	0.962353	NA	NA
ENSMMUG00000041874	0.0619343	3.26604	0.00467101	0.945511	0.991969	NA	NA
ENSMMUG00000041906	-0.403131	2.02123	0.318982	0.57222	0.962353	NA	NA
ENSMMUG00000042031	0.355182	7.58188	0.25701	0.612182	0.962353	NA	NA
ENSMMUG00000042033	-0.403114	2.02123	0.31959	0.571854	0.962353	NA	NA
ENSMMUG00000042092	-0.533599	0.910287	0.199109	0.655441	0.962353	NA	NA
ENSMMUG00000042121	-0.369628	10.982	0.16312	0.6863	0.962353	NA	NA
ENSMMUG00000042136	-0.363892	10.9732	0.157306	0.691649	0.962353	NA	NA
ENSMMUG00000042139	-0.352773	1.99393	0.243017	0.622035	0.962353	NA	NA
ENSMMUG00000042142	-0.698269	2.12363	0.512206	0.474186	0.962353	NA	NA
ENSMMUG00000042210	-1.25173	0.301156	0.563871	0.452705	0.962353	NA	NA
ENSMMUG00000042219	-0.712794	0.137726	0.267347	0.605117	0.962353	NA	NA
ENSMMUG00000042445	1.93504	1.16782	2.86067	0.0907694	0.962353	NA	NA
ENSMMUG00000042478	2.03953	0.81903	2.21731	0.13647	0.962353	NA	NA
ENSMMUG00000042495	1.1651	4.57579	2.69512	0.100656	0.962353	NA	NA
ENSMMUG00000042528	-0.253046	1.94088	0.126357	0.72224	0.962353	NA	NA
ENSMMUG00000042547	-1.06645	2.42279	1.48691	0.222696	0.962353	NA	NA
ENSMMUG00000042591	0.324727	0.97307	0.0975206	0.754826	0.962353	NA	NA
ENSMMUG00000042663	0.307438	0.980131	0.086847	0.768224	0.962353	NA	NA
ENSMMUG00000042674	-0.29739	-0.278155	0.0401823	0.841125	0.965394	NA	NA
ENSMMUG00000042824	-0.0973886	1.00277	0.00838481	0.927041	0.991969	NA	NA
ENSMMUG00000042842	0.514294	3.6675	0.415981	0.518949	0.962353	NA	NA
ENSMMUG00000042862	-2.11124	0.457242	1.90487	0.167534	0.962353	NA	NA
ENSMMUG00000042901	NA	NA	NA	NA	NA	NA	NA
ENSMMUG00000042902	-0.866421	12.7174	1.76966	0.183424	0.962353	NA	NA
ENSMMUG00000042924	-0.698255	2.12363	0.512684	0.473979	0.962353	NA	NA
ENSMMUG00000042995	0.209445	1.46742	0.0347533	0.852114	0.969917	NA	NA
ENSMMUG00000043019	0.288521	0.970959	0.0767084	0.781809	0.965394	NA	NA
ENSMMUG00000043071	0.305773	0.963851	0.0856327	0.769804	0.962353	NA	NA
ENSMMUG00000043089	-0.836199	0.87122	0.512781	0.473937	0.962353	NA	NA
ENSMMUG00000043115	-0.160934	0.182354	0.010352	0.918959	0.991969	NA	NA
ENSMMUG00000043365	0.997009	1.14076	1.07262	0.300355	0.962353	NA	NA
ENSMMUG00000043413	-1.85561	0.415028	1.65828	0.197836	0.962353	NA	NA
ENSMMUG00000043430	-0.698158	2.12363	0.515856	0.472615	0.962353	NA	NA
ENSMMUG00000043469	-0.67235	2.10817	0.465808	0.494922	0.962353	NA	NA
ENSMMUG00000043624	-0.863544	0.57943	0.482483	0.4873	0.962353	NA	NA
ENSMMUG00000043720	-0.779762	-0.107007	0.23126	0.630591	0.962353	NA	NA
ENSMMUG00000043760	0.594912	5.55769	1.13837	0.285996	0.962353	NA	NA
ENSMMUG00000043774	-0.524303	2.29893	0.36338	0.546635	0.962353	NA	NA
ENSMMUG00000043818	NA	NA	NA	NA	NA	NA	NA
ENSMMUG00000043936	-0.403104	2.02123	0.319936	0.571646	0.962353	NA	NA
ENSMMUG00000043965	0.28853	0.970959	0.0769643	0.781454	0.965394	NA	NA
ENSMMUG00000043971	1.05246	0.242182	0.40461	0.524718	0.962353	NA	NA
ENSMMUG00000044024	0.26853	0.417283	0.0450975	0.831825	0.965394	NA	NA
ENSMMUG00000044269	-0.618778	1.98478	0.387346	0.533698	0.962353	NA	NA
ENSMMUG00000044275	-0.373727	10.8475	0.16108	0.688164	0.962353	NA	NA
ENSMMUG00000044342	NA	NA	NA	NA	NA	NA	NA
ENSMMUG00000044348	1.19536	1.55871	1.82837	0.176321	0.962353	NA	NA
ENSMMUG00000044468	-0.0619981	1.31816	0.0025761	0.959521	0.991969	NA	NA
ENSMMUG00000044479	-0.574125	0.730638	0.227336	0.633507	0.962353	NA	NA
ENSMMUG00000044602	-0.403052	2.02123	0.321772	0.570545	0.962353	NA	NA
ENSMMUG00000044607	-0.403033	2.02123	0.322425	0.570154	0.962353	NA	NA
ENSMMUG00000044680	7.4478	3.13535	23.4431	1.29e-06	0.0006356	NA	NA
ENSMMUG00000044760	0.886375	1.29697	0.840023	0.35939	0.962353	NA	NA
ENSMMUG00000044814	-0.946195	1.84824	1.4381	0.230446	0.962353	NA	NA
ENSMMUG00000044834	-1.23414	6.46496	3.53159	0.0602099	0.962353	NA	NA
ENSMMUG00000044858	0.524293	3.89684	0.528173	0.467376	0.962353	NA	NA
ENSMMUG00000044874	-0.361497	0.951411	0.0937221	0.759498	0.962353	NA	NA
ENSMMUG00000044911	-0.378587	2.57754	0.35541	0.551067	0.962353	NA	NA
ENSMMUG00000045094	1.09905	1.41892	1.64308	0.199904	0.962353	NA	NA
ENSMMUG00000045227	-0.367826	10.9836	0.160438	0.688753	0.962353	NA	NA
ENSMMUG00000045243	0.0748276	6.32487	0.0173398	0.895237	0.991969	NA	NA
ENSMMUG00000045359	-0.411732	1.84435	0.318983	0.572219	0.962353	NA	NA
ENSMMUG00000045456	-0.0865068	1.18183	0.00618774	0.937301	0.991969	NA	NA
ENSMMUG00000045496	-0.236681	1.8496	0.0531116	0.817735	0.965394	NA	NA
ENSMMUG00000045500	-0.786034	1.06453	0.304361	0.581162	0.962353	NA	NA
ENSMMUG00000045528	0.307427	0.980131	0.0865531	0.768606	0.962353	NA	NA
ENSMMUG00000045707	-0.403038	2.02123	0.322268	0.570248	0.962353	NA	NA
ENSMMUG00000045830	1.88059	0.620832	1.59512	0.206596	0.962353	NA	NA
ENSMMUG00000045999	NA	NA	NA	NA	NA	NA	NA
ENSMMUG00000046118	-0.32852	1.10893	0.112449	0.737373	0.962353	NA	NA
ENSMMUG00000046153	1.24735	2.05053	1.21896	0.269564	0.962353	NA	NA
ENSMMUG00000046161	-1.53169	0.32176	1.32448	0.24979	0.962353	NA	NA
ENSMMUG00000046294	0.32169	8.22314	0.285407	0.593179	0.962353	NA	NA
ENSMMUG00000046300	0.22104	4.63445	0.0683887	0.793697	0.965394	NA	NA
ENSMMUG00000046308	-0.849066	0.878862	0.53262	0.465507	0.962353	NA	NA
ENSMMUG00000046353	-0.664874	2.10379	0.45752	0.498785	0.962353	NA	NA
ENSMMUG00000046366	-0.235011	7.99751	0.209741	0.64697	0.962353	NA	NA
ENSMMUG00000046411	-0.3294	1.92265	0.174702	0.675967	0.962353	NA	NA
ENSMMUG00000046454	0.766151	1.00548	0.310216	0.577548	0.962353	NA	NA
ENSMMUG00000046459	-0.403003	2.02123	0.323463	0.569534	0.962353	NA	NA
ENSMMUG00000046529	4.7069	0.593033	12.0829	0.00050886	0.0837922	NA	NA
ENSMMUG00000046602	0.307417	0.980131	0.0862552	0.768993	0.962353	NA	NA
ENSMMUG00000046650	-0.687789	2.11728	0.488556	0.484572	0.962353	NA	NA
ENSMMUG00000046676	-0.402977	2.02123	0.324375	0.56899	0.962353	NA	NA
ENSMMUG00000046679	-0.0974246	1.00277	0.00837785	0.927071	0.991969	NA	NA
ENSMMUG00000046715	1.17184	0.577789	1.14214	0.2852	0.962353	NA	NA
ENSMMUG00000046887	-0.698176	2.12363	0.515288	0.472859	0.962353	NA	NA
ENSMMUG00000046972	-0.461233	9.45189	0.401126	0.526509	0.962353	NA	NA
ENSMMUG00000047023	-0.698153	2.12363	0.516035	0.472538	0.962353	NA	NA
ENSMMUG00000047101	-0.562842	0.358775	0.23463	0.628112	0.962353	NA	NA
ENSMMUG00000047112	-0.698173	2.12363	0.51536	0.472828	0.962353	NA	NA
ENSMMUG00000047151	-0.326746	0.884966	0.065538	0.797948	0.965394	NA	NA
ENSMMUG00000047157	-1.8903	4.33209	2.6774	0.101782	0.962353	NA	NA
ENSMMUG00000047186	-0.0671356	1.2418	0.00386878	0.950404	0.991969	NA	NA
ENSMMUG00000047298	-0.698195	2.12363	0.514648	0.473134	0.962353	NA	NA
ENSMMUG00000047303	-0.698183	2.12363	0.515036	0.472967	0.962353	NA	NA
ENSMMUG00000047319	-0.576735	4.50716	0.773114	0.379255	0.962353	NA	NA
ENSMMUG00000047386	0.0707057	6.33314	0.0151165	0.902147	0.991969	NA	NA
ENSMMUG00000047443	0.152582	4.36528	0.049576	0.823803	0.965394	NA	NA
ENSMMUG00000047444	0.72644	0.229274	0.376727	0.53936	0.962353	NA	NA
ENSMMUG00000047462	0.254939	6.12053	0.21108	0.645923	0.962353	NA	NA
ENSMMUG00000047488	-0.403013	2.02123	0.323114	0.569742	0.962353	NA	NA
ENSMMUG00000047508	0.975707	2.26133	1.51142	0.218923	0.962353	NA	NA
ENSMMUG00000047527	-0.402998	2.02123	0.323665	0.569413	0.962353	NA	NA
ENSMMUG00000047540	0.388501	0.187716	0.0841784	0.771713	0.962353	NA	NA
ENSMMUG00000047640	-1.26859	0.312327	0.597031	0.439713	0.962353	NA	NA
ENSMMUG00000047684	0.880098	0.379559	0.586996	0.443583	0.962353	NA	NA
ENSMMUG00000047690	-0.352775	1.99393	0.242969	0.62207	0.962353	NA	NA
ENSMMUG00000047875	-0.402984	2.02123	0.324143	0.569128	0.962353	NA	NA
ENSMMUG00000047944	0.814324	1.20969	0.784743	0.375694	0.962353	NA	NA
ENSMMUG00000048005	-0.0423505	4.63483	0.004758	0.945007	0.991969	NA	NA
ENSMMUG00000048026	1.03238	-0.0514365	0.674417	0.411516	0.962353	NA	NA
ENSMMUG00000048036	-0.352723	1.99393	0.24443	0.621024	0.962353	NA	NA
ENSMMUG00000048043	0.858987	1.43454	0.849636	0.356655	0.962353	NA	NA
ENSMMUG00000048063	-0.253111	1.94088	0.124904	0.723776	0.962353	NA	NA
ENSMMUG00000048086	0.226894	0.942981	0.0458521	0.830445	0.965394	NA	NA
ENSMMUG00000048103	0.360326	0.958657	0.118695	0.730455	0.962353	NA	NA
ENSMMUG00000048132	0.307407	0.980131	0.085966	0.76937	0.962353	NA	NA
ENSMMUG00000048161	0.390922	6.34774	0.404202	0.524927	0.962353	NA	NA
ENSMMUG00000048177	-0.402984	2.02123	0.324134	0.569134	0.962353	NA	NA
ENSMMUG00000048205	0.309119	1.29332	0.0861522	0.769127	0.962353	NA	NA
ENSMMUG00000048229	0.580845	1.07876	0.148116	0.700342	0.962353	NA	NA
ENSMMUG00000048361	-0.352716	1.99393	0.244634	0.620879	0.962353	NA	NA
ENSMMUG00000048368	-0.693948	6.28174	1.31715	0.251104	0.962353	NA	NA
ENSMMUG00000048389	-1.66667	1.39593	1.22885	0.267631	0.962353	NA	NA
ENSMMUG00000048419	0.328094	5.08886	0.299053	0.584477	0.962353	NA	NA
ENSMMUG00000048471	0.589479	4.61174	0.920492	0.337346	0.962353	NA	NA
ENSMMUG00000048531	-1.24966	0.303136	0.609556	0.434955	0.962353	NA	NA
ENSMMUG00000048563	-0.367826	10.9836	0.161435	0.687839	0.962353	NA	NA
ENSMMUG00000048594	-6.40845	-0.200786	9.54874	0.00200087	0.164738	NA	NA
ENSMMUG00000048680	1.22449	2.05711	1.18759	0.275817	0.962353	NA	NA
ENSMMUG00000048702	0.981159	1.05292	0.839178	0.359632	0.962353	NA	NA
ENSMMUG00000048723	0.307397	0.980131	0.0856829	0.769739	0.962353	NA	NA
ENSMMUG00000048724	-1.8903	4.33209	2.675	0.101935	0.962353	NA	NA
ENSMMUG00000048838	-0.300438	0.829919	0.0609919	0.804935	0.965394	NA	NA
ENSMMUG00000048862	-0.809658	0.855805	0.476812	0.48987	0.962353	NA	NA
ENSMMUG00000048881	0.714315	7.47115	1.93467	0.164249	0.962353	NA	NA
ENSMMUG00000048977	NA	NA	NA	NA	NA	NA	NA
ENSMMUG00000049014	NA	NA	NA	NA	NA	NA	NA
ENSMMUG00000049028	0.474196	10.1817	0.379592	0.537822	0.962353	NA	NA
ENSMMUG00000049159	0.404662	0.82733	0.130941	0.717458	0.962353	NA	NA
ENSMMUG00000049188	-0.402986	2.02123	0.324068	0.569173	0.962353	NA	NA
ENSMMUG00000049192	-0.452326	4.48978	0.474081	0.491116	0.962353	NA	NA
ENSMMUG00000049243	0.262162	2.98486	0.195194	0.658628	0.962353	NA	NA
ENSMMUG00000049246	NA	NA	NA	NA	NA	NA	NA
