# Supplementary material for: Dose-dependent effects of chronic alcohol drinking on peripheral immune responses
Source: Sci Rep. 2019 May 24;9:7847. doi: 10.1038/s41598-019-44302-3 (PMC6534547; doi:10.1038/s41598-019-44302-3)
Supplement: Supplementary file 4 — Supplementary Table 3 [file 41598_2019_44302_MOESM4_ESM.xlsx]

## Sheet: Analyte Levels
Supplementary Table 3: Raw analyte levels in pg/mL in response to LPS
	FGF-2	IL-1beta	G-CSF	IL-10	IL-6	IL-12p40	Rantes	Eotaxin	IL-17A	MIP-1alpha	GM-CSF	MIP-1beta	MCP-1	IL-15	EGF	IL-5	HGF	VEGF-A	IFNgamma	MDC (CCL22)	I-TAC	MIF	IL-1RA	TNF-alpha	IL-2	IP-10	MIG	IL-4	IL-8
CNS1	3.4	12.7	0	0	60.83	77.91	625.3	0	0	62.96	0.91	0	1913.73	0	8.83	0	0	7.08	0	5803.16	0	273.24	113.02	0	66.05	0	0	0	97.86
CNS2	4.16	44.22	0	0	232.16	122.12	999.31	0	0	561.02	1.25	54.45	206.04	0	49.46	0	16.49	5.34	0	893.45	0	857.32	478.39	0	103.12	0	0	0	187.04
CNS3	4.23	17.72	0	0	25.66	186.71	927.19	0	0	15.81	0.77	0	413.08	0	40.65	0	0	12.94	0	3921.12	0	715.5	546.99	0	89.38	0	0	0	93.31
CNS4	3.42	7.3	0	0	75.75	138.61	431.6	0	0	222.66	1.33	0	800.52	0	2.83	0	0	0.95	0	1637.47	0	187.49	36.91	9.42	47.12	0.75	0	0	126.02
CS1	5.46	194.39	199.64	0	494.27	161.57	691.06	0	0	396.12	1.4	165.18	1091.69	9.13	34.03	0	53.34	7.99	0	5468.51	0	327.75	663.25	57.74	133.96	0	0	0	141.7
CS2	5.86	188.93	0	0	381.69	168.16	1442.9	0	0	756.08	1.53	86.78	91.25	10.12	60.49	0	46.31	4.2	0.59	889.21	0	625.99	588.07	41.9	126.53	0	0	0	194.32
CS3	6.49	381.71	118.31	0	494.59	217.58	929.73	0	0	302.51	1.6	157.17	192.13	24.09	76.23	0	96.77	12.08	7.93	3443.56	0	560.56	1803.02	103.87	144.59	0	0	0	202.52
CS4	4.77	78.13	0	0	442.82	83.47	314.28	0	0	670.15	1.82	73.66	522.64	0	12.77	0	0	2.33	0	1251.79	0	250.78	124.79	250.07	107.94	0	0	0	52.03
MNS1	8.4	15.01	0	0	48.4	46.56	404.09	0	0	423.71	1.28	13.42	1028.28	0	35.71	0	8.72	5.48	0	1952.19	0	676.71	110.34	0	89.38	0	0	0	156.12
MNS2	5.22	11.04	0	0	40.71	89.57	505.12	0	0	139.49	0.8	22.38	1115.92	0	56.01	0	11.02	7.81	2.33	2097.13	0	569.73	198.09	0	105.69	0	0	0	339.48
MNS3	3.82	4.67	0	0	32.95	75.69	446.12	0	0	90.85	0.76	14.54	544.43	0	17.25	0	0	4.65	0	2622.07	0	628.84	113.24	0	90.63	0	0	0	289.6
MNS4	4.58	7.7	0	0	46.78	108.94	302.01	0	0	66.31	0.83	178.83	3171.65	0	10.38	0	45.79	5.81	0.59	4417.42	0	290.73	155.62	0	91.86	116.63	0	0	351.18
MS1	7.41	109.78	0	0	181.19	65.08	464.93	0	0	1105.67	2.64	72.3	718.93	1.47	38.83	0	48.14	3.58	0	1985.16	0	579.01	195.12	44.71	111.93	0	0	0	408.48
MS2	5.88	180.79	0	0	337.6	160.51	519.71	0	0	1197.74	1.12	144.16	489.57	12.02	51.13	0	66.59	6.37	15.57	1736.9	0	331.44	935.99	58.21	130.31	0	0	0	518.7
MS3	6.41	442.91	0	0	1378.24	108.94	391.16	0	0	1680.36	4.97	354.15	2146.85	20.98	42.66	0	98.32	4.51	12.05	2277.37	0	170.61	724.02	292.71	186.3	13.68	0	0	531.27
MS4	7.84	453.23	0	0	1841.91	309.08	350.85	0	0	2913.29	2.5	1349.35	1430.34	25.45	44.02	0	78.11	7.79	24.17	3195.26	0	444.39	1558.7	565.88	187.95	23.68	0	0	501.39
HNS1	6.67	28.22	0	0	170.59	126.55	295.12	0	0	422.92	1.15	40.82	691.06	1.12	28.08	0	55.7	7	5.97	4701.8	0	359.44	282.75	0	140.56	0	0	0	483.51
HNS2	6.23	16.84	0	0	57.8	86.25	310.69	0	0	170.73	0.98	50.54	551.97	1.47	40.29	0	64.79	7.74	10.75	4579.11	0	707.59	201.91	0	133.33	0	0	0	559.89
HNS3	5.13	5.04	0	0	24.88	69.56	275.56	0	0	140.33	1	27.68	323.48	0	26.19	0	55.7	6.64	7.23	4470.01	0	528.46	64.43	0	110.07	0	0	0	468.93
HNS4	4.47	7.91	0	0	67.79	82.36	264.7	0	0	53.96	0.93	61.64	884.49	1.47	27.76	0	90.12	6.36	0	3926.24	0	271.58	113.27	0	107.82	25.97	0	0	316.55
HS1	6.95	576.9	0	0	1098.52	230.18	371	0	0	1679.04	2.1	196.76	247.57	21.98	51	0	112.19	7.82	28.81	4137.41	0	423.27	1140.99	381.15	193.06	11.58	0	0	630.04
HS2	6.37	552.59	0	0	310.15	105.61	328.33	0	0	779.55	1.87	187.61	219.82	20.32	51.68	0	100.29	6.59	17.17	4046.47	0	536.61	385.13	185.74	187.87	3.74	0	0	673.4
HS3	5.6	111.92	0	0	219.13	122.71	260.55	0	0	821.06	2.04	86.01	169.14	5.62	34.4	0	81.79	6.49	11.02	4449.08	0	498.32	442.73	48.93	135.74	0	0	0	592.35
HS4	6.45	342.74	0	0	515.47	163.81	298.82	0	0	578.47	2.6	183.36	258.74	15.15	43.82	0	92.75	7.26	24.14	3726.71	0	690.28	1286.34	178.74	160.8	0.69	0	0	610.08

## Sheet: Fold Change
Supplementary Table 3: Fold Change in response to LPS
	CNS1	CS1	CS1 Fold	CNS2	CS2	CS2 Fold	CNS3	CS3	CS3 Fold	CNS4	CS4	CS4 Fold	MNS1	MS1	MS1 Fold	MNS2	MS2	MS2 Fold	MNS3	MS3	MS3 Fold	MNS4	MS4	MS4 Fold	HNS1	HS1	HS1 Fold	HNS2	HS2	HS2 Fold	HNS3	HS3	HS3 Fold	HNS4	HS4	HS4 Fold
FGF-2	3.4	5.46	1.16408	4.16	5.86	1.09468	4.23	6.49	1.16409	3.42	4.77	1.05602	8.4	7.41	0.838587	5.22	5.88	0.960021	3.82	6.41	1.22025	4.58	7.84	1.26605	6.67	6.95	0.930645	6.23	6.37	0.911539	5.13	5.6	0.936244	4.47	6.45	1.12377
IL-1beta	12.7	194.39	3.92496	44.22	188.93	2.3724	17.72	381.71	4.4189	7.3	78.13	3.38035	15.01	109.78	2.97397	11.04	180.79	4.00142	4.67	442.91	6.30587	7.7	453.23	5.73052	28.22	576.9	4.37458	16.84	552.59	4.99886	5.04	111.92	4.28761	7.91	342.74	5.30257
G-CSF	0	199.64	7.64847	0	0	0	0	118.31	6.89857	0	0	0	0	0	0	0	0	0	0	0	0	0	0	0	0	0	0	0	0	0	0	0	0	0	0	0
IL-10	0	0	0	0	0	0	0	0	0	0	0	0	0	0	0	0	0	0	0	0	0	0	0	0	0	0	0	0	0	0	0	0	0	0	0	0
IL-6	60.83	494.27	3.16897	232.16	381.69	1.39891	25.66	494.59	4.28923	75.75	442.82	2.75908	48.4	181.19	2.22275	40.71	337.6	3.18491	32.95	1378.24	5.37838	46.78	1841.91	5.3056	170.59	1098.52	2.88792	57.8	310.15	2.64954	24.88	219.13	3.24293	67.79	515.47	3.08634
IL-12p40	77.91	161.57	1.60764	122.12	168.16	1.24234	186.71	217.58	1.11045	138.61	83.47	0.676159	46.56	65.08	1.2439	89.57	160.51	1.47104	75.69	108.94	1.27532	108.94	309.08	1.9303	126.55	230.18	1.48781	86.25	105.61	1.14433	69.56	122.71	1.4537	82.36	163.81	1.56808
Rantes	625.3	691.06	1.07272	999.31	1442.9	1.28833	927.19	929.73	1.0012	431.6	314.28	0.787843	404.09	464.93	1.10281	505.12	519.71	1.01924	446.12	391.16	0.90677	302.01	350.85	1.10962	295.12	371	1.17176	310.69	328.33	1.03801	275.56	260.55	0.957625	264.7	298.82	1.08723
Eotaxin	0	0	0	0	0	0	0	0	0	0	0	0	0	0	0	0	0	0	0	0	0	0	0	0	0	0	0	0	0	0	0	0	0	0	0	0
IL-17A	0	0	0	0	0	0	0	0	0	0	0	0	0	0	0	0	0	0	0	0	0	0	0	0	0	0	0	0	0	0	0	0	0	0	0	0
MIP-1alpha	62.96	396.12	2.84664	561.02	756.08	1.22977	15.81	302.51	4.24761	222.66	670.15	1.99866	423.71	1105.67	1.84934	139.49	1197.74	3.25179	90.85	1680.36	4.27013	66.31	2913.29	5.46864	422.92	1679.04	2.31056	170.73	779.55	2.46973	140.33	821.06	2.76755	53.96	578.47	3.52673
GM-CSF	0.91	1.4	0.793259	1.25	1.53	0.748461	0.77	1.6	0.928999	1.33	1.82	0.832781	1.28	2.64	1.10962	0.8	1.12	0.697971	0.76	4.97	1.93503	0.83	2.5	1.24252	1.15	2.1	0.983126	0.98	1.87	0.959358	1	2.04	1.01436	0.93	2.6	1.23091
MIP-1beta	0	165.18	7.3766	54.45	86.78	1.35897	0	157.17	7.30533	0	73.66	6.22226	13.42	72.3	2.58829	22.38	144.16	2.84116	14.54	354.15	4.57226	178.83	1349.35	3.08805	40.82	196.76	2.51221	50.54	187.61	2.21415	27.68	86.01	1.99962	61.64	183.36	1.9735
MCP-1	1913.73	1091.69	0.650906	206.04	91.25	0.526806	413.08	192.13	0.549908	800.52	522.64	0.724267	1028.28	718.93	0.764243	1115.92	489.57	0.524386	544.43	2146.85	2.30336	3171.65	1430.34	0.536883	691.06	247.57	0.441196	551.97	219.82	0.482875	323.48	169.14	0.605271	884.49	258.74	0.369829
IL-15	0	9.13	3.34056	0	10.12	3.47508	0	24.09	4.64904	0	0	0	0	1.47	1.30451	0	12.02	3.70266	0	20.98	4.45812	0	25.45	4.7252	1.12	21.98	3.5069	1.47	20.32	3.20582	0	5.62	2.72683	1.47	15.15	2.83463
EGF	8.83	34.03	2.15764	49.46	60.49	1.1367	40.65	76.23	1.50093	2.83	12.77	2.11577	35.71	38.83	1.04107	56.01	51.13	0.923613	17.25	42.66	1.73878	10.38	44.02	2.28339	28.08	51	1.46141	40.29	51.68	1.17097	26.19	34.4	1.17962	27.76	43.82	1.33551
IL-5	0	0	0	0	0	0	0	0	0	0	0	0	0	0	0	0	0	0	0	0	0	0	0	0	0	0	0	0	0	0	0	0	0	0	0	0
HGF	0	53.34	5.76394	16.49	46.31	1.86703	0	96.77	6.61132	0	0	0	8.72	48.14	2.57354	11.02	66.59	2.70928	0	98.32	6.63401	45.79	78.11	1.4165	55.7	112.19	1.57466	64.79	100.29	1.33594	55.7	81.79	1.28836	90.12	92.75	1.01285
VEGF-A	7.08	7.99	0.991943	5.34	4.2	0.73332	12.94	12.08	0.90039	0.95	2.33	1.13414	5.48	3.58	0.634565	7.81	6.37	0.784958	4.65	4.51	0.846578	5.81	7.79	1.10024	7	7.82	0.983678	7.74	6.59	0.810653	6.64	6.49	0.887117	6.36	7.26	0.990166
IFNgamma	0	0	0	0	0.59	0.669027	0	7.93	3.15866	0	0	0	0	0	0	2.33	15.57	2.50479	0	12.05	3.70598	0.59	24.17	4.01803	5.97	28.81	2.35992	10.75	17.17	1.29941	7.23	11.02	1.22589	0	24.14	4.65191
MDC (CCL22)	5803.16	5468.51	0.95767	893.45	889.21	0.995768	3921.12	3443.56	0.909185	1637.47	1251.79	0.81885	1952.19	1985.16	1.01176	2097.13	1736.9	0.870134	2622.07	2277.37	0.901655	4417.42	3195.26	0.785063	4701.8	4137.41	0.910561	4579.11	4046.47	0.913406	4470.01	4449.08	0.996457	3926.24	3726.71	0.962689
I-TAC	0	0	0	0	0	0	0	0	0	0	0	0	0	0	0	0	0	0	0	0	0	0	0	0	0	0	0	0	0	0	0	0	0	0	0	0
MIF	273.24	327.75	1.1343	857.32	625.99	0.790205	715.5	560.56	0.833788	187.49	250.78	1.22062	676.71	579.01	0.890923	569.73	331.44	0.660591	628.84	170.61	0.345826	290.73	444.39	1.33531	359.44	423.27	1.12056	707.59	536.61	0.813354	528.46	498.32	0.956938	271.58	690.28	1.82065
IL-1RA	113.02	663.25	2.76913	478.39	588.07	1.15491	546.99	1803.02	2.10106	36.91	124.79	2.10156	110.34	195.12	1.46073	198.09	935.99	2.5113	113.24	724.02	2.87533	155.62	1558.7	3.45314	282.75	1140.99	2.32801	201.91	385.13	1.53507	64.43	442.73	2.95726	113.27	1286.34	3.61554
TNF-alpha	0	57.74	5.87627	0	41.9	5.42291	0	103.87	6.71246	9.42	250.07	4.6438	0	44.71	5.51444	0	58.21	5.88777	0	292.71	8.19825	0	565.88	9.1469	0	381.15	8.578	0	185.74	7.54489	0	48.93	5.64184	0	178.74	7.48977
IL-2	66.05	133.96	1.58396	103.12	126.53	1.14746	89.38	144.59	1.3784	47.12	107.94	1.69739	89.38	111.93	1.16249	105.69	130.31	1.15146	90.63	186.3	1.60083	91.86	187.95	1.59647	140.56	193.06	1.24111	133.33	187.87	1.26217	110.07	135.74	1.15193	107.82	160.8	1.30898
IP-10	0	0	0	0	0	0	0	0	0	0.75	0	0	0	0	0	0	0	0	0	13.68	3.87578	116.63	23.68	0.264608	0	11.58	3.65306	0	3.74	2.24489	0	0	0	25.97	0.69	0.0364456
MIG	0	0	0	0	0	0	0	0	0	0	0	0	0	0	0	0	0	0	0	0	0	0	0	0	0	0	0	0	0	0	0	0	0	0	0	0
IL-4	0	0	0	0	0	0	0	0	0	0	0	0	0	0	0	0	0	0	0	0	0	0	0	0	0	0	0	0	0	0	0	0	0	0	0	0
IL-8	97.86	141.7	1.28294	187.04	194.32	1.02389	93.31	202.52	1.65415	126.02	52.03	0.495307	156.12	408.48	1.84792	339.48	518.7	1.33539	289.6	531.27	1.49988	351.18	501.39	1.2772	483.51	630.04	1.20186	559.89	673.4	1.13789	468.93	592.35	1.17665	316.55	610.08	1.54657
