# Supplementary material for: Dose-dependent effects of chronic alcohol drinking on peripheral immune responses
Source: Sci Rep. 2019 May 24;9:7847. doi: 10.1038/s41598-019-44302-3 (PMC6534547; doi:10.1038/s41598-019-44302-3)
Supplement: Supplementary file 5 — Supplementary Table 4 [file 41598_2019_44302_MOESM5_ESM.xlsx]

## Sheet: edgeRglm_allcomp_rpkm_annotated
Supplementary Table 4: Gene expression changes detected by edgeR between controls, CHD and CMD in response to LPS.
X	CS.CNS_logFC	CS.CNS_logCPM	CS.CNS_LR	CS.CNS_PValue	CS.CNS_FDR	HS.HNS_logFC	HS.HNS_logCPM	HS.HNS_LR	HS.HNS_PValue	HS.HNS_FDR	MS.MNS_logFC	MS.MNS_logCPM	MS.MNS_LR	MS.MNS_PValue	MS.MNS_FDR	hgnc_symbol	description	RHESUS_ENTREZ	DESC	GENE	HUMAN_ENSEMBL	HUMAN_ENTREZ	C1_NS	C1_S	H1_NS	H1_S	C2_NS	C2_S	C3_NS	C3_S	H2_NS	H2_S	H3_NS	H3_S	C4_NS	C4_S	H4_NS	H4_S	M1_NS	M1_S	M2_NS	M2_S	M3_NS	M3_S	M4_NS	M4_S	Gene.type	Median RPKM
ENSMMUG00000000001	-0.383023	7.38107	0.946216	0.330684	0.80246	0.0299053	7.56441	0.00790088	0.929172	0.996775	-0.361592	5.59997	1.32136	0.250349	0.99952		cyclin F [Source:HGNC Symbol;Acc:HGNC:1591]	696745	Cyclin-F; Uncharacterized protein [Source:UniProtKB/TrEMBL;Acc:F7GVX6]	CCNF	ENSG00000162063	899	39.5483	19.0251	32.6866	23.1072	29.7655	25.4853	23.4755	22.7001	29.6989	25.7864	35.6925	35.0649	36.3561	29.4022	35.8805	33.2432	35.0955	0.226575	30.2308	0.955556	31.6691	9.09461	27.6186	5.76188	protein_coding	29.5505
ENSMMUG00000000009	2.41913	6.6834	55.3056	1.03173e-13	4.25133e-11	-1.43234	7.42195	13.8273	0.000200408	0.0200579	0.481936	2.87412	1.00102	0.317064	0.99952	PTPRC	protein tyrosine phosphatase, receptor type C [Source:HGNC Symbol;Acc:HGNC:9666]	NA	Uncharacterized protein [Source:UniProtKB/TrEMBL;Acc:F7HTR2]	PTPRC	ENSG00000262418	5788	6.51273	40.5476	77.6306	11.1531	5.73999	16.7875	6.29307	29.7274	23.5222	13.6748	35.3865	20.6188	5.25819	41.8595	68.9951	17.5873	2.93195	0.0418722	3.29713	0.144484	3.03886	0.97591	4.17606	1.57105	protein_coding	8.83293
ENSMMUG00000000019	-1.21998	3.88285	3.59546	0.0579375	0.34278	-0.595155	4.30213	1.83791	0.175196	0.705554	-0.560724	1.91323	0.914297	0.338977	0.99952		coiled-coil domain containing 86 [Source:HGNC Symbol;Acc:HGNC:28359]	695978	Coiled-coil domain-containing protein 86; Cytokine-induced protein; Uncharacterized protein [Source:UniProtKB/TrEMBL;Acc:F7HTL3]	CCDC86	ENSG00000110104	79080	5.24171	3.72097	9.23899	4.5489	2.16552	1.26668	9.49672	2.29216	3.27662	1.25069	4.9185	4.44504	1.98375	0.607396	6.07993	2.90856	2.81562	0.0631883	4.14635	0.0726792	2.03817	0.654543	2.94093	0.316112	protein_coding	2.86209
ENSMMUG00000000020	-0.00853449	5.03116	0.000612969	0.980248	0.998203	0.664493	5.13207	3.71495	0.0539271	0.438807	0.472681	2.95017	1.128	0.288201	0.99952	PTGDR2	prostaglandin D2 receptor 2 [Source:HGNC Symbol;Acc:HGNC:4502]	695853	Uncharacterized protein [Source:UniProtKB/TrEMBL;Acc:F7HTK9]	GPR44	NA	NA	7.0447	8.89044	7.54949	10.2708	9.70131	8.62538	4.6412	9.85791	5.28442	12.7747	12.0874	9.08048	15.6411	9.14281	7.35412	10.9452	8.21691	0.135877	6.24128	0.156286	2.73923	3.16687	6.77574	1.78435	protein_coding	7.8832
ENSMMUG00000000023	-1.03066	4.04126	3.62873	0.05679	0.338587	-1.44239	4.47806	6.99074	0.00819325	0.174474	-0.891442	2.44511	2.83605	0.0921706	0.99952		prostaglandin E receptor 2 [Source:HGNC Symbol;Acc:HGNC:9594]	708024	Uncharacterized protein [Source:UniProtKB/TrEMBL;Acc:F7HTJ6]	PTGER2	ENSG00000125384	5732	4.76661	0.601548	6.45241	1.65464	2.10052	3.07165	1.57017	1.42931	4.37013	2.27465	3.06699	0	7.45631	2.20937	11.6106	3.43841	4.38928	0	2.41314	0.0528734	2.96549	0.476173	5.19591	0.632412	protein_coding	2.3439
ENSMMUG00000000024	-0.609287	3.57764	0.525445	0.468528	0.880848	-0.678518	3.48944	0.718721	0.396564	0.87515	-0.891946	2.23284	1.93201	0.164539	0.99952	PTGDR	prostaglandin D2 receptor [Source:HGNC Symbol;Acc:HGNC:9591]	707918	prostaglandin D2 receptor (DP) [Source:HGNC Symbol;Acc:HGNC:9591]	PTGDR	ENSG00000168229	5729	0.729921	0.460582	4.11697	5.06756	1.60829	2.35184	2.88533	0	2.43348	0	0.782758	0	8.83976	6.76652	5.92652	1.21507	3.58475	0	7.39059	0	2.27056	0.54688	6.5525	0.968427	protein_coding	1.93942
ENSMMUG00000000029	-0.286086	3.7654	0.434848	0.50962	0.89678	-0.284557	4.02202	0.384646	0.535127	0.926307	0.06183	1.98304	0.0125409	0.910834	0.99952	TK2	thymidine kinase 2, mitochondrial [Source:HGNC Symbol;Acc:HGNC:11831]	693544	thymidine kinase 2, mitochondrial [Source:HGNC Symbol;Acc:HGNC:11831]	TK2	ENSG00000166548	7084	3.16758	1.55458	2.18363	0.733043	1.55097	1.13401	1.39125	1.75893	1.17338	1.00773	2.64201	2.14892	1.59838	1.30507	3.67412	2.34353	1.29637	0	1.7818	0.0780805	1.64223	0.351593	1.12839	0.382055	protein_coding	1.47111
ENSMMUG00000000037	-0.165318	3.80585	0.106712	0.743918	0.964235	-0.0805812	4.34273	0.0469581	0.828444	0.97885	0.0730803	2.19927	0.0223454	0.881172	0.99952			718621	Interferon-stimulated 20 kDa exonuclease-like 2; Uncharacterized protein [Source:UniProtKB/TrEMBL;Acc:F7HRE8]	ISG20L2	ENSG00000143319	81875	5.63421	1.01577	6.35572	4.47042	3.9903	4.14942	4.7725	4.42479	6.70853	6.14556	6.90521	6.00649	2.43691	5.22303	5.6016	4.46622	3.95292	0.0776228	4.07482	0.178564	4.38157	1.2061	3.61274	0.873727	protein_coding	4.40318
ENSMMUG00000000038	0.310049	5.69286	0.748088	0.387082	0.843732	0.478366	6.35601	3.3401	0.0676105	0.488018	0.243777	4.37487	0.427354	0.51329	0.99952		ribosomal RNA adenine dimethylase domain containing 1 [Source:HGNC Symbol;Acc:HGNC:24273]	718599	Uncharacterized protein [Source:UniProtKB/TrEMBL;Acc:F6UBA9]	RRNAD1	ENSG00000143303	51093	15.5975	22.7598	27.492	38.5774	17.1836	28.8972	8.99148	18.0261	30.0628	36.2857	27.1807	39.0193	34.4339	20.7851	33.9221	27.0464	32.3163	1.03415	33.3129	1.08134	13.646	5.11269	28.1288	8.46575	protein_coding	27.1135
ENSMMUG00000000042	-0.367978	4.0525	0.649763	0.420197	0.860154	-0.790504	4.51034	3.65917	0.0557614	0.446984	-0.00853582	2.43966	0.000234407	0.987785	0.99952	ACVR2A	activin A receptor type 2A [Source:HGNC Symbol;Acc:HGNC:173]	707017	Activin receptor type-2A; Uncharacterized protein [Source:UniProtKB/TrEMBL;Acc:F7HPH2]	ACVR2A	ENSG00000121989	92	12.3371	5.83855	17.3962	7.49453	10.1937	7.95015	13.2079	11.5606	12.8533	4.41551	28.1141	12.5544	6.22538	5.71837	12.5212	9.41284	10.4138	0	3.90361	0.513183	11.9928	4.23654	10.8772	1.48803	protein_coding	9.80328
ENSMMUG00000000043	-0.136375	4.86499	0.118191	0.731005	0.961807	-0.293875	5.22174	0.480765	0.488076	0.908732	-0.46395	3.12837	0.713176	0.398392	0.99952	ORC4	origin recognition complex subunit 4 [Source:HGNC Symbol;Acc:HGNC:8490]	721876	origin recognition complex, subunit 4 [Source:HGNC Symbol;Acc:HGNC:8490]	ORC4	ENSG00000115947	5000	4.81493	3.31443	5.18463	3.64671	6.99235	5.07729	4.90246	7.00022	6.20209	5.01319	6.57168	10.6904	3.97578	3.24621	13.7084	2.42886	11.286	0.0422135	6.64801	0.339878	1.02121	0.874545	4.77144	0.791929	protein_coding	4.85869
ENSMMUG00000000044	0.120502	7.62747	0.0716096	0.789007	0.974516	0.38333	7.99615	0.710034	0.399432	0.87515	-0.112879	6.26623	0.112946	0.736814	0.99952	IFT140	intraflagellar transport 140 [Source:HGNC Symbol;Acc:HGNC:29077]	701568	Uncharacterized protein [Source:UniProtKB/TrEMBL;Acc:F6Q6W1]	IFT140	ENSG00000187535	9742	22.5306	22.0441	30.2705	32.5145	23.706	25.2858	14.1765	19.4835	22.7876	31.8928	29.591	25.4177	22.9936	21.3556	19.0863	23.3182	45.5347	0.610346	41.6523	1.57253	13.1903	5.50043	24.3487	6.35102	protein_coding	22.8906
ENSMMUG00000000047	-0.373605	6.28663	1.90463	0.167561	0.602238	-0.0859809	6.20442	0.0854685	0.770019	0.9673	-0.31872	4.48219	0.617457	0.431994	0.99952	SULT2A1	sulfotransferase family 2A member 1 [Source:HGNC Symbol;Acc:HGNC:11458]	717600	Uncharacterized protein [Source:UniProtKB/TrEMBL;Acc:F7HPF2]	SULT2A1	ENSG00000105398	6822	29.8133	13.0239	19.4026	9.15499	17.3699	16.2563	20.0194	18.6245	17.2029	21.3407	22.7489	14.7803	19.0943	17.0077	17.2904	17.1793	18.6541	0.0552918	20.3179	0.890354	27.1978	5.72746	12.4994	3.4576	protein_coding	17.2467
ENSMMUG00000000050	3.80482	3.91858	36.7942	1.31282e-09	2.243e-07	-1.65018	4.44475	16.8926	3.95562e-05	0.00659835	2.173	1.32303	5.12207	0.0236234	0.831328			700132	60S ribosomal protein L35a; Uncharacterized protein [Source:UniProtKB/TrEMBL;Acc:F7F6I9]	RPL35A	ENSG00000182899	6165	10.9561	165.92	148.309	30.4255	6.03508	77.6623	14.4362	82.1317	109.579	41.8265	152.739	66.8945	0	111.722	165.205	18.2382	13.4517	0	0	3.64589	0	2.73622	14.0504	11.8931	protein_coding	16.3372
ENSMMUG00000000054	0.00898264	4.10768	0.000409402	0.983857	0.999118	0.166256	4.1216	0.112974	0.736783	0.963901	0.0912556	2.23012	0.0230748	0.879263	0.99952	ALKBH7	alkB homolog 7 [Source:HGNC Symbol;Acc:HGNC:21306]	699343	alkB, alkylation repair homolog 7 (E. coli) [Source:HGNC Symbol;Acc:HGNC:21306]	ALKBH7	ENSG00000125652	84266	15.5961	9.84119	3.51867	8.66223	7.73192	9.04527	9.24756	5.45606	10.3992	11.9081	11.7076	5.29029	7.86991	15.9037	14.4721	10.3849	9.57435	0.451224	15.7914	0.518998	2.42574	1.16851	6.00027	1.50489	protein_coding	8.85375
ENSMMUG00000000056	-0.405518	5.29106	1.5343	0.215468	0.672918	-0.25871	5.32677	0.587584	0.443355	0.893597	-0.662511	3.97725	2.34865	0.125392	0.99952		5-azacytidine induced 2 [Source:HGNC Symbol;Acc:HGNC:24002]	705275	Uncharacterized protein [Source:UniProtKB/TrEMBL;Acc:F7GD69]	AZI2	ENSG00000163512	64343	11.6888	5.01545	8.17511	3.57064	7.4689	4.51943	5.23658	9.34663	6.23509	4.46238	8.02236	8.5642	10.6169	6.50146	13.558	8.04261	18.6568	0.0450904	15.3857	0.726083	8.72647	1.16768	7.79484	1.7482	protein_coding	7.63187
ENSMMUG00000000058	1.35358	4.27568	10.3713	0.00127988	0.0239722	-1.11533	5.26305	9.69693	0.00184576	0.0760672	0.204546	2.07985	0.0845363	0.771242	0.99952	CDV3	CDV3 homolog [Source:HGNC Symbol;Acc:HGNC:26928]	NA	CDV3 homolog (mouse) [Source:HGNC Symbol;Acc:HGNC:26928]	CDV3	ENSG00000091527	55573	3.09033	8.19004	11.8527	3.8619	2.04275	5.57604	1.62878	7.72218	9.78772	6.4888	12.5933	8.38607	3.43069	3.43776	22.9409	3.42958	0.758854	0.0596059	0.782256	0.0685588	4.80654	0.926151	3.17051	0.745476	protein_coding	3.43422
ENSMMUG00000000059	0.32927	5.57439	0.842707	0.358624	0.824469	0.120227	5.78417	0.134433	0.71388	0.959523	-0.215291	3.93521	0.303637	0.581611	0.99952		DNA topoisomerase 2-binding protein 1 [Source:RefSeq peptide;Acc:NP_001253359]	719054	DNA topoisomerase 2-binding protein 1; Uncharacterized protein [Source:UniProtKB/TrEMBL;Acc:F7HM93]	TOPBP1	ENSG00000163781	11073	9.0253	9.56757	9.5702	5.26337	6.36355	6.74655	4.99469	10.6448	9.02683	6.20198	6.19431	13.7152	5.10073	3.68132	7.95611	6.20995	9.75139	0.24371	13.2505	0.320361	5.89573	1.98353	4.62972	1.08858	protein_coding	6.20596
ENSMMUG00000000065	-0.268977	3.76793	0.200553	0.654275	0.933265	-0.0152742	4.14878	0.000661011	0.979489	0.999628	-0.153403	1.97777	0.0611985	0.804612	0.99952		coiled-coil domain containing 181 [Source:HGNC Symbol;Acc:HGNC:28051]	700803	Uncharacterized protein; Uncharacterized protein C1orf114 [Source:UniProtKB/TrEMBL;Acc:F7HM43]	CCDC181	ENSG00000117477	57821	2.92518	0.307632	2.19985	2.36931	2.14842	2.19918	1.28478	0.974598	0.406344	1.86122	6.27385	5.29193	3.93617	5.4234	5.08943	1.62314	2.09504	0.047017	1.23408	0.054079	1.89569	0.243515	2.8135	0.58803	protein_coding	1.99537
ENSMMUG00000000070	-0.972477	3.70493	3.56603	0.0589732	0.346276	0.928498	4.0611	4.83493	0.0278888	0.327833	0.0544099	1.72056	0.00638725	0.936301	0.99952	AURKA	aurora kinase A [Source:HGNC Symbol;Acc:HGNC:11393]	698190	Uncharacterized protein [Source:UniProtKB/TrEMBL;Acc:F7GNU0]	AURKA	ENSG00000087586	6790	8.28663	4.57527	4.6739	6.47223	3.99406	4.67249	4.09456	1.55301	1.72667	4.94304	6.66486	8.43261	8.88567	0.960234	4.80589	8.04676	6.35888	0.0998946	2.62199	0.114899	2.41661	1.03477	1.32838	0.624678	protein_coding	4.33492
ENSMMUG00000000074	0.492168	4.10519	1.1764	0.278091	0.751325	-0.0189095	4.54056	0.0017994	0.966164	0.998752	-0.395298	2.30866	0.471062	0.492499	0.99952		replication termination factor 2 [Source:HGNC Symbol;Acc:HGNC:15890]	697672	replication termination factor 2 domain containing 1 [Source:HGNC Symbol;Acc:HGNC:15890]	RTFDC1	ENSG00000022277	51507	1.23857	5.47077	10.4788	8.5989	6.82256	11.174	5.71197	11.1418	9.29083	13.0031	21.2516	8.40257	10.6248	8.03724	4.30989	8.93445	6.08278	0.35834	10.9731	0.137387	4.816	0.618649	9.53024	1.49389	protein_coding	8.21991
ENSMMUG00000000079	0.250358	4.35035	0.262933	0.608112	0.927625	0.367945	4.81023	1.05407	0.304571	0.824508	0.249881	3.00409	0.250768	0.616535	0.99952			697423	Uncharacterized protein [Source:UniProtKB/TrEMBL;Acc:F7GNP5]	NA	NA	NA	8.27884	33.0851	21.791	32.5702	25.842	16.0049	23.6352	31.7206	20.7006	34.2395	35.5125	24.338	15.3177	7.67465	35.2101	29.0942	28.7998	1.59681	48.8978	0.918327	19.3147	8.95956	12.3865	4.32703	protein_coding	22.7131
ENSMMUG00000000085	-0.0487554	3.41523	0.00717526	0.932494	0.989063	0.368388	4.01149	0.491269	0.483362	0.908732	-0.199054	2.13129	0.0845992	0.771159	0.99952			718264	Uncharacterized protein [Source:UniProtKB/TrEMBL;Acc:F7HAI5]	PAQR6	ENSG00000160781	79957	4.17394	4.21403	5.1793	5.21605	3.6787	1.61384	2.74989	3.33757	4.17465	2.3902	0	7.92862	1.26372	1.54773	7.74626	3.2425	2.56235	0.0805064	5.28275	0.185197	1.94758	0.208483	6.95862	1.20825	protein_coding	2.99619
ENSMMUG00000000089	0.270706	3.43529	0.279235	0.597203	0.925651	-0.477051	4.3962	0.817681	0.365859	0.85902	0.711661	1.36742	0.630049	0.427337	0.99952	SPTLC3	serine palmitoyltransferase long chain base subunit 3 [Source:HGNC Symbol;Acc:HGNC:16253]	NA	serine palmitoyltransferase, long chain base subunit 3 [Source:HGNC Symbol;Acc:HGNC:16253]	SPTLC3	ENSG00000172296	55304	2.73358	2.41485	4.62546	2.65695	0.903465	2.46617	1.08057	1.36614	9.56916	5.73972	2.93146	2.59629	2.48289	2.02727	2.53657	2.12356	1.3425	0.158175	0	0	0.850332	0.409617	1.05169	0.131883	protein_coding	2.07541
ENSMMUG00000000092	0.158736	5.87024	0.239747	0.624389	0.932943	0.0550138	6.11872	0.0377812	0.845883	0.982105	0.091702	4.37922	0.0830154	0.773252	0.99952	GLMP	glycosylated lysosomal membrane protein [Source:HGNC Symbol;Acc:HGNC:29436]	719468	chromosome 1 open reading frame 85 [Source:HGNC Symbol;Acc:HGNC:29436]	C1orf85	ENSG00000198715	112770	17.6729	15.1344	21.7161	17.528	10.4304	13.4223	9.97998	11.3558	17.3603	17.4697	22.3365	18.8406	21.6577	25.745	13.178	13.659	20.9236	0.608702	22.3677	0.630116	14.2346	4.72897	15.3793	4.33934	protein_coding	15.2569
ENSMMUG00000000108	0.69435	3.4906	1.33264	0.248336	0.720627	-0.604375	4.40191	2.05744	0.151465	0.666558	-0.661035	1.63479	0.790856	0.373841	0.99952	NCKAP1L	NCK associated protein 1 like [Source:HGNC Symbol;Acc:HGNC:4862]	705782	NCK-associated protein 1-like [Source:HGNC Symbol;Acc:HGNC:4862]	NCKAP1L	ENSG00000123338	3071	2.15424	0.339833	4.55645	2.24341	2.07664	2.77643	1.06445	3.22983	4.93764	5.14009	7.50809	2.92292	0.815283	3.49479	4.37278	2.09188	1.65309	0	0.681628	0	2.51294	0.269004	2.07199	0.389748	protein_coding	2.12306
ENSMMUG00000000110	0.0970275	5.27093	0.091527	0.762245	0.967948	0.0806806	5.26962	0.0563654	0.812336	0.974858	0.0998135	3.81817	0.0580561	0.809595	0.99952	TAF6L	TATA-box binding protein associated factor 6 like [Source:HGNC Symbol;Acc:HGNC:17305]	NA	TAF6-like RNA polymerase II, p300/CBP-associated factor (PCAF)-associated factor, 65kDa [Source:HGNC Symbol;Acc:HGNC:17305]	TAF6L	ENSG00000162227	10629	18.0588	15.1935	15.8444	16.7167	8.84229	14.2233	12.5585	16.0447	15.8878	14.363	17.2143	18.3769	22.7815	19.531	13.9644	8.35051	23.4041	0.387018	22.8561	0.779009	7.02192	4.00896	23.8025	5.9294	protein_coding	15.519
ENSMMUG00000000134	0.841868	5.16643	4.98891	0.0255102	0.205637	-0.205904	5.51103	0.352735	0.552569	0.932949	1.04768	2.92481	6.20442	0.0127431	0.569324	SRP9	signal recognition particle 9 [Source:HGNC Symbol;Acc:HGNC:11304]	NA	Signal recognition particle 9 kDa protein [Source:UniProtKB/TrEMBL;Acc:F7G5Y8]	SRP9	ENSG00000143742	6726	24.0134	27.6311	35.0558	29.4205	13.2276	25.4874	11.1675	35.2972	28.2559	18.8742	28.7813	27.7905	12.1173	13.0947	24.5766	11.7571	10.4059	0.136226	7.15119	1.09681	7.68953	5.99721	10.869	3.9186	protein_coding	13.1611
ENSMMUG00000000135	-0.045103	3.63572	0.0100989	0.919953	0.988153	0.21198	3.75759	0.184388	0.667629	0.954307	-0.162672	1.93311	0.0560529	0.812847	0.99952		solute carrier family 1 member 1 [Source:HGNC Symbol;Acc:HGNC:10939]	694947	Uncharacterized protein [Source:UniProtKB/TrEMBL;Acc:F7H622]	SLC1A1	ENSG00000106688	6505	5.6757	2.86511	3.20126	3.94042	3.75171	3.65748	3.73928	4.53841	2.83833	2.16678	6.08655	6.16073	6.30079	8.41838	9.21666	6.29875	2.09056	0	5.74676	0.25183	2.6483	1.13398	8.00655	0.958397	protein_coding	3.74549
ENSMMUG00000000141	-0.87918	4.1023	4.24277	0.0394178	0.268863	0.541708	4.32693	1.14931	0.283693	0.81544	-0.103401	2.7149	0.0393397	0.842777	0.99952		cell division cycle 37 like 1 [Source:HGNC Symbol;Acc:HGNC:17179]	694831	Hsp90 co-chaperone Cdc37-like 1; Hsp90-associating relative of Cdc37; Uncharacterized protein [Source:UniProtKB/TrEMBL;Acc:F7BDY8]	CDC37L1	ENSG00000106993	55664	7.42723	4.6866	9.07654	8.59406	12.2737	3.98848	9.78644	8.661	3.0952	10.633	11.9473	3.35914	9.99421	3.44259	7.17912	15.1113	10.6389	0	7.83355	0.411931	10.5892	4.94641	11.1124	1.19444	protein_coding	8.21381
ENSMMUG00000000145	0.912828	3.67405	1.50188	0.220382	0.678284	0.0225916	4.11506	0.00137172	0.970456	0.999022	2.11359	2.5272	8.1983	0.00419296	0.262172	PDPN	podoplanin [Source:HGNC Symbol;Acc:HGNC:29602]	716250	podoplanin [Source:HGNC Symbol;Acc:HGNC:29602]	PDPN	ENSG00000162493	10630	0	0.947869	5.50722	1.56434	2.48237	8.71209	0.989659	1.50145	8.76411	5.73474	2.41635	2.54771	5.30601	5.57014	0.871191	6.66825	2.7665	0.289735	2.85182	0.24994	1.75229	0.187578	0.963209	3.53305	protein_coding	2.44936
ENSMMUG00000000151	1.03421	5.81729	6.18866	0.0128572	0.129032	1.0376	6.03113	10.6047	0.00112803	0.0615337	0.604342	4.01624	2.09581	0.147704	0.99952	TMPRSS6	transmembrane serine protease 6 [Source:HGNC Symbol;Acc:HGNC:16517]	696094	transmembrane protease, serine 6 [Source:HGNC Symbol;Acc:HGNC:16517]	TMPRSS6	ENSG00000187045	164656	7.92148	24.0552	8.3774	21.3109	4.3635	7.97607	10.7639	21.2789	10.3162	17.0108	9.02583	15.1144	6.99516	8.2613	9.18824	11.2635	17.3242	0.381971	8.77259	0.933605	6.16032	2.22564	4.76191	2.68718	protein_coding	8.575
ENSMMUG00000000159	-1.00287	3.71897	2.48239	0.115127	0.504767	-0.580247	3.67241	0.74211	0.388986	0.872875	-0.0522353	2.15088	0.00938095	0.922841	0.99952	REX1BD	required for excision 1-B domain containing [Source:HGNC Symbol;Acc:HGNC:26098]	719555	chromosome 19 open reading frame 60 [Source:HGNC Symbol;Acc:HGNC:26098]	C19orf60	ENSG00000006015	55049	13.8598	2.42933	3.04008	0	2.54486	1.98476	1.52186	1.53925	1.9253	1.46978	2.47718	2.08948	3.10834	3.56898	9.82435	5.12709	6.14499	0.0742573	2.92361	0.170822	2.3952	1.5384	3.4561	0.464358	protein_coding	2.41227
ENSMMUG00000000164	0.315718	4.02148	0.653384	0.418905	0.860154	0.284177	4.49996	0.403121	0.525482	0.919922	0.984669	2.55391	2.1834	0.139506	0.99952	PODXL2	podocalyxin like 2 [Source:HGNC Symbol;Acc:HGNC:17936]	710701	podocalyxin-like 2 [Source:HGNC Symbol;Acc:HGNC:17936]	PODXL2	ENSG00000114631	50512	4.6676	5.30148	7.89798	8.42539	6.17068	5.41412	3.69014	6.53154	7.78065	8.90963	11.012	10.133	4.7106	6.92313	2.1656	4.14399	9.74237	0.360112	4.72603	1.0355	2.17792	0.699423	2.99293	1.01336	protein_coding	5.01375
ENSMMUG00000000167	0.0739146	6.52692	0.0649825	0.798787	0.974853	-0.0221456	7.0597	0.00688098	0.93389	0.996775	-0.339449	5.10466	1.21204	0.270928	0.99952			NA	regulator of telomere elongation helicase 1 [Source:HGNC Symbol;Acc:HGNC:15888]	RTEL1	ENSG00000258366	51750	13.5198	15.0934	31.6755	33.2131	19.1911	17.0895	13.7033	25.4676	21.6701	23.8218	39.0344	29.6326	33.8486	26.5124	35.5857	19.0435	34.4758	0.401182	33.5646	0.80752	18.1973	7.53219	31.3422	5.20564	protein_coding	22.746
ENSMMUG00000000170	2.51135	3.98561	18.2642	1.92288e-05	0.000759929	-0.178755	4.4076	0.1279	0.720619	0.962037	-0.385993	1.25351	0.172887	0.677559	0.99952	SAMD9	sterile alpha motif domain containing 9 [Source:HGNC Symbol;Acc:HGNC:1348]	702224	Uncharacterized protein [Source:UniProtKB/TrEMBL;Acc:F7HLR5]	SAMD9	ENSG00000205413	54809	1.94309	3.06524	2.00926	0.674508	0.17839	1.46084	0	3.23696	2.15936	3.39994	3.82021	1.09851	0.490249	5.10364	3.75637	3.41429	0.795234	0	0.819758	0.0359228	1.00739	0.161759	0	0.0781215	protein_coding	1.05295
ENSMMUG00000000172	-0.257695	5.97343	0.608095	0.435506	0.86564	-0.151708	6.04051	0.197981	0.656356	0.953938	-0.401094	4.6529	1.11289	0.291454	0.99952	SLC31A2	solute carrier family 31 member 2 [Source:HGNC Symbol;Acc:HGNC:11017]	706385	solute carrier family 31 (copper transporter), member 2 [Source:HGNC Symbol;Acc:HGNC:11017]	SLC31A2	ENSG00000136867	1318	40.2836	42.3651	40.6227	25.4249	34.966	18.8794	25.7355	38.4344	28.4882	17.476	22.2544	24.0163	40.6548	14.7112	62.3007	45.3831	55.4548	0.4709	44.8049	2.03111	22.7836	10.3655	75.9259	8.6869	protein_coding	27.1119
ENSMMUG00000000173	0.928783	4.61971	5.88259	0.0152913	0.14436	-0.887962	5.10278	3.75442	0.052668	0.432075	-0.105033	3.30563	0.0447549	0.832455	0.99952	FKBP15	FK506 binding protein 15 [Source:HGNC Symbol;Acc:HGNC:23397]	710073	FK506 binding protein 15, 133kDa [Source:HGNC Symbol;Acc:HGNC:23397]	FKBP15	ENSG00000119321	23307	3.21251	9.12194	5.73783	3.34548	3.53917	3.45028	2.82196	6.42197	7.58637	1.53303	8.61263	4.72203	4.3228	7.94148	20.4943	8.3187	3.94427	0.0516353	9.48711	0.534518	4.1638	1.73833	10.9862	1.227	protein_coding	4.2433
ENSMMUG00000000182	-0.499159	7.16301	1.94276	0.163369	0.597755	0.0795228	7.22783	0.0767972	0.781686	0.9673	-0.194818	5.29358	0.450808	0.501952	0.99952	RNF216	ring finger protein 216 [Source:HGNC Symbol;Acc:HGNC:21698]	NA	ring finger protein 216 [Source:HGNC Symbol;Acc:HGNC:21698]	RNF216	ENSG00000011275	54476	26.2528	13.9923	16.82	10.7942	14.04	11.3331	15.1129	15.413	17.4198	17.2716	13.6666	17.4643	19.4208	10.6326	19.5122	15.6988	17.6811	0.344128	13.8714	0.424088	15.0643	4.3922	14.8724	2.82829	protein_coding	14.9684
ENSMMUG00000000184	0.582032	3.48906	1.19599	0.274126	0.748927	0.105404	4.33284	0.0807058	0.776343	0.9673	-1.19547	1.59246	1.73831	0.187354	0.99952	LRCH3	leucine rich repeats and calponin homology domain containing 3 [Source:HGNC Symbol;Acc:HGNC:28637]	722180	leucine-rich repeats and calponin homology (CH) domain containing 3 [Source:HGNC Symbol;Acc:HGNC:28637]	LRCH3	ENSG00000186001	84859	4.68547	2.95654	5.66302	2.78824	1.10613	1.29401	0.881969	3.34518	4.46311	4.47187	4.30684	5.90326	2.02656	4.34353	5.43475	5.19982	1.23273	0	0.847166	0	4.68484	0.167167	2.14599	0.403667	protein_coding	2.87239
ENSMMUG00000000186	0.745741	4.90994	3.7374	0.053207	0.324665	-0.35264	5.02688	0.984271	0.321147	0.834273	0.100886	2.31993	0.0359567	0.849605	0.99952			718894	protein phosphatase 2, regulatory subunit B', gamma [Source:HGNC Symbol;Acc:HGNC:9311]	PPP2R5C	ENSG00000078304	5527	6.4913	7.68004	8.00905	3.37999	1.56436	3.92162	2.94017	6.08271	2.70517	3.87211	5.22089	5.77994	4.29916	6.39366	9.41168	3.60194	2.24154	0.039126	4.10785	0.0900055	1.57753	1.01323	1.56087	0.342537	protein_coding	3.73702
ENSMMUG00000000188	-0.491773	4.45583	1.4778	0.224119	0.68557	-0.00548104	4.69908	0.000169854	0.989602	0.999651	0.118261	2.92682	0.0665599	0.796413	0.99952	NXF1	nuclear RNA export factor 1 [Source:HGNC Symbol;Acc:HGNC:8071]	718420	nuclear RNA export factor 1 [Source:HGNC Symbol;Acc:HGNC:8071]	NXF1	ENSG00000162231	10482	10.0901	3.18345	11.3823	7.00519	6.94761	2.70924	6.6476	7.98425	7.00823	6.4201	1.80342	5.70438	9.7588	10.1332	15.6049	10.2646	6.19426	0.324362	5.32107	0.373081	7.84682	2.09996	10.2441	1.52127	protein_coding	6.79761
ENSMMUG00000000192	-0.579237	5.82591	3.92923	0.0474536	0.303573	0.179903	5.71605	0.361848	0.547482	0.930962	-0.309362	4.25628	0.744398	0.388256	0.99952	MAP7D2	MAP7 domain containing 2 [Source:HGNC Symbol;Acc:HGNC:25899]	695348	MAP7 domain containing 2 [Source:HGNC Symbol;Acc:HGNC:25899]	MAP7D2	ENSG00000184368	256714	18.5856	7.09106	7.80115	6.60166	9.76156	6.68468	9.11224	9.50439	10.4471	8.25037	7.41615	9.38318	12.868	9.21561	11.5308	11.2722	13.2669	0.208416	9.84675	0.335608	15.798	3.23835	11.0859	2.34594	protein_coding	9.29939
ENSMMUG00000000194	0.0378299	6.73049	0.0206617	0.885704	0.98132	0.190824	6.97408	0.550975	0.45792	0.901478	-0.354426	5.1568	0.922872	0.336722	0.99952	SLC27A1	solute carrier family 27 member 1 [Source:HGNC Symbol;Acc:HGNC:10995]	NA	solute carrier family 27 (fatty acid transporter), member 1 [Source:HGNC Symbol;Acc:HGNC:10995]	SLC27A1	ENSG00000130304	376497	39.9902	28.6555	33.26	40.9396	23.1484	27.5172	27.2395	41.3262	40.11	31.0512	34.1626	40.4648	32.8342	25.1334	34.5924	27.0794	58.6696	0.588299	53.1871	2.55628	21.6114	5.7554	28.25	4.98689	protein_coding	29.8534
ENSMMUG00000000195	-0.261292	7.12701	0.571678	0.449593	0.870823	0.13359	7.37454	0.168469	0.681476	0.955796	-0.10032	5.54851	0.113558	0.736129	0.99952	PGLS	6-phosphogluconolactonase [Source:HGNC Symbol;Acc:HGNC:8903]	NA	6-phosphogluconolactonase [Source:HGNC Symbol;Acc:HGNC:8903]	PGLS	ENSG00000130313	25796	59.5987	57.664	64.4295	59.9968	66.7534	51.8481	60.2063	45.6707	86.1016	68.2581	62.8477	64.6919	71.6761	58.9325	67.9772	73.8576	88.4191	1.05374	57.8305	3.96658	75.7022	18.6055	56.6864	12.5798	protein_coding	60.1015
ENSMMUG00000000198	-0.372468	4.02336	0.612046	0.434018	0.86564	-0.200887	4.35251	0.285806	0.592921	0.939815	0.109157	2.56023	0.0545823	0.815273	0.99952	COLGALT1	collagen beta(1-O)galactosyltransferase 1 [Source:HGNC Symbol;Acc:HGNC:26182]	719980	collagen beta(1-O)galactosyltransferase 1 [Source:HGNC Symbol;Acc:HGNC:26182]	COLGALT1	ENSG00000130309	79709	5.59056	1.92418	5.4465	2.82277	3.07952	2.94759	3.68318	2.53996	2.54159	3.88051	3.27013	3.44791	1.53875	2.82685	5.89506	2.82012	4.36801	0	4.50271	0.281877	2.37143	1.26928	2.93297	0.613	protein_coding	2.87991
ENSMMUG00000000199	-0.519214	4.32506	1.28546	0.256886	0.728548	0.500109	4.65575	1.97702	0.159705	0.682585	0.381085	2.74149	0.607511	0.435727	0.99952		potassium voltage-gated channel interacting protein 3 [Source:HGNC Symbol;Acc:HGNC:15523]	704307	Uncharacterized protein [Source:UniProtKB/TrEMBL;Acc:F6QI16]	KCNIP3	ENSG00000115041	30818	5.62736	2.13053	4.23199	3.38594	4.13306	2.65931	1.73013	2.99984	1.8761	3.22249	2.41388	5.34472	2.27168	1.04333	3.91635	3.33072	4.37582	0.0361799	3.32372	0.166457	2.334	1.4054	1.20278	0.58824	protein_coding	2.53659
ENSMMUG00000000217	-0.165213	3.99834	0.113725	0.735942	0.961807	0.636419	4.18926	1.62733	0.202072	0.732773	-0.245326	2.60193	0.205446	0.65036	0.99952		protein phosphatase 5 catalytic subunit [Source:HGNC Symbol;Acc:HGNC:9322]	716214	Serine/threonine-protein phosphatase [Source:UniProtKB/TrEMBL;Acc:F6XI05]	PPP5C	ENSG00000011485	5536	10.1576	5.12759	5.15628	4.93643	6.15478	7.85481	4.68445	6.59933	3.38645	10.664	9.80361	11.0257	4.61304	0.941632	3.53459	3.3818	14.9657	0.195919	8.99919	0.450692	5.52951	1.01472	3.25661	1.47018	protein_coding	5.03201
ENSMMUG00000000226	-0.292377	5.73174	0.496636	0.480982	0.883334	-0.295843	6.11289	1.0023	0.316754	0.832592	-0.103818	3.69102	0.059209	0.807751	0.99952	GLG1	golgi glycoprotein 1 [Source:HGNC Symbol;Acc:HGNC:4316]	NA	golgi glycoprotein 1 [Source:HGNC Symbol;Acc:HGNC:4316]	GLG1	ENSG00000260539	2734	9.61647	4.18484	11.222	7.82744	5.29717	3.20532	3.93241	6.29747	6.63318	8.8616	10.3126	5.84903	14.8923	13.5257	18.0776	8.28009	3.8678	0.0959385	5.456	0.294263	4.89969	1.32505	9.14302	1.31987	protein_coding	6.07325
ENSMMUG00000000227	0.242597	8.21074	0.191008	0.662079	0.937219	0.349931	8.53782	0.476206	0.490146	0.908937	-0.233727	6.79059	0.543639	0.460929	0.99952	MYH7B	myosin heavy chain 7B [Source:HGNC Symbol;Acc:HGNC:15906]	NA	myosin, heavy chain 7B, cardiac muscle, beta [Source:HGNC Symbol;Acc:HGNC:15906]	MYH7B	ENSG00000078814	57644	41.6406	49.32	51.0158	56.3971	35.9102	36.5113	27.6586	42.6443	43.8097	51.1438	49.0471	49.0892	59.764	61.383	63.3436	64.7721	85.6984	1.28374	67.8219	1.89302	32.9136	12.1896	62.1553	13.503	protein_coding	49.0681
ENSMMUG00000000243	-0.286	3.83012	0.25291	0.615034	0.928834	-0.0756357	5.31099	0.0266616	0.870295	0.987924	-0.469058	3.71774	0.451055	0.501834	0.99952	CFHR5	complement factor H related 5 [Source:HGNC Symbol;Acc:HGNC:24668]	NA	complement factor H-related 5 [Source:HGNC Symbol;Acc:HGNC:24668]	CFHR5	ENSG00000134389	81494	3.45507	0	4.3847	4.79744	1.9032	2.7831	2.56081	2.80591	14.3985	9.06828	4.63146	5.2739	1.74345	2.00182	5.00947	5.27222	6.36312	0.249903	3.27967	0.191626	21.4953	2.48079	1.38465	0.677186	protein_coding	3.04279
ENSMMUG00000000245	-0.0992454	3.51476	0.033561	0.854644	0.977304	0.576919	4.59535	1.54227	0.21428	0.746889	-0.39298	1.59584	0.162419	0.686939	0.99952		abnormal spindle-like microcephaly-associated protein homolog [Source:RefSeq peptide;Acc:NP_001098005]	711153	Macaca mulatta asp (abnormal spindle) homolog, microcephaly associated (Drosophila) (ASPM), mRNA. [Source:RefSeq mRNA;Acc:NM_001104535]	ASPM	ENSG00000066279	259266	1.02675	0.259153	0.579117	1.7108	0.565578	0.396989	0.947023	1.33414	1.54039	2.74384	1.32129	2.50761	0.725347	0.951817	3.33464	1.25341	0.252126	0.0198038	1.0396	0.0227783	1.27756	0.0512849	0	0.12384	protein_coding	0.94942
ENSMMUG00000000250	0.56234	3.55311	1.2065	0.272026	0.746394	0.490537	3.80515	0.884204	0.347053	0.846514	-0.682732	2.10478	1.27212	0.259369	0.99952		cytochrome c oxidase subunit 7A1 [Source:HGNC Symbol;Acc:HGNC:2287]	692060	Macaca mulatta cytochrome c oxidase subunit 7AH (COX7AH), mRNA. [Source:RefSeq mRNA;Acc:NM_001040278]	COX7AH	NA	NA	11.2356	24.8139	22.1802	42.9023	15.4726	10.8605	18.5056	22.4605	18.7291	10.7234	36.1467	34.3005	22.6782	52.078	13.0323	18.7034	20.6923	0.541775	35.5507	1.86945	26.2128	2.80602	39.6243	3.38792	protein_coding	19.7107
ENSMMUG00000000262	-0.219881	6.77546	0.604334	0.436929	0.86564	0.365416	7.07379	2.16314	0.141355	0.651552	0.0204192	5.07512	0.00385263	0.950507	0.99952	UPB1	beta-ureidopropionase 1 [Source:HGNC Symbol;Acc:HGNC:16297]	707752	Uncharacterized protein [Source:UniProtKB/TrEMBL;Acc:F6X9A2]	UPB1	ENSG00000100024	51733	35.0144	18.5591	28.4388	22.3644	21.6019	18.0509	11.3803	22.6319	16.7319	20.4965	23.0301	35.7896	29.4475	20.7738	33.574	31.3455	30.0931	0.405212	14.1811	1.08751	17.064	7.81188	28.7382	4.33585	protein_coding	21.1879
ENSMMUG00000000264	-0.0164618	5.35848	0.0022893	0.961839	0.994369	0.57413	5.62464	2.873	0.0900769	0.551668	0.5008	3.90354	1.75006	0.185869	0.99952		small nuclear ribonucleoprotein D3 polypeptide [Source:HGNC Symbol;Acc:HGNC:11160]	708594	Small nuclear ribonucleoprotein Sm D3; Uncharacterized protein [Source:UniProtKB/TrEMBL;Acc:F6X983]	SNRPD3	ENSG00000100028	6634	19.2435	17.4551	23.0645	21.71	21.8628	20.9261	16.6399	12.0215	22.0535	30.9929	25.7955	27.7418	22.4552	30.1034	8.37028	24.6928	31.0102	0.927912	27.3999	0.933875	10.2885	6.30779	17.7376	7.54335	protein_coding	21.3181
ENSMMUG00000000267	0.569655	4.59301	1.89348	0.16881	0.605022	-0.761645	4.86923	3.40057	0.0651738	0.479861	0.101353	2.92644	0.0466941	0.828919	0.99952			696544	Uncharacterized protein [Source:UniProtKB/TrEMBL;Acc:F6TQP3]	NA	NA	NA	33.621	60.9928	82.964	17.5063	46.2997	35.2067	13.8439	58.8088	31.525	60.1655	76.6162	31.3621	31.81	27.2714	63.3708	23.3198	69.6588	1.21589	26.5952	0.932347	19.6096	15.7437	40.4217	7.60343	protein_coding	31.6675
ENSMMUG00000000268	-0.103287	6.68931	0.165004	0.684591	0.94438	0.300092	6.87771	1.63074	0.2016	0.732463	-0.243278	5.08876	0.533828	0.465002	0.99952	FSD1	fibronectin type III and SPRY domain containing 1 [Source:HGNC Symbol;Acc:HGNC:13745]	721843	fibronectin type III and SPRY domain containing 1 [Source:HGNC Symbol;Acc:HGNC:13745]	FSD1	ENSG00000105255	79187	23.1053	14.0767	18.1999	18.5302	13.1663	14.6326	17.0594	20.3071	17.2655	16.3489	21.3602	23.2421	20.3029	18.0954	18.9449	21.2207	28.8574	0.230509	17.1425	0.839585	24.1643	5.96939	14.56	3.89194	protein_coding	17.6805
ENSMMUG00000000273	0.106093	4.4132	0.0611304	0.804718	0.974853	0.0312716	5.12475	0.00709147	0.932889	0.996775	-1.4825	2.4521	6.908	0.00858109	0.448458	SH3GL1	SH3 domain containing GRB2 like 1, endophilin A2 [Source:HGNC Symbol;Acc:HGNC:10830]	NA	SH3-domain GRB2-like 1 [Source:HGNC Symbol;Acc:HGNC:10830]	SH3GL1	ENSG00000141985	6455	4.04439	12.7601	17.1087	19.6551	22.2783	19.5469	14.6549	19.2018	37.0799	34.7402	28.1915	23.322	18.3675	14.9969	35.1836	24.686	23.5868	0	25.5939	0.224311	6.29043	2.52516	19.4499	1.21953	protein_coding	19.3259
ENSMMUG00000000275	0.10292	5.14859	0.0905847	0.763435	0.967948	-0.182432	5.257	0.250922	0.616427	0.946512	0.40385	3.20011	0.837391	0.360144	0.99952		2-oxoglutarate dehydrogenase-like, mitochondrial [Source:RefSeq peptide;Acc:NP_001252731]	709776	oxoglutarate dehydrogenase-like [Source:HGNC Symbol;Acc:HGNC:25590]	OGDHL	ENSG00000197444	55753	3.08284	4.75512	5.98923	5.94526	5.28316	5.95983	4.96477	4.96444	3.71145	1.63461	5.50999	5.80953	5.01255	4.12801	9.13822	3.99146	6.09815	0.198204	2.16766	0.113987	3.46296	1.36875	2.41604	0.908926	protein_coding	4.44156
ENSMMUG00000000278	-0.427863	4.03742	0.568645	0.450798	0.871199	0.0716986	4.32676	0.0277276	0.867751	0.986766	0.0926131	2.29366	0.0302872	0.86184	0.99952	TARSL2	threonyl-tRNA synthetase like 2 [Source:HGNC Symbol;Acc:HGNC:24728]	NA	threonyl-tRNA synthetase-like 2 [Source:HGNC Symbol;Acc:HGNC:24728]	TARSL2	ENSG00000185418	123283	8.32754	1.45964	5.74075	1.92716	2.03874	3.27944	1.82879	3.00575	2.3136	3.97396	2.97678	3.76633	1.63416	1.28663	2.1465	3.08057	4.26018	0.0892336	2.34217	0.153955	2.1587	0.693251	1.18661	0.446408	protein_coding	2.1526
ENSMMUG00000000289	-0.63907	4.6404	2.3842	0.122568	0.524032	-0.0292708	4.84162	0.00644381	0.93602	0.997777	-0.346307	2.7693	0.484951	0.486188	0.99952	CACNB1	calcium voltage-gated channel auxiliary subunit beta 1 [Source:HGNC Symbol;Acc:HGNC:1401]	695864	calcium channel, voltage-dependent, beta 1 subunit [Source:HGNC Symbol;Acc:HGNC:1401]	CACNB1	ENSG00000067191	782	7.4517	1.23738	4.8666	2.99514	2.59245	3.28554	4.39257	3.33208	2.61507	5.24042	6.72935	4.52317	4.7497	3.99929	4.54912	3.04673	4.81531	0.0756459	1.98552	0.043504	2.13499	1.07743	5.2811	0.56765	protein_coding	3.30881
ENSMMUG00000000300	1.20911	4.34716	6.05125	0.0138965	0.135956	-1.3994	4.70953	8.60027	0.00336113	0.106634	0.602883	1.92206	1.00915	0.315106	0.99952	ITGA4	integrin subunit alpha 4 [Source:HGNC Symbol;Acc:HGNC:6140]	704745	integrin, alpha 4 (antigen CD49D, alpha 4 subunit of VLA-4 receptor) [Source:HGNC Symbol;Acc:HGNC:6140]	ITGA4	ENSG00000115232	3676	2.57414	6.90321	9.07429	2.68068	3.54486	3.7323	0.847948	4.5026	6.9728	4.29938	3.45059	2.61948	4.87097	13.7211	22.3933	3.2138	3.16049	0	3.25795	0.0713837	1.00092	1.12503	1.23793	0.776192	protein_coding	3.23587
ENSMMUG00000000302	-0.280127	3.40152	0.345641	0.556591	0.910968	-0.528594	4.27523	1.23977	0.265516	0.794374	-0.198457	1.21127	0.0435056	0.834776	0.99952	WDHD1	WD repeat and HMG-box DNA binding protein 1 [Source:HGNC Symbol;Acc:HGNC:23170]	NA	Uncharacterized protein [Source:UniProtKB/TrEMBL;Acc:F6YVJ8]	WDHD1	ENSG00000198554	11169	1.38024	0.870934	2.53011	1.43737	0.95037	0.88944	0.909332	1.37959	2.01319	2.63464	1.48015	2.10683	1.91531	0.959632	6.80408	1.14882	0.635489	0	0.436725	0.0765512	1.07337	0	0.221257	0.124857	protein_coding	1.0165
ENSMMUG00000000311	-0.604329	10.2697	1.06127	0.302926	0.779497	0.149328	10.3244	0.124356	0.724357	0.962708	0.174253	9.05551	0.134275	0.71404	0.99952			100425172	junctional sarcoplasmic reticulum protein 1 [Source:HGNC Symbol;Acc:HGNC:24963]	JSRP1	ENSG00000167476	126306	2025.08	1094	1643.23	1590.36	1795.19	1362.04	1287.13	817.93	1673.57	1600.19	1559.07	1412.59	2479.01	1525.14	1494.17	1435.92	2796.73	55.3665	2490.75	94.415	919.59	430.14	2565.89	758.254	protein_coding	1509.65
ENSMMUG00000000312	-0.372779	5.76553	1.25589	0.262431	0.734964	-0.470911	6.24087	1.99988	0.157312	0.677399	-0.357366	4.53147	0.517473	0.471922	0.99952	ABI2	abl interactor 2 [Source:HGNC Symbol;Acc:HGNC:24011]	704956	Uncharacterized protein [Source:UniProtKB/TrEMBL;Acc:F6YV25]	ABI2	ENSG00000138443	10152	7.17197	4.64462	10.113	4.45509	5.51009	2.31084	2.61121	4.4332	6.29227	3.06224	2.63118	5.37771	4.38092	3.32428	10.9459	5.13164	6.95182	0.0728063	2.38874	0.0837418	4.84357	2.12111	12.4651	1.50244	protein_coding	4.44415
ENSMMUG00000000313	-0.359841	6.80941	1.83175	0.175921	0.613133	0.257203	7.11387	1.15878	0.281718	0.813546	-0.401091	5.34878	1.41321	0.234523	0.99952	HEATR4	HEAT repeat containing 4 [Source:HGNC Symbol;Acc:HGNC:16761]	696816	HEAT repeat containing 4 [Source:HGNC Symbol;Acc:HGNC:16761]	HEATR4	ENSG00000187105	399671	25.5032	23.9518	35.1251	34.1765	36.2641	24.0785	27.743	28.1588	24.2223	37.926	35.6177	34.2009	37.1109	21.9925	42.6524	31.5938	39.3226	0.972365	61.5536	1.1842	23.523	5.33242	37.2697	7.51128	protein_coding	29.8763
ENSMMUG00000000314	-0.411854	4.49214	0.709978	0.399451	0.851776	-0.286689	4.72095	0.370814	0.542561	0.930183	-0.301851	2.7362	0.337217	0.56144	0.99952	RAPH1	Ras association (RalGDS/AF-6) and pleckstrin homology domains 1 [Source:HGNC Symbol;Acc:HGNC:14436]	705065	Uncharacterized protein [Source:UniProtKB/TrEMBL;Acc:F6YUY3]	RAPH1	ENSG00000173166	65059	4.81454	1.82279	2.9871	2.67404	3.71288	0.620508	4.4407	7.45901	2.40768	2.75704	7.74458	3.91949	6.07363	4.46318	11.1689	6.14452	4.72898	0	1.82806	0.267026	5.24179	0.601202	4.63073	0.929123	protein_coding	3.81619
ENSMMUG00000000318	0.151927	5.15654	0.23682	0.626513	0.932943	0.109624	5.53885	0.138688	0.709589	0.959523	0.348265	3.5263	0.601115	0.438153	0.99952	TNS2	tensin 2 [Source:HGNC Symbol;Acc:HGNC:19737]	700813	tensin like C1 domain containing phosphatase (tensin 2) [Source:HGNC Symbol;Acc:HGNC:19737]	TENC1	ENSG00000111077	23371	5.7168	3.98703	4.5821	4.80453	3.14906	4.45954	2.97344	4.36076	6.01871	4.88185	6.13063	6.53194	5.01033	5.29959	6.631	5.00871	6.28016	0.261154	2.6657	0.166877	1.87192	0.976873	5.59501	1.08873	protein_coding	4.69331
ENSMMUG00000000327	0.714047	5.09952	2.92209	0.0873747	0.4432	0.601181	4.81582	1.44821	0.228815	0.757756	1.3319	3.33547	6.70216	0.00962964	0.48406		fatty acid desaturase 2 [Source:HGNC Symbol;Acc:HGNC:3575]	719037	Fatty acid desaturase 2; Uncharacterized protein [Source:UniProtKB/TrEMBL;Acc:F6YUF6]	FADS2	ENSG00000134824	9415	5.62066	6.0293	5.38936	9.36529	7.43064	15.9368	4.44361	8.70789	4.68467	2.14577	7.23302	11.8207	5.67244	6.25255	2.60779	3.11883	5.52077	0.704668	7.11377	0.561122	2.62262	1.40372	3.60404	1.55924	protein_coding	5.45506
ENSMMUG00000000330	0.285586	5.55485	0.698181	0.403396	0.852362	-0.405201	5.89493	2.17964	0.139847	0.650147	-0.33121	3.5669	0.58611	0.443927	0.99952	APC	APC, WNT signaling pathway regulator [Source:HGNC Symbol;Acc:HGNC:583]	693443	adenomatous polyposis coli [Source:HGNC Symbol;Acc:HGNC:583]	APC	ENSG00000134982	324	3.58142	4.26866	6.28451	3.17712	2.8496	2.17968	3.93253	3.97747	4.47753	2.65856	5.33426	5.39927	3.41361	6.82453	8.07748	3.97456	2.93147	0.0575649	5.54011	0.110352	1.70205	0.596291	4.21017	0.743947	protein_coding	3.75697
ENSMMUG00000000335	0.49082	3.74494	1.12596	0.288638	0.762373	-0.503913	4.46779	1.69285	0.193225	0.724698	0.603779	1.86862	0.380339	0.537422	0.99952		Tripartite motif-containing protein 5 [Source:UniProtKB/Swiss-Prot;Acc:Q0PF16]	574288	Macaca mulatta tripartite motif-containing 5 (TRIM5), mRNA. [Source:RefSeq mRNA;Acc:NM_001032910]	TRIM5	ENSG00000132256	85363	1.10246	1.04349	2.64274	0.956748	0.455464	1.06566	0.90791	2.06614	2.29719	2.36746	3.25124	1.30887	1.80801	1.78851	3.19691	2.1411	0	0	0.348833	0.0611452	2.35773	0.550668	0.176729	0.232702	protein_coding	1.08406
ENSMMUG00000000338	1.15656	4.33821	7.12401	0.00760584	0.0904565	-0.941866	4.70819	3.62196	0.0570218	0.450748	-0.680301	2.05969	1.05861	0.303533	0.99952		tripartite motif containing 22 [Source:HGNC Symbol;Acc:HGNC:16379]	713814	Macaca mulatta tripartite motif-containing 22 (TRIM22), mRNA. [Source:RefSeq mRNA;Acc:NM_001113359]	TRIM22	ENSG00000132274	10346	3.16313	4.79026	7.13639	3.51367	1.74239	4.48438	2.91752	6.00711	6.32734	3.62272	4.74894	1.28754	4.14996	12.3156	19.0786	6.66969	3.10692	0	1.60137	0	4.91976	0.473984	3.24519	0.763036	protein_coding	3.56819
ENSMMUG00000000340	-0.598546	4.03195	1.53902	0.214764	0.672216	0.013729	4.86332	0.00152498	0.96885	0.998752	0.405264	2.25878	0.424682	0.51461	0.99952		SMAD family member 5 [Source:HGNC Symbol;Acc:HGNC:6771]	712645	Mothers against decapentaplegic homolog 5; Uncharacterized protein [Source:UniProtKB/TrEMBL;Acc:F6YMS3]	SMAD5	ENSG00000113658	4090	2.47208	0.425424	3.04216	2.18434	1.36173	0.579284	0.59224	1.46008	1.8731	3.00285	2.41002	1.67708	2.26805	1.875	3.38874	2.36934	1.24167	0.0650197	1.13774	0.0747857	1.57293	0.449009	0.288206	0.135531	protein_coding	1.51651
ENSMMUG00000000345	-0.601311	3.3247	1.31139	0.252142	0.725641	-0.059674	4.24919	0.0144365	0.904363	0.99488	-1.48603	1.31434	2.38903	0.12219	0.99952		testis expressed 30 [Source:HGNC Symbol;Acc:HGNC:25188]	701917	Uncharacterized protein [Source:UniProtKB/TrEMBL;Acc:F6YML6]	TEX30	ENSG00000151287	93081	1.30229	0.410874	3.48902	1.13016	0.717358	0.629407	1.28697	0.813546	2.71356	4.0395	1.04742	1.98785	1.64286	1.50906	1.88818	1.08394	0.399733	0	1.23618	0.036114	1.26594	0	0.626285	0.0785373	protein_coding	1.10705
ENSMMUG00000000350	0.975553	4.19045	5.13398	0.0234618	0.195888	-0.678876	5.10352	3.18381	0.0743713	0.510328	-0.190086	1.80321	0.0661292	0.797058	0.99952	BIVM-ERCC5	BIVM-ERCC5 readthrough [Source:HGNC Symbol;Acc:HGNC:43690]	707822	Uncharacterized protein [Source:UniProtKB/TrEMBL;Acc:F6YM28]	BIVM-ERCC5	NA	NA	0.806804	2.54548	7.50851	5.0412	2.44433	3.37943	1.86039	5.24175	6.05206	3.85012	4.75864	4.9261	1.83203	2.9917	10.762	1.5669	0.495291	0.0389038	1.02113	0.0894944	2.196	0.402989	1.81067	0.145968	protein_coding	2.32016
ENSMMUG00000000352	-0.265599	5.92412	0.755402	0.384771	0.843714	-0.0217379	5.76174	0.00597765	0.938373	0.998336	-0.180212	3.87672	0.266565	0.605645	0.99952			708182	Uncharacterized protein [Source:UniProtKB/TrEMBL;Acc:F6YM49]	TSSK3	ENSG00000162526	81629	32.8449	37.5028	39.6975	30.4039	39.631	21.1656	47.3996	35.1743	35.1969	23.8839	40.2542	33.954	50.5105	52.1964	32.6548	35.5826	48.0077	0.452506	31.6725	1.38793	24.3263	7.03099	32.0924	7.54582	protein_coding	33.3995
ENSMMUG00000000358	0.623377	3.43462	0.863147	0.352859	0.82041	-0.536774	4.04414	1.26672	0.260384	0.788477	-0.366196	1.65608	0.244976	0.620635	0.99952	JADE2	jade family PHD finger 2 [Source:HGNC Symbol;Acc:HGNC:22984]	NA	jade family PHD finger 2 [Source:HGNC Symbol;Acc:HGNC:22984]	JADE2	ENSG00000043143	23338	1.19294	2.07006	2.01856	1.03527	0.164281	0	0.982421	1.19238	2.98286	1.70784	1.59912	0.606979	1.05344	1.93529	1.72964	1.65487	0.732339	0	2.26477	0.0330817	0.695789	0.148965	0.573699	0.215829	protein_coding	1.04435
ENSMMUG00000000362	-0.472767	5.60396	0.347886	0.555312	0.910175	-0.581172	5.0641	0.451026	0.501848	0.915242	-2.30671	2.86833	3.28712	0.0698252	0.99952	ZNF582	zinc finger protein 582 [Source:HGNC Symbol;Acc:HGNC:26421]	706572	zinc finger protein 582 [Source:HGNC Symbol;Acc:HGNC:26421]	ZNF582	ENSG00000018869	147948	14.1684	13.1976	2.28325	0	37.5362	19.5648	0	1.68591	1.12467	1.93178	27.4939	19.224	10.2135	8.13081	16.4341	6.73874	36.034	0.260265	0.853914	0	2.62342	0	1.29785	0	protein_coding	2.45334
ENSMMUG00000000364	-0.459722	4.28098	1.311	0.252214	0.725641	0.688209	4.36436	2.3708	0.123624	0.626733	0.148026	2.93294	0.121948	0.726931	0.99952			698522	Mitochondrial import receptor subunit TOM22 homolog; Uncharacterized protein [Source:UniProtKB/TrEMBL;Acc:F6YG80]	TOMM22	ENSG00000100216	56993	19.4195	15.9299	20.811	10.7858	9.6274	10.0113	14.0734	8.73464	9.7114	22.2411	6.24757	21.0791	23.5181	12.6016	6.75749	12.9308	25.0351	0	19.6626	1.29246	13.5918	4.84991	14.9425	4.91876	protein_coding	12.7662
ENSMMUG00000000368	-0.803965	5.21797	5.72745	0.0167017	0.154144	-0.630677	5.71807	2.31864	0.127832	0.635161	-1.28449	4.47101	7.66516	0.00562973	0.325826		tetraspanin 18 [Source:HGNC Symbol;Acc:HGNC:20660]	715506	Uncharacterized protein [Source:UniProtKB/TrEMBL;Acc:F6T7F6]	TSPAN18	ENSG00000157570	90139	13.4218	4.07776	8.13106	7.24753	8.2148	6.40678	8.18758	6.4593	21.1305	10.4377	14.3934	9.44275	9.03032	4.14743	9.80217	3.86172	29.6014	0.143821	35.8621	0.441129	13.1439	4.22106	11.475	0.779451	protein_coding	8.20119
ENSMMUG00000000373	-0.0905534	7.24656	0.0563658	0.812335	0.974853	0.378075	7.16623	1.81967	0.177352	0.706786	-0.238443	5.68014	0.486693	0.485406	0.99952		solute carrier family 2 member 1 [Source:HGNC Symbol;Acc:HGNC:11005]	698931	Solute carrier family 2, facilitated glucose transporter member 1; Uncharacterized protein [Source:UniProtKB/TrEMBL;Acc:F6YFI2]	SLC2A1	ENSG00000117394	6513	38.1349	42.3391	25.0487	22.7891	32.4402	26.752	25.1241	22.6771	32.9915	33.1715	18.6359	27.1811	35.3197	28.192	31.9151	37.7677	40.5984	0.605192	68.427	2.24891	25.9025	8.68008	25.3813	5.5894	protein_coding	26.9666
ENSMMUG00000000375	-0.206622	4.35014	0.231555	0.630373	0.932943	-0.317605	4.92228	0.56765	0.451194	0.89911	-0.375691	2.90076	0.581862	0.445583	0.99952	PLEKHG6	pleckstrin homology and RhoGEF domain containing G6 [Source:HGNC Symbol;Acc:HGNC:25562]	NA	pleckstrin homology domain containing, family G (with RhoGef domain) member 6 [Source:HGNC Symbol;Acc:HGNC:25562]	PLEKHG6	ENSG00000008323	55200	10.0786	6.35962	9.33902	4.99799	2.37931	4.17519	4.26857	3.95757	2.40007	8.93205	12.3522	6.83743	8.35512	6.00625	18.3705	6.79087	10.1646	0	8.20026	0.399273	4.47877	0.719162	7.84737	1.82343	protein_coding	6.18293
ENSMMUG00000000377	-0.982903	3.84354	2.8644	0.0905593	0.450882	0.140794	3.74815	0.0952609	0.757593	0.9673	0.812856	1.88537	1.01308	0.314165	0.99952	TNFRSF1A	TNF receptor superfamily member 1A [Source:HGNC Symbol;Acc:HGNC:11916]	722033	tumor necrosis factor receptor superfamily, member 1A [Source:HGNC Symbol;Acc:HGNC:11916]	TNFRSF1A	ENSG00000067182	7132	2.92696	0.692595	1.65089	1.01604	1.6123	0.471541	1.44626	0.548546	0.914831	1.39676	1.17706	1.98568	4.06165	3.73086	2.97065	1.62413	0	0.0352843	0.926126	0.0811679	0.569054	0.365496	2.34601	0.48542	protein_coding	1.09655
ENSMMUG00000000388	-0.217112	4.20397	0.308611	0.578534	0.918714	0.0570069	4.18995	0.0169069	0.896545	0.993546	0.115519	2.37265	0.0385454	0.844352	0.99952	PLEC	plectin [Source:HGNC Symbol;Acc:HGNC:9069]	699517	plectin [Source:HGNC Symbol;Acc:HGNC:9069]	PLEC	ENSG00000178209	5339	1.35886	0.857445	0.919726	0.660384	0.74852	0.788098	1.0743	0.747021	1.35909	1.03753	0.582891	1.01405	0.891398	1.00775	0.630465	0.603212	0.333678	0	0.515953	0.0301462	1.05675	0.339368	1.04559	0.180288	protein_coding	0.768309
ENSMMUG00000000390	-0.424	5.36348	0.912164	0.339541	0.811859	-0.0629537	5.33155	0.0428582	0.835993	0.97996	0.047145	3.49171	0.0109434	0.916685	0.99952	CLCC1	chloride channel CLIC like 1 [Source:HGNC Symbol;Acc:HGNC:29675]	696577	chloride channel CLIC-like 1 [Source:HGNC Symbol;Acc:HGNC:29675]	CLCC1	ENSG00000121940	23155	10.2486	5.928	6.74394	5.63289	7.7624	7.98021	9.84669	7.89624	5.33873	6.11338	7.78493	6.08368	4.52508	1.58345	10.8969	6.39768	5.76726	0.20591	8.10697	0.236838	8.63424	2.13294	2.73815	1.08161	protein_coding	6.09853
ENSMMUG00000000391	0.356538	3.87897	0.570977	0.449871	0.870823	-0.34175	4.32471	0.698073	0.403432	0.875331	-0.158922	2.72754	0.0553844	0.813946	0.99952	DEF8	differentially expressed in FDCP 8 homolog [Source:HGNC Symbol;Acc:HGNC:25969]	699856	Uncharacterized protein [Source:UniProtKB/TrEMBL;Acc:F6X5P1]	DEF8	ENSG00000140995	54849	1.513	2.14809	2.56013	2.10084	1.04178	0.974993	2.74119	2.6465	3.15262	2.52705	3.65068	1.28305	1.52694	3.15581	3.94864	2.72852	3.94749	0.145913	1.91493	0.293701	2.05908	0	4.85079	0.410601	protein_coding	2.12446
ENSMMUG00000000396	-0.0193625	7.63586	0.00192664	0.964989	0.99644	0.148834	7.84635	0.14281	0.705503	0.959523	0.153199	6.08696	0.282654	0.594967	0.99952			694933	Intraflagellar transport protein 52 homolog; Protein NGD5-like protein; Uncharacterized protein [Source:UniProtKB/TrEMBL;Acc:F6X5E4]	IFT52	ENSG00000101052	51098	40.6477	27.4647	34.0854	30.4678	25.759	30.5981	24.6467	31.2804	32.6796	28.1519	31.246	39.7776	35.3953	32.0124	47.1479	37.9242	35.553	1.00603	28.2269	1.71575	38.0447	11.5889	31.5996	6.508	protein_coding	31.2632
ENSMMUG00000000399	-0.489074	7.62874	1.14561	0.284469	0.756448	0.245223	7.35467	0.540998	0.46202	0.903621	-0.052149	5.9233	0.0341942	0.853294	0.99952		kinesin-like protein KIF2A [Source:RefSeq peptide;Acc:NP_001253787]	696561	kinesin heavy chain member 2A [Source:HGNC Symbol;Acc:HGNC:6318]	KIF2A	ENSG00000068796	3796	21.6895	14.8988	20.9054	15.4394	27.9784	15.9231	24.9615	18.5234	12.8145	12.5777	18.8432	20.1159	34.7736	29.0146	23.5657	27.4221	30.5066	0.370685	23.2815	1.18772	18.3619	7.88525	28.3434	4.9672	protein_coding	19.4795
ENSMMUG00000000400	-0.523096	6.37126	4.36421	0.0367015	0.255054	-0.132657	5.82046	0.127628	0.720904	0.962037	-0.281688	4.31633	0.60073	0.4383	0.99952	DIMT1	DIM1 dimethyladenosine transferase 1 homolog [Source:HGNC Symbol;Acc:HGNC:30217]	NA	DIM1 dimethyladenosine transferase 1 homolog (S. cerevisiae) [Source:HGNC Symbol;Acc:HGNC:30217]	DIMT1	ENSG00000086189	27292	77.0439	59.4182	61.5613	20.8011	75.4474	45.5106	87.417	71.6597	33.8908	22.468	43.6055	59.5268	113.391	69.4373	89.3643	68.8761	88.0244	1.03195	46.0467	2.84869	46.6005	19.7757	79.5916	7.74382	protein_coding	59.4725
ENSMMUG00000000411	-0.87759	3.18021	1.88029	0.170301	0.606796	-1.11373	3.79833	1.90958	0.167009	0.695792	-1.58532	2.69442	3.42011	0.0644067	0.99952	OXA1L	OXA1L, mitochondrial inner membrane protein [Source:HGNC Symbol;Acc:HGNC:8526]	NA	oxidase (cytochrome c) assembly 1-like [Source:HGNC Symbol;Acc:HGNC:8526]	OXA1L	ENSG00000155463	5018	10.6578	2.52192	4.50849	0	1.4677	1.717	2.6331	3.99479	2.22076	3.81448	5.71466	0.903798	6.05026	1.235	27.8149	8.87084	6.54276	0.128479	5.0584	0	4.14415	0.332716	39.2952	2.08891	protein_coding	3.22379
ENSMMUG00000000413	0.0135498	6.21153	0.00250224	0.960105	0.993988	0.0751481	6.6047	0.0932774	0.760051	0.9673	0.00131009	4.57232	2.02302e-05	0.996411	0.99952	SLC7A7	solute carrier family 7 member 7 [Source:HGNC Symbol;Acc:HGNC:11065]	NA	Y+L amino acid transporter 1 [Source:UniProtKB/TrEMBL;Acc:H9FIR9]	SLC7A7	ENSG00000155465	9056	17.0183	24.0545	29.9484	31.1921	22.4986	14.9148	16.5938	20.4123	22.1276	21.4401	32.8504	30.4799	28.1672	26.5042	31.5837	20.3974	24.6559	0.196948	24.9855	1.28367	20.1167	7.4804	23.1343	4.84426	protein_coding	22.3131
ENSMMUG00000000421	0.95359	4.87887	4.44775	0.0349472	0.246045	-0.205388	5.37481	0.279854	0.596797	0.941067	1.04077	3.07583	5.19728	0.0226222	0.812428	NR3C1	nuclear receptor subfamily 3 group C member 1 [Source:HGNC Symbol;Acc:HGNC:7978]	706198	Uncharacterized protein [Source:UniProtKB/TrEMBL;Acc:F6VE06]	NR3C1	ENSG00000113580	2908	2.2852	8.6518	18.0449	15.3364	7.97232	16.1987	7.52771	7.23305	12.0628	14.5402	12.2531	7.75153	4.99689	14.1228	15.0203	5.07212	7.01434	0.220383	8.67679	0.253485	5.33142	3.61453	2.44217	2.94003	protein_coding	7.63962
ENSMMUG00000000422	0.626172	6.33399	4.42111	0.0354969	0.249154	0.0577643	6.72579	0.060112	0.806319	0.972625	-0.039695	4.34651	0.0122738	0.911785	0.99952			694010	Uncharacterized protein [Source:UniProtKB/TrEMBL;Acc:F7ACP6]	RPL12	ENSG00000197958	6136	114.973	195.322	216.992	187.273	126.664	125.383	49.5267	209.947	147.426	160.377	251.333	230.997	194.131	204.966	215.425	154.585	160.165	1.70583	123.128	7.35768	68.7779	28.7138	167.293	30.4015	protein_coding	157.375
ENSMMUG00000000424	0.725056	5.05651	2.30553	0.128914	0.537222	0.0156845	5.21755	0.00236945	0.961177	0.998752	0.406274	3.03242	0.729382	0.393084	0.99952	ARID5B	AT-rich interaction domain 5B [Source:HGNC Symbol;Acc:HGNC:17362]	698639	AT rich interactive domain 5B (MRF1-like) [Source:HGNC Symbol;Acc:HGNC:17362]	ARID5B	ENSG00000150347	84159	4.89191	7.37403	5.51835	3.20758	1.19763	1.75133	3.22289	5.70452	3.39773	3.89075	2.62301	3.31872	1.91993	3.02326	5.35896	4.22249	3.67046	0.104838	3.09572	0.271316	1.2681	0.407241	2.09117	0.622812	protein_coding	3.15165
ENSMMUG00000000425	0.314477	5.29601	0.884771	0.346898	0.817247	-0.242857	5.56157	0.518847	0.471334	0.908685	-0.0114855	3.42176	0.000801292	0.977417	0.99952	VPS8	VPS8, CORVET complex subunit [Source:HGNC Symbol;Acc:HGNC:29122]	701567	vacuolar protein sorting 8 homolog (S. cerevisiae) [Source:HGNC Symbol;Acc:HGNC:29122]	VPS8	ENSG00000156931	23355	5.30144	3.49067	5.3303	2.72043	2.03149	3.71337	2.58157	3.57102	1.92114	3.95981	6.17956	3.9093	3.72194	5.55557	7.75336	4.0928	4.10352	0.022229	3.50075	0.127839	3.22653	0.86348	2.66037	0.917441	protein_coding	3.53588
ENSMMUG00000000427	-0.229141	4.14425	0.232552	0.629638	0.932943	-0.241102	4.42139	0.356432	0.550494	0.932048	-0.356742	2.2183	0.322845	0.569903	0.99952		protein BUD31 homolog [Source:RefSeq peptide;Acc:NP_001181455]	718694	Protein BUD31 homolog; Uncharacterized protein [Source:UniProtKB/TrEMBL;Acc:F7ACM0]	BUD31	ENSG00000106245	8896	30.098	12.6613	36.7817	45.2745	24.8689	22.628	16.5244	40.1117	50.1719	28.7259	53.7946	27.2251	70.8758	46.5025	40.7296	27.835	27.7154	0.483772	38.0935	0.556435	15.6043	1.2528	35.382	8.47057	protein_coding	28.2805
ENSMMUG00000000434	-0.00554015	4.28313	0.000149268	0.990252	0.99978	0.451167	4.40738	1.23594	0.266256	0.794374	0.721582	2.56947	1.77387	0.182904	0.99952	CDK2AP1	cyclin dependent kinase 2 associated protein 1 [Source:HGNC Symbol;Acc:HGNC:14002]	704412	Uncharacterized protein [Source:UniProtKB/TrEMBL;Acc:F7A6I0]	CDK2AP1	ENSG00000111328	8099	6.66114	16.8128	9.01698	6.4744	12.4754	8.58501	7.89931	7.98958	11.1038	7.62897	10.0006	15.3646	10.756	3.70501	6.18108	13.3063	12.2677	0.770875	10.1168	0.44333	2.07207	2.66173	5.9797	1.76754	protein_coding	7.94445
ENSMMUG00000000439	3.54767	5.13059	29.7533	4.90668e-08	5.72854e-06	-0.631073	5.35296	1.64	0.200326	0.731241	1.00613	2.04102	1.99636	0.157677	0.99952	SLC2A14	solute carrier family 2 member 14 [Source:HGNC Symbol;Acc:HGNC:18301]	715795	Solute carrier family 2, facilitated glucose transporter member 3; Uncharacterized protein [Source:UniProtKB/TrEMBL;Acc:F7A5T7]	SLC2A3	ENSG00000059804	6515	2.95991	30.2569	24.3743	11.5077	0	8.77402	1.17003	16.5676	12.335	4.51996	5.7135	6.42571	1.49359	3.84145	5.49318	4.27028	3.99755	0.114181	0.749241	0	1.3811	0.591376	0.759174	1.28522	protein_coding	3.9195
ENSMMUG00000000451	-0.956172	3.89759	3.25101	0.0713794	0.392444	-0.509152	4.06689	0.672106	0.412318	0.87908	0.650201	1.85363	0.930017	0.334858	0.99952	GRINA	glutamate ionotropic receptor NMDA type subunit associated protein 1 [Source:HGNC Symbol;Acc:HGNC:4589]	708234	Uncharacterized protein [Source:UniProtKB/TrEMBL;Acc:H9H2N9]	GRINA	ENSG00000178719	2907	7.88703	2.13289	5.40177	4.69343	2.48258	2.54124	3.71154	0.844639	4.69546	1.61303	3.0207	3.4397	2.55847	2.61123	2.61379	0	2.4209	0.10866	0.713015	0	0.876219	0.422087	2.16741	0.815389	protein_coding	2.45174
ENSMMUG00000000454	-1.28139	3.68341	5.52325	0.0187654	0.168177	-0.0931433	3.92049	0.0450368	0.831936	0.97885	0.847105	1.61966	1.4763	0.224354	0.99952			702998	Uncharacterized protein [Source:UniProtKB/TrEMBL;Acc:F6YRD0]	PDLIM1	ENSG00000107438	9124	4.35308	0.6104	3.00087	2.35058	2.66429	0.935055	3.50521	0.966892	2.82192	1.38488	1.03737	2.95317	1.70846	2.69026	3.92715	1.8787	1.48462	0	0.612163	0.0536514	1.50456	0.603975	0.310139	0.466704	protein_coding	1.49459
ENSMMUG00000000455	1.08508	4.43242	5.63713	0.0175839	0.159998	-0.32394	4.8049	0.742563	0.388841	0.872875	-0.352922	2.00418	0.31887	0.572288	0.99952	KDM3B	lysine demethylase 3B [Source:HGNC Symbol;Acc:HGNC:1337]	716648	lysine (K)-specific demethylase 3B [Source:HGNC Symbol;Acc:HGNC:1337]	KDM3B	ENSG00000120733	51780	1.8957	1.19619	6.05897	2.19352	1.21827	2.64682	1.66524	4.73701	2.63336	2.11083	3.38821	2.57213	1.91317	5.85784	3.66475	3.85697	1.55168	0.06094	1.19965	0	1.96565	0.47344	1.01296	0.152432	protein_coding	1.93941
ENSMMUG00000000456	-0.447831	5.65074	1.23415	0.266601	0.738151	0.371117	5.82824	1.22356	0.268663	0.796021	-0.0355078	3.87864	0.00803791	0.928562	0.99952	REEP2	receptor accessory protein 2 [Source:HGNC Symbol;Acc:HGNC:17975]	716686	Uncharacterized protein [Source:UniProtKB/TrEMBL;Acc:F6YRA7]	REEP2	ENSG00000132563	51308	21.5837	9.61367	19.693	14.1033	6.2943	6.95438	7.94637	11.104	7.93653	10.9058	10.8923	12.0586	28.8299	17.6546	16.9356	22.544	14.0295	0.183663	7.23107	0.633749	9.87356	3.64645	19.5385	2.833	protein_coding	10.899
ENSMMUG00000000457	2.07567	3.47517	8.9798	0.00272981	0.0428751	-1.80879	4.46244	11.1028	0.000861958	0.0529726	-2.09424	0.450663	1.81749	0.177613	0.99952		polypeptide N-acetylgalactosaminyltransferase 1 [Source:HGNC Symbol;Acc:HGNC:4123]	708930	Polypeptide N-acetylgalactosaminyltransferase 1; Uncharacterized protein [Source:UniProtKB/TrEMBL;Acc:F6YR98]	GALNT1	ENSG00000141429	2589	3.67029	5.40391	19.3214	2.54814	2.02175	5.51873	1.61204	3.66855	7.13788	7.00594	7.87194	5.80991	0	15.878	35.4768	1.35773	0.751054	0	0	0	0.951427	0	0	0	protein_coding	2.28495
ENSMMUG00000000458	0.32984	4.84796	0.968483	0.325059	0.799265	0.453242	5.14334	1.26281	0.261119	0.789556	-0.163107	3.49789	0.134448	0.713864	0.99952	RBPMS	RNA binding protein, mRNA processing factor [Source:HGNC Symbol;Acc:HGNC:19097]	NA	RNA-binding protein with multiple splicing isoform C; Uncharacterized protein [Source:UniProtKB/TrEMBL;Acc:F6YR70]	RBPMS	ENSG00000157110	11030	8.94353	7.37982	6.59654	12.4183	4.54752	7.53662	5.8922	9.62694	11.468	4.59621	3.68882	12.1348	9.02593	10.2041	12.7677	10.307	14.3594	0.0663468	13.0608	1.06837	8.02516	1.54633	8.82265	1.74254	protein_coding	8.4239
ENSMMUG00000000460	0.0701635	6.02705	0.0698017	0.791626	0.974516	0.208486	6.48317	0.660554	0.416364	0.881094	0.0686395	4.58157	0.0474968	0.827478	0.99952		pre T cell antigen receptor alpha [Source:HGNC Symbol;Acc:HGNC:21290]	697470	pre T-cell antigen receptor alpha [Source:HGNC Symbol;Acc:HGNC:21290]	PTCRA	ENSG00000171611	171558	14.8333	13.3198	26.0646	20.2003	15.3988	14.7057	13.1553	17.1072	16.6427	21.7801	23.8605	25.9317	17.273	18.5106	17.2053	16.145	19.2628	0.440157	23.8282	1.01254	18.1905	5.55679	14.9986	3.85345	protein_coding	16.875
ENSMMUG00000000464	1.01921	3.72592	2.79142	0.0947702	0.461018	0.168767	4.0409	0.125948	0.722671	0.962639	0.118729	1.85804	0.0289077	0.864992	0.99952	PTBP3	polypyrimidine tract binding protein 3 [Source:HGNC Symbol;Acc:HGNC:10253]	711210	Uncharacterized protein [Source:UniProtKB/TrEMBL;Acc:F6YQQ9]	ROD1	NA	NA	3.1207	3.93834	6.45394	5.05535	4.01104	5.36269	4.11197	3.11922	5.20205	10.9209	5.57766	4.93994	1.04982	14.4647	6.0329	2.88606	3.19296	0.100319	2.63314	0.230775	4.85376	1.81854	3.33506	0.250933	protein_coding	3.97469
ENSMMUG00000000465	-0.332886	5.76796	1.18259	0.276829	0.75075	0.0286397	6.05512	0.00842188	0.92688	0.996775	0.140427	4.19833	0.116095	0.733309	0.99952	ARAP3	ArfGAP with RhoGAP domain, ankyrin repeat and PH domain 3 [Source:HGNC Symbol;Acc:HGNC:24097]	701400	Uncharacterized protein [Source:UniProtKB/TrEMBL;Acc:F6YQS1]	ARAP3	ENSG00000120318	64411	11.6706	4.50032	8.04533	6.07682	8.03582	6.2672	6.40736	6.96663	11.6185	7.11629	5.56239	12.536	7.03414	8.11414	12.4088	7.37528	8.35856	0.250112	5.33392	0.467477	12.1012	2.59081	4.78102	1.29033	protein_coding	7.00039
ENSMMUG00000000475	-0.915956	3.65329	2.65734	0.103073	0.48135	-0.872622	4.10364	3.59339	0.0580098	0.451574	0.0578982	1.89054	0.00686375	0.933973	0.99952		solute carrier family 48 member 1 [Source:HGNC Symbol;Acc:HGNC:26035]	704304	Heme transporter HRG1; Uncharacterized protein [Source:UniProtKB/TrEMBL;Acc:F6YJR1]	SLC48A1	ENSG00000211584	55652	38.5501	18.2439	35.333	26.7638	37.1613	6.21051	19.0482	24.0824	44.1794	9.19817	36.173	29.4219	14.5895	4.46709	44.7148	8.0216	20.7074	1.39415	6.09886	0	14.9897	2.40691	24.7189	4.64968	protein_coding	18.6461
ENSMMUG00000000476	-1.11389	4.93175	10.5233	0.00117877	0.0227473	0.0156656	4.95355	0.00205921	0.963806	0.998752	-0.0479868	2.89558	0.0117587	0.913649	0.99952	FMO5	flavin containing monooxygenase 5 [Source:HGNC Symbol;Acc:HGNC:3773]	709691	flavin containing monooxygenase 5 [Source:HGNC Symbol;Acc:HGNC:3773]	FMO5	ENSG00000131781	2330	12.3686	3.54755	6.65915	3.51288	8.67129	2.89834	7.77831	5.05749	6.56022	8.04869	6.02906	6.10254	9.07822	5.73297	9.78171	7.17514	6.90272	0	4.98091	0.249451	5.68379	1.96572	3.96546	1.01715	protein_coding	5.88101
ENSMMUG00000000478	-0.532521	8.07056	0.989925	0.319761	0.794049	0.023292	8.11027	0.00271881	0.958415	0.998548	-0.110649	6.19133	0.136974	0.711308	0.99952			NA	Uncharacterized protein [Source:UniProtKB/TrEMBL;Acc:F6T9R8]	NA	NA	NA	63.9848	40.836	45.3694	35.2839	43.1003	29.6873	46.7313	39.8345	48.1491	38.3855	42.7382	45.6404	47.9695	27.4544	46.2265	40.5764	46.0134	0.669956	37.946	1.58172	42.6507	14.7927	35.6357	6.74727	protein_coding	40.7062
ENSMMUG00000000481	-0.0109578	3.73001	0.000507851	0.982021	0.998203	0.117659	3.77485	0.0640009	0.800281	0.97171	0.0972103	1.83907	0.0204724	0.886226	0.99952	TMTC4	transmembrane and tetratricopeptide repeat containing 4 [Source:HGNC Symbol;Acc:HGNC:25904]	706341	Uncharacterized protein [Source:UniProtKB/TrEMBL;Acc:F6YJK1]	TMTC4	NA	NA	2.59997	0.468739	1.04747	1.03146	1.02298	1.67545	1.22351	2.22749	1.54786	1.77246	1.99155	1.51187	2.24908	2.41022	2.58492	1.85489	1.82412	0.0358199	0	0.1236	1.15538	0.278283	1.66714	0.223995	protein_coding	1.52987
ENSMMUG00000000488	0.0512844	3.19977	0.00808699	0.928345	0.988692	-0.505686	4.00858	0.694015	0.404802	0.875362	-0.396096	2.46829	0.46352	0.495983	0.99952		claudin 14 [Source:HGNC Symbol;Acc:HGNC:2035]	695087	claudin 14 [Source:HGNC Symbol;Acc:HGNC:2035]	CLDN14	ENSG00000159261	23562	2.76238	2.09168	1.24645	0.767127	0.912984	0.712043	1.09195	2.48497	2.30238	3.16374	6.51716	4.49768	1.6727	0.512157	6.40826	1.22625	6.44407	0.106561	2.79697	0.18385	4.72611	1.10382	1.77128	0.266546	protein_coding	1.72199
ENSMMUG00000000490	-0.786186	3.59856	2.81721	0.0932586	0.457797	0.0212498	3.83872	0.00167712	0.967334	0.998752	-0.0662925	2.09336	0.0107952	0.917249	0.99952		SUMO/sentrin peptidase family member, NEDD8 specific [Source:HGNC Symbol;Acc:HGNC:22992]	697613	Sentrin-specific protease 8; Uncharacterized protein [Source:UniProtKB/TrEMBL;Acc:F6YIV2]	SENP8	ENSG00000166192	123228	11.3807	6.28361	8.82622	5.92591	6.269	3.66693	5.62341	3.5548	1.18569	5.43096	13.7301	5.79061	7.17849	2.63754	4.95025	7.1044	7.85987	0	5.40151	0	7.74418	1.42114	5.47312	2.40218	protein_coding	5.54826
ENSMMUG00000000504	0.356136	4.85204	0.687091	0.407155	0.853684	0.0452403	4.73727	0.012855	0.909729	0.996336	0.0724133	2.73898	0.0152069	0.901857	0.99952	IKZF1	IKAROS family zinc finger 1 [Source:HGNC Symbol;Acc:HGNC:13176]	693936	IKAROS family zinc finger 1 (Ikaros) [Source:HGNC Symbol;Acc:HGNC:13176]	IKZF1	ENSG00000185811	10320	14.8528	23.1179	13.9623	9.62427	6.54524	8.29511	8.48063	11.3817	7.42765	10.3955	12.7423	12.7633	10.9924	6.42545	6.89118	4.94497	15.8046	0.190986	6.26613	0.878687	3.8502	0.741879	6.34921	1.55259	protein_coding	7.86138
ENSMMUG00000000505	0.793394	4.22793	3.18574	0.0742835	0.40369	0.0461973	4.35597	0.0123976	0.911343	0.996775	0.484356	2.71545	0.485476	0.485952	0.99952	FIGNL1	fidgetin like 1 [Source:HGNC Symbol;Acc:HGNC:13286]	694906	fidgetin-like 1 [Source:HGNC Symbol;Acc:HGNC:13286]	FIGNL1	ENSG00000132436	63979	2.39237	5.03196	3.14852	2.21457	2.85527	1.54166	1.05076	3.78612	1.32932	1.90275	3.42072	4.59852	1.81081	3.69628	5.08739	2.21249	3.42686	0.076906	5.04649	0.442287	2.48064	0.0995798	0.767009	0.769475	protein_coding	2.30347
ENSMMUG00000000512	0.194027	3.44137	0.13164	0.716738	0.958536	-0.657127	3.94817	1.7202	0.189668	0.720459	-0.263565	2.22197	0.245097	0.620549	0.99952		coronin 1C [Source:HGNC Symbol;Acc:HGNC:2254]	707498	Coronin [Source:UniProtKB/TrEMBL;Acc:F6YB63]	CORO1C	ENSG00000110880	23603	0.968627	1.52801	5.7365	1.34496	1.06712	1.24839	0.957229	2.9045	2.82564	2.31117	1.03874	1.97138	3.17704	1.3469	2.80881	1.61244	2.67585	0.0467068	1.83891	0	3.0131	0.725726	3.10549	0.58415	protein_coding	1.57022
ENSMMUG00000000521	-0.678987	6.4716	5.91115	0.0150454	0.142877	0.124294	6.51399	0.206527	0.649503	0.953938	-0.220996	4.75775	0.462819	0.496309	0.99952		netrin 4 [Source:HGNC Symbol;Acc:HGNC:13658]	712628	Uncharacterized protein [Source:UniProtKB/TrEMBL;Acc:F7A3Z5]	NTN4	ENSG00000074527	59277	25.647	9.4038	17.0069	10.5872	12.6002	6.25352	12.7868	11.7782	10.3992	9.92342	15.9817	12.4616	14.6905	12.8515	10.4521	17.1159	15.5317	0.33424	14.4754	0.615108	16.4411	3.28914	10.2227	2.25733	protein_coding	12.1199
ENSMMUG00000000522	0.227625	4.6759	0.292732	0.588475	0.923132	-0.103434	5.14524	0.0875876	0.767267	0.9673	-0.412863	2.8876	0.399397	0.527401	0.99952		DNA-directed RNA polymerase II subunit RPB9 [Source:RefSeq peptide;Acc:NP_001253556]	712412	DNA-directed RNA polymerase subunit [Source:UniProtKB/TrEMBL;Acc:F7A420]	POLR2I	ENSG00000105258	5438	20.0425	25.2938	26.8483	36.5262	27.6007	24.2168	6.60223	20.033	31.3218	31.0844	45.6734	25.4945	37.926	39.4821	55.2131	27.8034	36.9119	0	15.8542	0.555802	7.79326	1.87706	41.7675	8.76311	protein_coding	26.1714
ENSMMUG00000000523	-0.348299	3.80208	0.431817	0.511099	0.89678	0.420761	4.27575	0.636143	0.425111	0.885465	-0.254644	2.7381	0.315678	0.574217	0.99952			712355	tubulin folding cofactor B [Source:HGNC Symbol;Acc:HGNC:1989]	TBCB	ENSG00000105254	1155	2.66768	2.52497	11.2849	13.8905	4.40843	3.43816	7.03011	9.33247	8.89379	0	5.72158	13.5734	14.1344	7.41899	6.18857	9.62171	10.6449	0.385904	16.8817	0.295911	9.33563	2.33183	11.1186	2.09144	protein_coding	7.22455
ENSMMUG00000000524	0.0489963	5.12078	0.0230053	0.879443	0.981284	0.495073	5.40822	1.99488	0.157832	0.679194	-0.0788491	3.2984	0.0345072	0.852632	0.99952	SCNN1B	sodium channel epithelial 1 beta subunit [Source:HGNC Symbol;Acc:HGNC:10600]	700093	Uncharacterized protein [Source:UniProtKB/TrEMBL;Acc:F7A3T9]	SCNN1B	ENSG00000168447	6338	4.11444	3.99418	5.89091	6.59191	3.13811	3.26324	5.00433	5.2197	3.95686	5.73927	1.69703	6.01198	5.11058	5.57455	7.70925	4.5661	5.63453	0.0305226	6.40914	0.105321	2.4613	1.34373	3.24706	1.03069	protein_coding	4.34027
ENSMMUG00000000525	-0.112922	4.9979	0.101908	0.749551	0.964632	-0.0197428	5.48719	0.00364679	0.951846	0.998336	-0.0828586	3.23344	0.0355398	0.850469	0.99952	COG7	component of oligomeric golgi complex 7 [Source:HGNC Symbol;Acc:HGNC:18622]	NA	Uncharacterized protein [Source:UniProtKB/TrEMBL;Acc:F6R4R4]	COG7	ENSG00000168434	91949	8.60835	4.19737	9.71072	5.97645	3.66416	4.53871	4.38242	6.25766	6.19645	9.33627	7.13342	4.77818	4.93617	3.62732	6.80792	5.64515	6.24544	0.0377356	4.95234	0.173614	3.95583	2.24761	4.7671	0.660729	protein_coding	4.85718
ENSMMUG00000000526	-0.594997	5.39509	3.30512	0.0690644	0.385902	-0.291905	5.03268	0.742284	0.38893	0.872875	-0.0573547	3.40932	0.0228111	0.879949	0.99952	ACKR4	atypical chemokine receptor 4 [Source:HGNC Symbol;Acc:HGNC:1611]	717701	atypical chemokine receptor 4 [Source:HGNC Symbol;Acc:HGNC:1611]	ACKR4	ENSG00000129048	51554	19.2985	7.66725	10.4818	6.94722	16.5362	7.83016	11.7725	12.1452	5.95734	5.4574	13.0305	7.7584	11.9022	11.2641	14.9231	9.12205	15.3575	0.137862	9.95097	0.396422	6.11433	3.21312	10.5412	2.15525	protein_coding	9.53651
ENSMMUG00000000531	-0.51792	4.84917	1.01747	0.31312	0.788457	-0.441024	4.88091	0.794626	0.372705	0.863842	-0.377092	3.29601	0.650647	0.419881	0.99952			708745	Olfactory receptor [Source:UniProtKB/TrEMBL;Acc:F7A3L9]	NA	NA	NA	14.1619	20.8511	41.2699	26.2188	49.4062	28.8992	34.2106	29.49	31.4762	9.01085	43.0299	38.4303	21.4385	4.37612	10.951	9.16796	53.6122	0.455254	47.7972	0.78545	25.6977	11.2	15.1347	4.27031	protein_coding	23.5681
ENSMMUG00000000535	0.31136	3.78572	0.48023	0.488318	0.886413	-1.11687	3.85049	4.66933	0.0307059	0.349798	-0.123255	2.12883	0.0439968	0.83386	0.99952	AMD1	adenosylmethionine decarboxylase 1 [Source:HGNC Symbol;Acc:HGNC:457]	698042	Uncharacterized protein [Source:UniProtKB/TrEMBL;Acc:F6XM73]	AMD1	ENSG00000123505	262	3.22899	4.075	6.55648	2.24176	1.0672	2.91311	3.40373	3.87296	2.15303	0	3.46273	3.06682	3.58462	2.39467	5.99256	1.43338	5.94676	0.0622803	4.08677	0.0716349	2.00888	0.967706	1.24229	0.623139	protein_coding	2.65389
ENSMMUG00000000546	0.753129	3.79621	2.52155	0.1123	0.497606	-2.08673	4.51467	20.089	7.39213e-06	0.00235406	-0.16392	1.21925	0.0276023	0.868047	0.99952		KIAA0040 [Source:HGNC Symbol;Acc:HGNC:28950]	NA		NA	NA	NA	4.42314	2.79101	6.5488	1.15156	0.913672	2.13774	1.45703	4.69737	4.1474	1.05538	13.0441	2.25053	1.95295	3.5878	10.2609	1.84076	0.678834	0.0533206	0	0	2.14985	0.414245	0.709046	0.0666867	protein_coding	1.89686
ENSMMUG00000000554	0.648039	3.7753	1.0214	0.312186	0.788457	1.3568	4.53842	11.5752	0.00066838	0.0437633	0.334824	3.14951	0.452396	0.501199	0.99952	ACAN	aggrecan [Source:HGNC Symbol;Acc:HGNC:319]	NA	aggrecan [Source:HGNC Symbol;Acc:HGNC:319]	ACAN	ENSG00000157766	176	0.63619	0.200719	2.33239	3.31262	1.40176	2.25482	1.88611	3.02047	1.32562	4.8575	0.682242	3.23699	0.481539	1.76928	1.84481	3.17713	2.14804	0.0306769	3.22077	0.246992	2.72111	0.635539	4.69124	1.2661	protein_coding	1.86546
ENSMMUG00000000580	-0.673389	4.91502	2.03367	0.153848	0.584507	-1.41424	5.57243	3.98011	0.0460406	0.411368	-1.90741	3.75198	9.30535	0.00228486	0.152389	SCN4A	sodium voltage-gated channel alpha subunit 4 [Source:HGNC Symbol;Acc:HGNC:10591]	718194	sodium channel, voltage-gated, type IV, alpha subunit [Source:HGNC Symbol;Acc:HGNC:10591]	SCN4A	ENSG00000007314	6329	6.23421	3.30439	3.23497	1.38502	2.74726	1.92835	4.27152	2.74175	17.0431	6.18801	5.34839	1.86092	1.63583	0.924678	2.02472	0.415114	7.3481	0.0240489	16.4119	0.193628	3.68461	0.435948	1.91878	0.210541	protein_coding	2.38324
ENSMMUG00000000582	2.05516	4.00804	18.3925	1.79759e-05	0.00072787	-0.496355	4.34155	1.50224	0.220326	0.74896	-0.20348	0.870279	0.0340358	0.853631	0.99952		NOP58 ribonucleoprotein [Source:HGNC Symbol;Acc:HGNC:29926]	703859	Nucleolar protein 58; Uncharacterized protein [Source:UniProtKB/TrEMBL;Acc:F6ZQ04]	NOP58	ENSG00000055044	51602	0	13.731	13.501	6.04302	2.99667	7.71251	3.58409	9.78764	4.53423	5.19215	11.6679	8.11944	2.19611	9.07763	10.0962	4.82987	0.667934	0	1.37706	0	1.69226	0.271729	0.69766	0.262463	protein_coding	4.05916
ENSMMUG00000000588	0.0312918	6.71063	0.0116604	0.914009	0.988153	0.256225	7.11276	0.727895	0.393566	0.875064	0.250541	5.57244	0.388134	0.533282	0.99952	RHBDF1	rhomboid 5 homolog 1 [Source:HGNC Symbol;Acc:HGNC:20561]	NA	Uncharacterized protein [Source:UniProtKB/TrEMBL;Acc:F6ZPC8]	RHBDF1	ENSG00000007384	64285	36.9708	44.1216	42.6118	39.6171	27.4486	25.3781	25.4162	26.9116	24.1155	39.1207	75.8464	56.1605	55.5615	49.1738	42.8829	52.6245	37.4979	0.465057	51.8781	2.67454	38.1265	13.2477	73.18	21.8113	protein_coding	38.6236
ENSMMUG00000000589	0.325546	3.36856	0.204714	0.650943	0.933219	0.101417	4.1039	0.0501318	0.822834	0.978367	-0.158904	1.92839	0.0694007	0.792211	0.99952		DNA-3-methyladenine glycosylase [Source:RefSeq peptide;Acc:NP_001190188]	722257	Uncharacterized protein [Source:UniProtKB/TrEMBL;Acc:F6ZP99]	MPG	ENSG00000103152	4350	2.36158	1.49016	3.996	6.55821	5.20344	5.32639	4.66758	8.26162	10.8257	6.76176	6.33132	8.0106	0.595834	1.09462	8.21769	5.24164	4.34927	0	8.96679	0.130979	3.67307	1.47448	3.7857	0.996939	protein_coding	4.50842
ENSMMUG00000000590	0.107666	5.95211	0.14673	0.70168	0.952308	0.337154	6.51999	1.66191	0.197346	0.727955	0.11827	4.85746	0.100616	0.751092	0.99952	NPRL3	NPR3 like, GATOR1 complex subunit [Source:HGNC Symbol;Acc:HGNC:14124]	722264	nitrogen permease regulator-like 3 (S. cerevisiae) [Source:HGNC Symbol;Acc:HGNC:14124]	NPRL3	ENSG00000103148	8131	17.0826	22.9643	25.135	26.2978	21.2744	17.7089	14.6797	21.8999	34.0472	29.7723	21.5051	28.2168	20.6131	15.8359	24.9833	31.3217	37.844	0.716276	47.0013	1.48295	11.5519	6.30668	27.6222	8.68953	protein_coding	21.7025
ENSMMUG00000000602	0.204522	4.20062	0.158258	0.690766	0.948495	0.334946	4.5382	0.487946	0.484845	0.908732	-0.509485	2.92707	0.773223	0.379222	0.99952	RGS11	regulator of G protein signaling 11 [Source:HGNC Symbol;Acc:HGNC:9993]	694588	regulator of G-protein signaling 11 [Source:HGNC Symbol;Acc:HGNC:9993]	RGS11	ENSG00000076344	8786	9.59742	10.4604	3.93689	8.48034	2.40303	1.68673	3.44891	8.7208	3.636	4.16359	13.0991	13.022	7.92478	4.04409	9.10815	4.84135	19.8178	0.0841426	13.2512	0.677466	3.39257	1.5253	4.47564	0.947114	protein_coding	4.31962
ENSMMUG00000000604	0.0996257	3.71056	0.030051	0.862375	0.979668	0.136422	4.15272	0.0973905	0.754984	0.9673	-0.443188	2.34976	0.65433	0.418569	0.99952		protein disulfide-isomerase A2 precursor [Source:RefSeq peptide;Acc:NP_001252974]	694964	Protein disulfide-isomerase A2; Uncharacterized protein [Source:UniProtKB/TrEMBL;Acc:F6Y8X8]	PDIA2	ENSG00000185615	64714	14.4966	5.82108	8.17653	10.9794	2.17783	6.79402	0.868246	7.24489	6.5905	6.28899	7.06637	4.47031	7.98011	3.6651	12.229	8.77528	9.70842	0	15.0117	0.146185	8.19901	1.97479	4.22521	1.7485	protein_coding	6.69226
ENSMMUG00000000612	-0.867627	4.10923	4.8547	0.027571	0.215552	0.43779	3.99348	0.920847	0.337253	0.842279	0.0760948	2.55962	0.0251551	0.873981	0.99952		nucleoside diphosphate kinase, mitochondrial [Source:RefSeq peptide;Acc:NP_001191390]	NA	Nucleoside diphosphate kinase [Source:UniProtKB/TrEMBL;Acc:F6Y8P4]	NME4	ENSG00000103202	4833	29.3623	16.2117	24.8418	30.5777	22.2393	18.9214	29.0168	12.8399	12.2364	10.5089	11.8079	22.4097	38.8931	17.0121	21.2861	18.3294	27.038	1.41584	27.8718	0.81425	14.2714	5.49979	30.5947	5.31226	protein_coding	18.6254
ENSMMUG00000000613	-0.261918	5.40787	0.766305	0.381363	0.842196	0.598148	5.2648	3.51894	0.0606711	0.46597	-0.294795	3.85029	0.567244	0.451356	0.99952	RAB11FIP3	RAB11 family interacting protein 3 [Source:HGNC Symbol;Acc:HGNC:17224]	NA	RAB11 family interacting protein 3 (class II) [Source:HGNC Symbol;Acc:HGNC:17224]	RAB11FIP3	ENSG00000275338	9727	11.2408	7.73778	7.2047	8.15878	7.31771	6.58516	10.0987	8.68195	8.09133	8.77774	4.93138	8.66576	10.313	8.99947	5.33387	8.50551	15.3696	0.197101	17.4603	0.340058	6.75491	2.16929	6.88013	2.2802	protein_coding	7.91456
ENSMMUG00000000616	-0.139218	4.35581	0.0994637	0.752474	0.964632	0.206035	4.67434	0.250487	0.616733	0.946512	-0.0533322	2.66278	0.00799969	0.928731	0.99952	NHLRC4	NHL repeat containing 4 [Source:HGNC Symbol;Acc:HGNC:26700]	NA	proline rich 35 [Source:HGNC Symbol;Acc:HGNC:14139]	PRR35	ENSG00000161992	146325	6.78897	5.35482	7.65835	4.71332	7.01186	7.65604	8.94545	7.63398	10.6096	8.90928	6.37036	13.8171	4.2822	3.14676	6.89029	5.17978	10.9402	0.0818404	10.7406	0.282399	2.6398	0.635814	3.80904	2.25183	protein_coding	6.57966
ENSMMUG00000000618	0.0478879	6.79989	0.0331826	0.855456	0.977304	0.0653059	6.94794	0.0835806	0.772503	0.9673	-0.136684	5.08562	0.184157	0.667825	0.99952	GGNBP2	gametogenetin binding protein 2 [Source:HGNC Symbol;Acc:HGNC:19357]	713750	Uncharacterized protein [Source:UniProtKB/TrEMBL;Acc:F6Y1I3]	GGNBP2	ENSG00000275099	NA	24.5627	17.6369	24.1252	19.6991	20.9951	21.2865	14.2294	19.2599	18.7075	16.5717	21.7992	24.1335	20.0876	22.7701	28.9818	21.8542	25.998	0.449257	17.1519	0.986495	25.6885	5.92285	16.5646	3.57556	protein_coding	19.8934
ENSMMUG00000000623	0.309228	3.48604	0.374178	0.540736	0.905736	-0.527806	3.98995	1.29873	0.254446	0.784271	0.715293	1.91268	1.3098	0.252431	0.99952	P3H2	prolyl 3-hydroxylase 2 [Source:HGNC Symbol;Acc:HGNC:19317]	704118	leprecan-like 1 [Source:HGNC Symbol;Acc:HGNC:19317]	LEPREL1	ENSG00000090530	55214	1.50463	1.13931	1.69731	1.25353	0.331526	0.969597	1.38779	1.50392	1.25407	1.14883	1.61354	1.63321	0.911094	1.11586	4.18857	0.834899	1.29315	0.029021	0.380866	0.03338	1.40413	0.450926	0.385915	0.362958	protein_coding	1.14407
ENSMMUG00000000628	0.778635	3.91401	2.29709	0.129616	0.538211	-0.336001	4.62377	0.836192	0.360488	0.85586	-1.09707	1.38238	1.37878	0.24031	0.99952		ubiquitin-protein ligase E3A [Source:RefSeq peptide;Acc:NP_001247969]	711270	Ubiquitin-protein ligase E3A isoform 3; Uncharacterized protein [Source:UniProtKB/TrEMBL;Acc:F6RKN5]	UBE3A	ENSG00000114062	7337	2.15126	3.39362	4.24681	2.48923	1.77751	2.77259	0.944865	1.07512	3.88488	1.02659	4.22947	3.64859	0.904616	2.32664	3.32703	3.18322	1.76086	0.0345777	0	0	1.39415	0.089544	0.459806	0.0864907	protein_coding	1.76918
ENSMMUG00000000629	0.671062	3.8573	2.04437	0.15277	0.58319	-0.365668	4.34573	0.654584	0.418479	0.882906	-0.355217	2.01277	0.262241	0.608585	0.99952		antithrombin-III precursor [Source:RefSeq peptide;Acc:NP_001098053]	708854	antithrombin-III [Source:RefSeq peptide;Acc:NP_001098053]	SERPINC1	ENSG00000117601	462	1.45262	5.49964	12.2898	3.0255	5.60116	10.2969	4.78509	7.98563	7.26433	5.5456	10.9044	11.8257	9.52902	13.4661	23.5888	12.8967	9.80928	0.14009	0	0.161131	7.90764	2.53948	7.45153	0.525619	protein_coding	7.35793
ENSMMUG00000000630	0.63041	3.8399	1.58604	0.207893	0.661648	-0.725782	4.53235	3.50889	0.0610402	0.466462	0.679439	1.49428	0.661044	0.416192	0.99952	RC3H1	ring finger and CCCH-type domains 1 [Source:HGNC Symbol;Acc:HGNC:29434]	707745	Uncharacterized protein [Source:UniProtKB/TrEMBL;Acc:F6Y0L7]	RC3H1	ENSG00000135870	149041	2.30473	1.69667	5.19975	1.60009	1.90432	1.73273	1.01227	1.72773	2.88141	4.03272	4.53121	2.08474	0.969153	4.62916	4.90104	1.70516	1.17905	0	0.486164	0.0426086	1.19489	0.575593	0	0.185322	protein_coding	1.70092
ENSMMUG00000000632	-0.887186	4.18361	5.03818	0.0247945	0.202024	-0.0304665	4.08541	0.00366305	0.951739	0.998336	0.00590838	2.32986	0.000117561	0.991349	0.99952		SH3 binding domain protein 5 like [Source:HGNC Symbol;Acc:HGNC:29360]	710289	SH3 domain-binding protein 5-like; Uncharacterized protein [Source:UniProtKB/TrEMBL;Acc:F6Y0K6]	SH3BP5L	ENSG00000175137	80851	5.57159	1.75784	2.88066	4.83518	3.06908	2.69279	3.3648	2.55244	2.70887	1.3294	2.98745	1.25994	4.68577	1.29124	3.23128	2.06107	2.56527	0	5.28876	0.257511	1.08322	0.695736	2.38172	0.448008	protein_coding	2.55885
ENSMMUG00000000634	0.173154	4.28026	0.202091	0.653038	0.933219	0.888239	4.72711	5.11524	0.0237166	0.305438	-0.0102828	2.8289	0.000462663	0.982839	0.99952		zinc finger protein 692 [Source:RefSeq peptide;Acc:NP_001248198]	710010	Uncharacterized protein [Source:UniProtKB/TrEMBL;Acc:F6QRI7]	ZNF692	ENSG00000171163	55657	6.6052	10.0029	17.1374	15.5915	8.73223	11.9181	8.7033	11.2235	4.40421	13.869	8.49999	19.7166	11.3323	6.12315	7.66146	13.9275	21.8964	0.2548	5.01591	0.586143	12.328	3.62914	6.77655	2.07137	protein_coding	8.71776
ENSMMUG00000000642	-0.0828068	6.30125	0.0975539	0.754785	0.966252	0.0716331	6.64572	0.0920168	0.761629	0.9673	0.194177	5.09996	0.448759	0.502925	0.99952	THADA	THADA, armadillo repeat containing [Source:HGNC Symbol;Acc:HGNC:19217]	716361	thyroid adenoma associated [Source:HGNC Symbol;Acc:HGNC:19217]	THADA	ENSG00000115970	63892	8.01762	7.02658	10.0493	9.27721	6.502	7.03236	8.51018	8.01382	10.2093	7.86467	9.07566	10.4252	7.30481	6.19374	9.29975	7.41479	10.9377	0.257738	12.4025	0.568196	7.62066	3.28163	10.7104	2.44446	protein_coding	7.93925
ENSMMUG00000000643	-0.0183416	6.36586	0.00420795	0.948279	0.992462	-0.794903	6.19752	9.2133	0.00240263	0.0895364	-0.144616	4.49584	0.190457	0.662537	0.99952	MIER1	MIER1 transcriptional regulator [Source:HGNC Symbol;Acc:HGNC:29657]	NA	mesoderm induction early response 1, transcriptional regulator [Source:HGNC Symbol;Acc:HGNC:29657]	MIER1	ENSG00000198160	57708	15.3622	11.39	16.8962	6.9325	13.3279	7.91965	13.6633	18.234	13.7643	7.33094	16.0624	7.03478	11.2402	16.0212	16.9279	9.58983	18.6257	0.148152	9.2355	0.596416	10.1548	3.83662	13.7907	2.36245	protein_coding	11.3151
ENSMMUG00000000644	-0.143492	5.77809	0.194065	0.659554	0.936396	-0.129957	6.15847	0.203728	0.651728	0.953938	-0.18049	4.17716	0.251292	0.616167	0.99952		centrosomal protein of 85 kDa [Source:RefSeq peptide;Acc:NP_001244557]	714264	Centrosomal protein of 85 kDa; Uncharacterized protein [Source:UniProtKB/TrEMBL;Acc:F6XS40]	CEP85	ENSG00000130695	64793	7.79774	6.94643	11.9009	12.738	9.85399	10.0499	8.15927	8.94023	10.3223	10.0689	20.1676	13.6919	18.2852	14.0321	19.6855	10.4354	17.1768	0.176943	6.96649	0.55968	9.27448	3.09299	15.2942	2.32363	protein_coding	10.0594
ENSMMUG00000000645	-0.0294625	4.26573	0.00392416	0.950051	0.99262	-0.85884	4.78826	3.82847	0.0503889	0.423103	-0.0046991	2.47148	8.15965e-05	0.992793	0.99952		solute carrier family 35 member D1 [Source:HGNC Symbol;Acc:HGNC:20800]	700175	UDP-glucuronic acid/UDP-N-acetylgalactosamine transporter; Uncharacterized protein [Source:UniProtKB/TrEMBL;Acc:F6XS30]	SLC35D1	ENSG00000116704	23169	1.7443	3.30196	5.903	1.211	3.60312	3.09111	4.88401	2.6152	4.72493	3.32955	3.27348	2.66253	1.76037	3.23399	12.6452	4.59746	2.40932	0.126164	0.551916	0.0483713	3.0521	0.871254	4.47387	0.525966	protein_coding	3.07161
ENSMMUG00000000646	0.708164	3.61635	1.4687	0.225551	0.68725	0.50636	4.3771	1.5004	0.22061	0.749199	0.786264	1.85895	1.42809	0.232077	0.99952	SH3BGRL3	SH3 domain binding glutamate rich protein like 3 [Source:HGNC Symbol;Acc:HGNC:15568]	714372	Uncharacterized protein [Source:UniProtKB/TrEMBL;Acc:F6XR95]	SH3BGRL3	ENSG00000142669	83442	20.2499	9.58328	42.8307	31.6321	13.9431	35.8853	0	25.3004	25.3166	53.1485	48.8603	41.2132	30.6546	32.851	11.744	39.3274	15.5391	0.976441	19.2219	0.561552	19.6847	8.85024	3.24613	3.66363	protein_coding	19.9673
ENSMMUG00000000649	-0.193733	5.635	0.428006	0.512969	0.89678	-0.261067	6.08991	0.611152	0.434354	0.887715	-0.375665	3.95289	0.837868	0.360007	0.99952	UBXN11	UBX domain protein 11 [Source:HGNC Symbol;Acc:HGNC:30600]	719826	Uncharacterized protein [Source:UniProtKB/TrEMBL;Acc:F6X0D7]	UBXN11	ENSG00000158062	91544	29.609	21.0188	50.1011	35.9737	21.7466	22.2604	18.6943	28.3619	20.5653	16.4846	27.7833	30.9676	40.465	21.7298	70.1189	30.1211	31.052	0.237956	34.3518	0.821092	18.229	4.31356	36.3893	7.73775	protein_coding	25.0219
ENSMMUG00000000651	-0.454697	4.4612	1.19358	0.274608	0.749369	0.110934	4.69944	0.105559	0.745258	0.964548	-0.96019	3.09317	4.82247	0.0280911	0.890143	IL12RB2	interleukin 12 receptor subunit beta 2 [Source:HGNC Symbol;Acc:HGNC:5972]	700677	interleukin 12 receptor, beta 2 [Source:HGNC Symbol;Acc:HGNC:5972]	IL12RB2	ENSG00000081985	3595	7.4175	8.32081	10.2268	7.43843	4.53987	3.71771	8.68766	7.41399	6.1823	6.29276	6.18678	10.0642	11.6446	3.05607	10.5156	6.85979	11.1309	0.317928	13.5604	0.0914203	9.61397	1.44081	11.6263	1.19287	protein_coding	7.41574
ENSMMUG00000000652	1.85002	4.56557	20.7698	5.1794e-06	0.000261019	-0.503178	4.98942	2.1273	0.144696	0.655717	0.784074	1.7586	1.2619	0.261292	0.99952	SERBP1	SERPINE1 mRNA binding protein 1 [Source:HGNC Symbol;Acc:HGNC:17860]	700797	Uncharacterized protein [Source:UniProtKB/TrEMBL;Acc:F6WZG6]	SERBP1	ENSG00000142864	26135	6.09008	19.2143	17.1749	6.76497	4.02561	11.7735	3.20982	14.0006	17.2582	8.13743	19.5928	13.221	6.14619	25.9699	22.6047	16.2207	1.49546	0	6.16632	0.270216	3.78887	2.12934	1.56202	0.881459	protein_coding	6.46565
ENSMMUG00000000654	-0.281754	6.23187	1.01834	0.312913	0.788457	0.132121	6.16062	0.251411	0.616083	0.946512	-0.145529	4.51457	0.144895	0.703462	0.99952		lysophosphatidic acid receptor 2 [Source:HGNC Symbol;Acc:HGNC:3168]	719844	Lysophosphatidic acid receptor 2; Uncharacterized protein [Source:UniProtKB/TrEMBL;Acc:F6WZP3]	LPAR2	ENSG00000064547	9170	51.9516	24.2827	29.8449	23.3774	30.2071	24.1787	20.9164	35.0988	24.8576	19.2824	31.983	34.5919	34.9535	24.972	30.1297	30.9627	36.027	0.649468	23.1352	1.17389	45.6386	11.0524	22.2081	4.87363	protein_coding	24.9148
ENSMMUG00000000655	-0.290052	3.49054	0.330352	0.565452	0.912228	0.055988	4.00734	0.013246	0.908373	0.996096	0.973626	1.70103	1.87889	0.17046	0.99952	PAFAH2	platelet activating factor acetylhydrolase 2 [Source:HGNC Symbol;Acc:HGNC:8579]	719750	Uncharacterized protein [Source:UniProtKB/TrEMBL;Acc:F6WZL7]	PAFAH2	ENSG00000158006	5051	1.21399	1.53206	3.08126	2.10706	2.67487	1.56461	2.7993	3.33688	1.51774	2.31729	3.25466	2.47075	2.75664	1.12539	7.0406	5.0522	1.11789	0.175614	0.768241	0.0673305	2.36021	0.454779	0.778426	0.512484	protein_coding	1.83584
ENSMMUG00000000662	-0.143122	3.84955	0.0784134	0.779459	0.972317	-0.721744	4.31375	2.71553	0.0993762	0.572639	-0.0858499	1.94986	0.0112396	0.915569	0.99952	GBP2	guanylate binding protein 2 [Source:HGNC Symbol;Acc:HGNC:4183]	694538	Uncharacterized protein [Source:UniProtKB/TrEMBL;Acc:F7A8B5]	GBP1	ENSG00000117228	2633	5.07881	0.640948	14.323	2.82082	6.15478	3.27284	4.01524	7.61461	5.07967	3.87782	5.44645	6.20194	6.15072	8.47469	14.1384	6.7636	2.49428	0	2.5712	0	3.94965	2.79049	6.51321	0.367546	protein_coding	4.54703
ENSMMUG00000000664	-0.246789	3.90445	0.374243	0.5407	0.905736	-0.315703	4.12184	0.481744	0.487633	0.908732	0.402808	2.29249	0.317753	0.572961	0.99952		RAS related 2 [Source:HGNC Symbol;Acc:HGNC:17271]	699700	Ras-related protein R-Ras2 isoform a; Uncharacterized protein [Source:UniProtKB/TrEMBL;Acc:F7A890]	RRAS2	ENSG00000133818	22800	2.47366	2.73154	4.18564	2.14671	2.72519	2.39107	4.07425	3.39967	2.06173	4.13155	3.3159	3.77585	4.68084	3.43969	9.32499	2.40205	1.8982	0.119279	0.782695	0.0685973	6.73293	1.85334	1.58614	0.522126	protein_coding	2.59943
ENSMMUG00000000670	0.204368	4.00317	0.235495	0.627479	0.932943	0.074758	4.23116	0.0309174	0.860425	0.9848	-0.418348	2.21542	0.512184	0.474195	0.99952	RABGAP1	RAB GTPase activating protein 1 [Source:HGNC Symbol;Acc:HGNC:17155]	NA	RAB GTPase activating protein 1 [Source:HGNC Symbol;Acc:HGNC:17155]	RABGAP1	ENSG00000011454	23637	2.62632	1.93342	2.96265	2.12725	1.68781	2.25657	3.17218	3.28135	2.91863	2.5066	1.40822	4.45432	1.98789	3.24621	5.07718	1.94309	3.22456	0.0422135	0.554001	0.145662	3.40403	0.546591	2.24538	0.263976	protein_coding	2.25098
ENSMMUG00000000671	0.185664	4.93409	0.258281	0.611303	0.927625	-0.189471	5.37401	0.267147	0.605252	0.944972	0.298642	3.40104	0.469449	0.493241	0.99952			700892	Uncharacterized protein [Source:UniProtKB/TrEMBL;Acc:F6Z0U3]	NA	NA	NA	8.34354	7.23909	11.765	11.5852	6.03223	4.36854	4.80979	9.90326	7.82339	2.98619	8.38828	7.07543	4.99962	4.83414	11.4924	6.94458	6.72267	0.0502903	4.61999	0.462751	9.73281	2.34422	4.68125	1.8869	protein_coding	6.37745
ENSMMUG00000000680	-1.72154	3.37537	7.30159	0.00688935	0.0846225	-0.243603	4.03917	0.233017	0.629295	0.947662	0.935146	1.77244	1.85324	0.173407	0.99952	PMFBP1	polyamine modulated factor 1 binding protein 1 [Source:HGNC Symbol;Acc:HGNC:17728]	706402	Uncharacterized protein [Source:UniProtKB/TrEMBL;Acc:F6Z0D0]	PMFBP1	ENSG00000118557	83449	3.33511	0.210446	1.69299	1.38926	1.83712	0.214918	0.659173	0.50003	1.66784	2.86476	3.93418	1.13129	1.34633	1.23669	1.54738	1.11037	0.81896	0	0.844215	0.0739891	1.29681	0.333169	0.213852	0.442487	protein_coding	1.12083
ENSMMUG00000000690	-0.554734	4.32994	1.42104	0.233231	0.699271	0.23202	4.92681	0.369294	0.543389	0.930576	0.937761	2.88404	4.14963	0.0416435	0.99952	CTNNAL1	catenin alpha like 1 [Source:HGNC Symbol;Acc:HGNC:2512]	710389	catenin (cadherin-associated protein), alpha-like 1 [Source:HGNC Symbol;Acc:HGNC:2512]	CTNNAL1	ENSG00000119326	8727	8.71484	1.26902	6.04975	5.11955	7.3854	5.18393	2.20828	4.35536	5.02864	8.95736	10.0646	12.2793	6.42721	5.59304	10.886	5.20773	3.70383	0.258601	7.6361	0.297443	3.64931	3.01359	3.43882	1.2937	protein_coding	5.15174
ENSMMUG00000000698	-0.162593	4.71971	0.161855	0.687454	0.946466	0.438961	5.12868	1.37415	0.241099	0.774126	-1.01709	3.26591	1.24783	0.263967	0.99952	ANGPTL4	angiopoietin like 4 [Source:HGNC Symbol;Acc:HGNC:16039]	711693	angiopoietin-like 4 [Source:HGNC Symbol;Acc:HGNC:16039]	ANGPTL4	ENSG00000167772	51129	16.5399	8.20029	14.6599	11.483	13.0156	16.7491	12.4536	8.85648	17.7244	12.4032	13.9364	30.4566	9.53846	10.952	10.9628	14.4222	29.7359	0.341807	50.8391	1.17944	6.43132	1.18021	0.757545	0.142496	protein_coding	11.9431
ENSMMUG00000000699	-0.182823	7.0162	0.390048	0.532274	0.902905	-0.0812901	7.07153	0.117325	0.731954	0.963763	-0.0207985	5.19162	0.00397372	0.949737	0.99952		cleavage and polyadenylation specific factor 2 [Source:HGNC Symbol;Acc:HGNC:2325]	697875	Cleavage and polyadenylation specificity factor subunit 2; Uncharacterized protein [Source:UniProtKB/TrEMBL;Acc:F6YTM3]	CPSF2	ENSG00000165934	53981	30.9462	15.5377	20.8329	12.013	14.1138	13.5091	15.1266	16.7962	16.0859	16.832	21.7674	19.6398	20.3172	23.4438	25.8598	19.0181	17.3634	0.385088	12.6345	0.701303	22.7722	5.81725	16.0025	3.41147	protein_coding	16.441
ENSMMUG00000000700	-0.0847039	5.91867	0.0955772	0.757203	0.966387	-0.0271025	5.96282	0.00963933	0.921789	0.996775	-0.264454	4.03943	0.622336	0.43018	0.99952			NA	Battenin [Source:UniProtKB/TrEMBL;Acc:F6YSX0]	NA	NA	NA	13.8305	9.29011	14.5951	11.1507	11.3048	10.6375	8.81791	10.0335	10.04	9.79355	13.8748	10.2908	12.8323	13.6483	10.3498	9.90241	14.5159	0.129078	10.7286	0.346419	9.71474	2.56271	10.0126	2.3677	protein_coding	10.1654
ENSMMUG00000000703	-0.120044	4.99615	0.101272	0.750309	0.964632	0.230298	5.33631	0.515686	0.472688	0.908685	-0.122164	3.776	0.101966	0.749483	0.99952			NA	Uncharacterized protein [Source:UniProtKB/TrEMBL;Acc:F6YTL3]	NA	NA	NA	10.8588	9.13594	13.4743	7.53887	12.3618	4.66503	5.2463	13.748	9.05057	11.0547	7.76325	12.2779	10.2283	7.382	15.9541	14.8627	20.8873	0.0698146	10.9948	0.481805	9.57057	4.88147	15.7824	2.96872	processed_pseudogene	9.89943
ENSMMUG00000000705	-0.0250863	3.78287	0.00339444	0.95354	0.99262	0.576069	4.14126	1.13995	0.285663	0.816547	1.38336	1.91975	3.54207	0.0598308	0.99952	ATP1B4	ATPase Na+/K+ transporting family member beta 4 [Source:HGNC Symbol;Acc:HGNC:808]	696160	Uncharacterized protein; X/potassium-transporting ATPase subunit beta-m [Source:UniProtKB/TrEMBL;Acc:F6YTH2]	ATP1B4	ENSG00000101892	23439	2.89216	1.56425	1.16519	2.29476	2.27589	1.59749	1.36101	2.27134	3.78799	3.9433	0.443074	1.68178	1.66789	2.29808	3.35466	3.20964	2.02911	0.0796908	0	0.229151	1.28523	0.309557	0.264928	0.448502	protein_coding	1.63269
ENSMMUG00000000706	0.0946134	3.83586	0.0326543	0.856599	0.977304	-0.327321	4.20515	0.453709	0.500579	0.915242	0.174774	1.22467	0.0308099	0.860665	0.99952	FLNB	filamin B [Source:HGNC Symbol;Acc:HGNC:3755]	NA	Uncharacterized protein [Source:UniProtKB/TrEMBL;Acc:F6YS56]	FLNB	ENSG00000136068	2317	2.53585	0.800063	1.43029	0.733559	0.814832	0.817063	0.696113	1.37293	0.704522	2.21856	2.49279	1.00354	0.426535	1.37129	2.20602	0.703555	0.389185	0	0	0	0.821691	0.158328	0	0.101953	protein_coding	0.766811
ENSMMUG00000000707	-0.608603	4.6212	2.83336	0.0923253	0.45545	-1.07147	4.84427	8.06693	0.00450805	0.125331	0.0955368	3.80705	0.0266874	0.870233	0.99952	APOBR	apolipoprotein B receptor [Source:HGNC Symbol;Acc:HGNC:24087]	705950	apolipoprotein B receptor [Source:HGNC Symbol;Acc:HGNC:24087]	APOBR	ENSG00000184730	55911	7.84063	4.2878	10.024	2.54028	4.31896	4.04207	4.47684	4.44092	8.71329	2.4944	8.4082	3.54611	8.17663	2.42281	5.45668	4.64071	15.0817	0.100819	13.2313	0.46385	2.84547	0.522174	9.04955	4.47627	protein_coding	4.4586
ENSMMUG00000000713	0.112202	8.61228	0.0342314	0.853215	0.977304	0.169962	8.73573	0.10825	0.742145	0.963901	0.00681896	7.25797	0.000367468	0.984706	0.99952		hexamethylene bisacetamide inducible 2 [Source:HGNC Symbol;Acc:HGNC:28591]	716047	Protein HEXIM2; Uncharacterized protein [Source:UniProtKB/TrEMBL;Acc:F6YS14]	HEXIM2	ENSG00000168517	124790	122.897	120.863	98.0433	93.7777	78.9795	87.7574	82.0611	113.985	98.7399	87.7063	107.453	99.5234	78.2164	63.122	102.738	110.892	207.984	3.09648	167.455	7.00034	66.2986	27.3745	84.8375	26.0405	protein_coding	90.7676
ENSMMUG00000000717	0.0459589	7.85804	0.00885919	0.925011	0.988153	0.315458	8.33956	0.390195	0.532197	0.923934	-0.00461455	6.65794	0.000239736	0.987647	0.99952			714440	CD3e molecule, epsilon associated protein [Source:HGNC Symbol;Acc:HGNC:24219]	CD3EAP	ENSG00000117877	10849	58.3648	51.4804	82.1216	79.7337	63.2626	66.3245	52.0963	61.4736	95.7219	98.2309	86.8179	104.31	75.0532	73.8858	60.4188	72.4329	116.35	2.42093	123.91	4.24644	57.59	20.5321	86.1162	22.1029	protein_coding	69.3787
ENSMMUG00000000718	-0.31154	4.92302	0.496853	0.480886	0.883334	-0.0242541	5.17462	0.0045855	0.946011	0.998336	-0.0750378	3.6269	0.0222452	0.881437	0.99952	ERCC1	ERCC excision repair 1, endonuclease non-catalytic subunit [Source:HGNC Symbol;Acc:HGNC:3433]	574267	excision repair cross-complementation group 1 [Source:HGNC Symbol;Acc:HGNC:3433]	ERCC1	ENSG00000012061	2067	13.9969	6.47684	14.7367	11.661	7.19607	13.2289	10.451	4.19707	18.6656	14.2494	12.008	8.86258	19.3053	16.4355	9.74109	12.9445	18.3308	0	15.3531	0.207013	7.98231	4.89388	22.1383	5.51485	protein_coding	11.8345
ENSMMUG00000000722	-0.162625	3.54846	0.107531	0.742973	0.964235	0.0351403	4.20177	0.0034149	0.9534	0.998336	0.199164	1.96432	0.0731625	0.786787	0.99952	RHBDD1	rhomboid domain containing 1 [Source:HGNC Symbol;Acc:HGNC:23081]	707982	rhomboid domain containing 1 [Source:HGNC Symbol;Acc:HGNC:23081]	RHBDD1	ENSG00000144468	84236	2.02406	0.510874	3.88153	2.5294	1.11494	1.30432	1.60019	2.42772	2.0244	4.63628	4.34114	2.19703	2.0427	1.50107	0.469546	0.673874	1.73957	0.0780794	0	0.089807	3.14811	0.404397	0.778712	0.292956	protein_coding	1.55063
ENSMMUG00000000729	0.198234	6.30366	0.472093	0.492026	0.887852	0.161834	6.65665	0.417029	0.518423	0.919324	-0.0514435	4.91578	0.0239184	0.877093	0.99952			NA	Uncharacterized protein [Source:UniProtKB/TrEMBL;Acc:F6YK65]	C2	ENSG00000235696	101928623	9.07055	15.6775	14.9033	18.6182	13.9032	14.4858	10.9125	15.9645	17.421	16.9377	16.9168	13.6449	14.5272	8.77417	17.8401	14.4429	26.6312	0.532461	16.4715	0.568692	10.7342	3.44722	17.1956	4.28101	protein_coding	14.5065
ENSMMUG00000000730	-1.57239	3.52927	6.82994	0.00896424	0.101445	-0.263605	4.40305	0.333564	0.563568	0.934137	1.44975	1.25957	3.01343	0.0825772	0.99952	SPTA1	spectrin alpha, erythrocytic 1 [Source:HGNC Symbol;Acc:HGNC:11272]	719111	spectrin, alpha, erythrocytic 1 [Source:HGNC Symbol;Acc:HGNC:11272]	SPTA1	ENSG00000163554	6708	1.04853	0.165406	1.62635	1.27392	1.29954	0.506762	2.24508	0.262008	1.74784	3.25237	2.52997	1.067	1.19046	1.21501	3.95266	1.30908	0.160921	0	0.331767	0.0290769	0.407706	0.32733	0.168083	0.126467	protein_coding	1.05776
ENSMMUG00000000736	-0.0374019	8.52643	0.00407184	0.949121	0.992567	0.336016	8.78132	0.390489	0.532042	0.923934	-0.0672228	7.09895	0.0408109	0.839903	0.99952	SKIV2L	Ski2 like RNA helicase [Source:HGNC Symbol;Acc:HGNC:10898]	NA	superkiller viralicidic activity 2-like (S. cerevisiae) [Source:HGNC Symbol;Acc:HGNC:10898]	SKIV2L	ENSG00000204351	6499	62.4541	53.034	70.0772	76.571	52.8846	45.812	37.4255	45.8223	58.6991	61.1923	60.9188	57.9201	66.7174	64.0554	45.4685	57.6969	84.4299	1.50576	93.7608	2.50576	39.0101	15.4316	66.2471	18.3112	protein_coding	57.8085
ENSMMUG00000000737	-0.120129	3.33545	0.0320839	0.857844	0.977304	-0.00074363	3.78632	1.11815e-07	0.999733	0.999733	-0.603488	2.08711	0.985139	0.320933	0.99952	HAGH	hydroxyacylglutathione hydrolase [Source:HGNC Symbol;Acc:HGNC:4805]	703206	hydroxyacylglutathione hydrolase [Source:HGNC Symbol;Acc:HGNC:4805]	HAGH	ENSG00000063854	3029	0	0.424947	2.27906	0.467549	1.11289	2.60386	2.21841	2.01939	3.36781	3.21373	5.05537	2.74124	5.09739	3.1215	2.34342	4.48425	2.48055	0	3.40939	0	3.66605	1.00914	4.75006	0.568591	protein_coding	2.41198
ENSMMUG00000000738	-0.958252	3.81419	3.85755	0.0495226	0.310742	0.290753	4.03499	0.471335	0.492373	0.91027	-0.312136	1.99562	0.189942	0.662965	0.99952	FAHD1	fumarylacetoacetate hydrolase domain containing 1 [Source:HGNC Symbol;Acc:HGNC:14169]	722505	Uncharacterized protein [Source:UniProtKB/TrEMBL;Acc:F6YDT1]	FAHD1	ENSG00000180185	81889	18.5502	3.34435	10.4628	18.3981	17.517	8.53852	6.98358	14.5683	13.2524	12.6461	17.0511	14.3825	26.7444	7.36988	18.4428	13.2342	13.0147	0.255567	0	0.587906	22.6694	2.64731	8.49618	1.59815	protein_coding	12.8304
ENSMMUG00000000740	-0.7266	4.79358	4.1786	0.0409375	0.275208	-0.30165	4.68182	0.46257	0.496425	0.91261	0.288168	2.97245	0.356522	0.550444	0.99952		spermatogenesis-associated protein 2 [Source:RefSeq peptide;Acc:NP_001247892]	702817	Spermatogenesis-associated protein 2; Spermatogenesis-associated protein PD1; Uncharacterized protein [Source:UniProtKB/TrEMBL;Acc:F6YDM2]	SPATA2	ENSG00000158480	9825	6.14789	2.84484	2.5429	1.1382	4.28959	2.90529	5.13046	2.66282	5.46571	2.73822	6.15339	5.00495	6.82498	5.31927	4.75401	4.09366	4.27736	0.0395265	1.55621	0.27278	2.86863	1.74012	5.51896	0.692087	protein_coding	3.49948
ENSMMUG00000000741	0.218118	4.17762	0.279118	0.59728	0.925651	0.0153519	4.37592	0.00100371	0.974726	0.999126	0.629075	2.71323	1.35931	0.243657	0.99952		decapping and exoribonuclease protein [Source:RefSeq peptide;Acc:NP_001253911]	716027	Protein Dom3Z; Uncharacterized protein [Source:UniProtKB/TrEMBL;Acc:F6YDB6]	DOM3Z	NA	NA	5.51923	13.9306	18.678	6.38631	11.1475	9.48439	15.7568	16.5499	13.8004	26.3381	13.8104	8.73671	11.1402	11.9384	10.6697	11.2294	23.7175	0.177424	9.31387	0.204073	4.29215	6.43251	10.617	5.32557	protein_coding	10.9049
ENSMMUG00000000747	-0.174768	4.87218	0.225788	0.634664	0.932943	0.58939	4.7303	2.84807	0.091484	0.555886	0.434355	3.36466	0.968278	0.32511	0.99952	STK19	serine/threonine kinase 19 [Source:HGNC Symbol;Acc:HGNC:11398]	716074	serine/threonine kinase 19 [Source:HGNC Symbol;Acc:HGNC:11398]	STK19	ENSG00000206342	8859	24.4686	19.2997	19.5514	18.4032	24.7103	26.2797	18.8072	13.2475	18.6945	27.2453	10.9332	22.133	31.8964	30.2438	18.921	22.6288	32.5457	0.786578	38.7108	1.1309	6.34285	7.6386	23.5344	8.36189	protein_coding	19.4255
ENSMMUG00000000750	-0.165167	6.20247	0.219374	0.639517	0.932943	0.186757	5.99273	0.339679	0.560015	0.933965	-0.171384	4.3575	0.265627	0.60628	0.99952	RFFL	ring finger and FYVE like domain containing E3 ubiquitin protein ligase [Source:HGNC Symbol;Acc:HGNC:24821]	718665	Uncharacterized protein [Source:UniProtKB/TrEMBL;Acc:F6RSM7]	RAD51D	ENSG00000185379	5892	9.44048	7.33165	9.83022	7.81457	10.2004	8.18938	9.56861	6.71408	5.74998	5.54468	9.34509	9.11413	18.8717	21.2056	14.3194	13.9019	11.368	0.10505	11.4888	0.604142	9.31818	3.17383	12.1067	1.79557	protein_coding	9.33164
ENSMMUG00000000754	0.334592	4.74486	0.871655	0.350498	0.819462	-0.552985	5.34744	2.39112	0.122026	0.626523	0.36118	2.82363	0.55587	0.455929	0.99952	DMXL2	Dmx like 2 [Source:HGNC Symbol;Acc:HGNC:2938]	NA	Uncharacterized protein [Source:UniProtKB/TrEMBL;Acc:F6RS08]	DMXL2	NA	NA	2.05	2.18909	3.02406	1.42324	1.21609	1.1178	1.1428	1.65499	2.10292	2.25755	3.21304	1.17678	1.59145	2.48513	5.12146	2.62504	1.25848	0.0304155	1.1975	0.0524758	0.735798	0.275679	1.71895	0.494518	protein_coding	1.50734
ENSMMUG00000000757	-0.194361	7.19896	0.299568	0.584153	0.922123	0.121284	7.32555	0.169248	0.680781	0.955631	-0.172525	5.51877	0.239903	0.624276	0.99952	RNF114	ring finger protein 114 [Source:HGNC Symbol;Acc:HGNC:13094]	713517	ring finger protein 114 [Source:HGNC Symbol;Acc:HGNC:13094]	RNF114	ENSG00000124226	55905	54.9864	35.1249	54.3701	42.8879	43.7506	39.8083	40.6986	37.9973	41.3034	39.5218	47.319	52.0405	43.5038	45.3098	46.4567	41.8117	45.0077	0.916542	35.2263	1.88251	72.3249	13.3935	31.7758	8.43346	protein_coding	41.5576
ENSMMUG00000000759	-0.0368848	5.8607	0.00809804	0.928296	0.988692	-0.420664	6.23107	2.48384	0.115021	0.614674	-0.31102	3.74906	0.46889	0.493498	0.99952	PDE3B	phosphodiesterase 3B [Source:HGNC Symbol;Acc:HGNC:8779]	698954	Uncharacterized protein [Source:UniProtKB/TrEMBL;Acc:F6RK06]	PDE3B	ENSG00000152270	5140	5.10763	4.46251	17.5067	8.72868	11.6869	8.35511	4.65925	9.22865	13.7536	10.4995	15.5894	11.4614	17.4466	16.0257	12.3045	7.84843	6.02987	0.0757809	9.44806	0.217908	3.36097	2.25683	12.8484	1.46905	protein_coding	8.97867
ENSMMUG00000000761	-0.513421	5.57974	0.976986	0.322944	0.797424	-0.641594	5.72063	4.47948	0.0343042	0.367485	-0.720753	3.75517	2.07849	0.149388	0.99952		cytochrome P450 family 2 subfamily R member 1 [Source:HGNC Symbol;Acc:HGNC:20580]	698834	cytochrome P450, family 2, subfamily R, polypeptide 1 [Source:HGNC Symbol;Acc:HGNC:20580]	CYP2R1	ENSG00000186104	120227	4.81612	8.35721	35.3136	15.0464	30.5087	18.6213	13.4851	22.8658	23.0812	11.4914	36.1532	19.6039	64.4016	27.904	43.2937	26.056	17.0004	0.116116	25.906	0.40067	15.9178	7.81819	47.0945	3.19491	protein_coding	19.1126
ENSMMUG00000000765	0.292364	6.10977	0.986346	0.320637	0.794785	0.0874198	6.13507	0.0735955	0.786172	0.96817	-0.457995	4.07803	1.50219	0.220335	0.99952	ZRANB3	zinc finger RANBP2-type containing 3 [Source:HGNC Symbol;Acc:HGNC:25249]	712445	Uncharacterized protein [Source:UniProtKB/TrEMBL;Acc:F6RJ85]	ZRANB3	ENSG00000121988	84083	4.71726	10.2527	9.46016	4.36668	6.92925	6.58634	5.69769	6.67962	6.116	4.25209	5.62081	8.88955	9.78592	9.9607	10.9432	11.0519	9.49208	0.0505477	5.6387	0.31977	4.4837	1.11266	8.73823	1.29598	protein_coding	6.35117
ENSMMUG00000000769	-0.857543	4.02065	3.35475	0.0670115	0.381542	-0.413474	3.82607	0.650133	0.420065	0.883657	0.436751	1.76771	0.431793	0.511111	0.99952	NLRC5	NLR family CARD domain containing 5 [Source:HGNC Symbol;Acc:HGNC:29933]	NA	NLR family, CARD domain containing 5 [Source:HGNC Symbol;Acc:HGNC:29933]	NLRC5	ENSG00000140853	84166	4.57642	1.15509	2.9254	1.27089	1.51253	1.37624	2.01003	1.06733	1.78002	0.873558	0.32718	1.24188	1.69348	1.41414	1.41553	1.01576	1.12377	0.0588462	0.772285	0.0676849	0.949055	0.0761955	0.586893	0.29439	protein_coding	1.13943
ENSMMUG00000000777	0.355103	4.78091	0.571393	0.449706	0.870823	0.0136393	5.93776	0.00164568	0.967641	0.998752	-0.257775	2.36681	0.128126	0.720383	0.99952	DST	dystonin [Source:HGNC Symbol;Acc:HGNC:1090]	100430705	Uncharacterized protein [Source:UniProtKB/TrEMBL;Acc:F6R9Z1]	DST	ENSG00000151914	667	1.68137	0.371332	2.32344	1.45914	0.694628	1.02932	0.332317	1.09237	2.10207	3.20944	2.43416	2.11022	0.678744	1.6366	2.04776	1.11956	0.51609	0.016215	0.212802	0.00932525	1.1768	0.104978	0.107812	0.111538	protein_coding	1.06084
ENSMMUG00000000779	0.448953	5.22689	1.52826	0.216374	0.674487	0.856344	4.51595	3.05238	0.080619	0.530038	1.17667	3.02428	5.30373	0.0212798	0.776157		NudC domain containing 3 [Source:HGNC Symbol;Acc:HGNC:22208]	699353	NudC domain-containing protein 3; Uncharacterized protein [Source:UniProtKB/TrEMBL;Acc:F6RIG0]	NUDCD3	ENSG00000015676	23386	8.73878	9.19032	5.58612	4.04467	4.17187	9.76102	10.747	10.4816	3.88456	9.45245	3.74854	7.50941	6.1735	10.8014	0.675749	2.90942	2.86116	0.393289	6.63614	0.516984	1.35918	1.89146	5.22987	1.19456	protein_coding	4.70087
ENSMMUG00000000784	0.251632	4.0085	0.386531	0.534129	0.903209	0.319085	4.32212	0.660996	0.416209	0.881094	0.0270135	2.75883	0.00297595	0.956495	0.99952	BORA	bora, aurora kinase A activator [Source:HGNC Symbol;Acc:HGNC:24724]	693798	Uncharacterized protein [Source:UniProtKB/TrEMBL;Acc:F6RAS2]	C13ORF34	NA	NA	4.9068	6.81165	5.53516	6.81321	7.02748	5.05919	2.58617	6.37582	4.0897	5.61973	6.31439	7.98919	5.94241	6.36818	12.5212	7.62362	9.6392	0.378567	3.72617	0.326571	6.10542	1.71562	11.3267	1.65712	protein_coding	6.02391
ENSMMUG00000000787	-0.284119	3.88813	0.301374	0.583022	0.921707	-0.609986	4.07269	1.15813	0.281854	0.813546	-0.437298	2.06418	0.577745	0.447198	0.99952	DIS3	DIS3 homolog, exosome endoribonuclease and 3'-5' exoribonuclease [Source:HGNC Symbol;Acc:HGNC:20604]	694048	DIS3 exosome endoribonuclease and 3'-5' exoribonuclease [Source:HGNC Symbol;Acc:HGNC:20604]	DIS3	ENSG00000083520	22894	7.3218	2.48773	1.27068	3.12815	2.48195	2.54059	0.371059	2.81474	5.16368	0.53754	3.62391	2.29255	3.97883	2.61056	7.83938	3.12521	2.42028	0.0543161	2.1385	0.187423	2.62798	0.421979	3.61142	0.339659	protein_coding	2.51416
ENSMMUG00000000788	-0.216422	3.96343	0.157288	0.691666	0.948721	1.64208	4.22851	9.30635	0.0022836	0.0869507	-1.11054	2.37324	2.79216	0.0947268	0.99952	SLC23A3	solute carrier family 23 member 3 [Source:HGNC Symbol;Acc:HGNC:20601]	NA	solute carrier family 23, member 3 [Source:HGNC Symbol;Acc:HGNC:20601]	SLC23A3	ENSG00000213901	151295	3.88048	3.67289	1.82392	7.18418	1.78128	2.91739	7.66964	3.55542	3.23428	9.25895	0.693563	5.26512	1.95812	2.99774	3.00068	2.5121	3.5733	0	10.6412	0.14348	5.53253	0.484563	1.65881	0.624054	protein_coding	2.99921
ENSMMUG00000000789	-0.0926834	4.5303	0.0570615	0.811202	0.974853	-0.315346	4.87782	0.87173	0.350477	0.850222	0.178919	2.88845	0.165971	0.683718	0.99952	COX18	COX18, cytochrome c oxidase assembly factor [Source:HGNC Symbol;Acc:HGNC:26801]	705226	COX18 cytochrome C oxidase assembly factor [Source:HGNC Symbol;Acc:HGNC:26801]	COX18	ENSG00000163626	285521	5.90251	2.70873	8.47429	2.98028	3.25136	3.80364	5.6563	6.70422	6.2613	6.14556	5.17891	5.46045	5.14459	4.97431	8.7136	5.35946	6.25879	0.103497	4.75396	0.297606	3.33834	2.01016	4.47291	0.711926	protein_coding	5.05945
ENSMMUG00000000791	-0.142668	5.67103	0.162118	0.687214	0.946321	0.629703	5.78608	4.18347	0.0408201	0.394509	0.157997	4.03847	0.206535	0.649497	0.99952		cyclin Pas1/PHO80 domain containing 1 [Source:HGNC Symbol;Acc:HGNC:25220]	704271	Protein CNPPD1; Uncharacterized protein [Source:UniProtKB/TrEMBL;Acc:F6RA57]	CNPPD1	ENSG00000115649	27013	11.0763	7.30687	11.6428	13.2825	11.9253	10.0576	8.29241	5.78715	10.0711	12.4934	8.63862	10.5883	13.2108	17.7356	6.42379	13.4097	14.2175	0.339879	8.921	0.446776	7.83068	2.6405	12.5904	3.097	protein_coding	10.0644
ENSMMUG00000000792	-0.775037	6.29277	7.12431	0.00760456	0.0904565	0.225739	6.2945	0.841229	0.359046	0.85586	0.0115165	4.4877	0.00109467	0.973606	0.99952		protein FAM134A [Source:RefSeq peptide;Acc:NP_001180885]	704378	family with sequence similarity 134, member A [Source:HGNC Symbol;Acc:HGNC:28450]	FAM134A	ENSG00000144567	79137	28.862	6.98127	15.7364	14.0265	19.0781	11.1594	15.5289	13.2222	12.4288	16.0687	13.9281	17.9486	17.9622	15.6075	20.6444	13.8798	16.2417	0.324734	15.8293	0.69366	19.0784	4.80541	9.25337	2.95899	protein_coding	14.7777
ENSMMUG00000000796	0.00496246	6.1388	0.000236885	0.98772	0.99978	0.200937	6.27342	0.472907	0.491653	0.91027	-0.064008	4.13971	0.03677	0.847934	0.99952	KDELC2	KDEL motif containing 2 [Source:HGNC Symbol;Acc:HGNC:28496]	708097	Uncharacterized protein [Source:UniProtKB/TrEMBL;Acc:F6R301]	KDELC2	ENSG00000178202	143888	10.6694	16.4945	16.5492	9.25923	17.3377	17.5325	13.3556	9.33134	11.5605	19.8569	16.5906	17.0099	20.9971	19.287	25.37	21.0172	16.3747	0.154343	13.5038	0.591751	11.2014	3.19755	13.3407	3.41024	protein_coding	14.9392
ENSMMUG00000000797	-1.34604	3.78923	6.0317	0.0140512	0.137278	-0.163365	4.39711	0.14802	0.700434	0.959397	-0.447684	1.62996	0.250533	0.6167	0.99952	EXPH5	exophilin 5 [Source:HGNC Symbol;Acc:HGNC:30578]	708977	exophilin 5 [Source:HGNC Symbol;Acc:HGNC:30578]	EXPH5	ENSG00000110723	23086	2.73936	0.172854	2.0086	1.1411	0.905375	0.176527	1.62428	1.36903	1.82655	2.87593	3.81895	1.85841	2.62637	1.26972	1.90645	1.52004	0.840837	0	0.346707	0	1.91729	0.273656	0.175652	0.165203	protein_coding	1.31938
ENSMMUG00000000798	-0.115884	6.79638	0.0579107	0.809829	0.974853	0.025562	7.48564	0.00275333	0.958152	0.998548	-0.576026	4.90137	2.70391	0.100102	0.99952		BCL2 associated athanogene 3 [Source:HGNC Symbol;Acc:HGNC:939]	714420	BCL2-associated athanogene 3 [Source:HGNC Symbol;Acc:HGNC:939]	BAG3	ENSG00000151929	9531	12.3827	10.281	22.9744	19.6823	8.61594	11.5494	6.86991	6.51415	10.5923	14.6173	12.9296	21.8857	41.2724	31.7184	67.6569	35.0784	18.6041	0.219981	17.3219	0.397606	9.12289	2.68561	22.1484	3.10498	protein_coding	12.6562
ENSMMUG00000000800	-0.046856	3.81497	0.00951695	0.922286	0.988153	0.00173577	4.06583	3.02542e-06	0.998612	0.999661	1.12794	1.88933	2.75047	0.0972259	0.99952	PSMD2	proteasome 26S subunit, non-ATPase 2 [Source:HGNC Symbol;Acc:HGNC:9559]	705035	proteasome (prosome, macropain) 26S subunit, non-ATPase, 2 [Source:HGNC Symbol;Acc:HGNC:9559]	PSMD2	ENSG00000175166	5708	4.05743	0.640063	4.00489	2.81692	1.95563	2.28782	2.00485	3.54858	1.26816	4.84058	2.71946	1.3763	2.55926	3.29116	4.70627	1.96999	0.622707	0.048912	1.92573	0	1.57768	0.75999	0.975632	0.856421	protein_coding	1.96281
ENSMMUG00000000802	-0.147089	3.72425	0.0463058	0.829621	0.974853	0.0544527	4.30418	0.00787703	0.929278	0.996775	-1.41823	1.78877	2.45975	0.116798	0.99952	RFX3	regulatory factor X3 [Source:HGNC Symbol;Acc:HGNC:9984]	695861	Uncharacterized protein [Source:UniProtKB/TrEMBL;Acc:F6R1R2]	RFX3	ENSG00000080298	5991	2.75397	0	1.12969	1.73816	0.551638	0.64534	0.824716	2.50242	1.46069	4.0621	1.87939	0.509542	1.01067	1.16045	3.48476	0.555688	0.153695	0.0241446	1.26747	0	1.94699	0.0625261	1.12374	0.120788	protein_coding	1.06721
ENSMMUG00000000803	-0.167462	6.35256	0.383844	0.535553	0.903494	0.0225573	6.65722	0.00690374	0.933781	0.996775	0.0876352	4.76608	0.072164	0.788212	0.99952		signal transducer and activator of transcription 2 [Source:HGNC Symbol;Acc:HGNC:11363]	712694	Signal transducer and activator of transcription [Source:UniProtKB/TrEMBL;Acc:F6R1P6]	STAT2	ENSG00000170581	6773	23.4082	12.4982	17.5193	18.1266	12.8943	12.4737	15.7184	19.1227	19.5102	12.0298	26.0682	25.6529	14.7649	13.7711	17.2308	14.4876	23.766	0.260477	17.662	0.69907	15.4033	7.08273	12.7005	3.5292	protein_coding	15.0841
ENSMMUG00000000812	0.0931697	4.27592	0.0513969	0.82065	0.974853	-0.234529	4.50254	0.259386	0.610543	0.945965	-0.191135	2.9672	0.170309	0.679837	0.99952		ligand dependent nuclear receptor interacting factor 1 [Source:HGNC Symbol;Acc:HGNC:30299]	702445	Ligand-dependent nuclear receptor-interacting factor 1 isoform 1; Uncharacterized protein [Source:UniProtKB/TrEMBL;Acc:F6Q2G3]	LRIF1	ENSG00000121931	55791	4.56567	4.32142	5.15034	4.22635	4.61077	2.4518	5.01327	6.84526	5.70805	7.9888	9.79232	8.25973	6.91159	9.87575	9.70893	1.68895	7.94135	0	8.66779	0.506444	4.73412	1.52033	10.7344	1.74383	protein_coding	5.0818
ENSMMUG00000000825	0.325183	9.38371	0.289105	0.590795	0.923776	0.309021	9.81105	0.416128	0.518875	0.919324	-0.156903	7.89302	0.192855	0.660551	0.99952	DGAT1	diacylglycerol O-acyltransferase 1 [Source:HGNC Symbol;Acc:HGNC:2843]	701489	diacylglycerol O-acyltransferase 1 [Source:HGNC Symbol;Acc:HGNC:2843]	DGAT1	ENSG00000185000	8694	134.415	146.87	161.801	182.464	94.1487	125.085	80.9166	124.264	151.761	149.19	165.79	174.22	144.971	154.861	154.914	164.898	206.95	3.02329	204.364	6.28789	90.5043	36.8941	155.58	36.3094	protein_coding	148.03
ENSMMUG00000000826	-0.596339	4.32881	1.96162	0.16134	0.596718	0.138924	4.75925	0.13692	0.711362	0.959523	-0.206749	2.51523	0.166806	0.682967	0.99952	STOX1	storkhead box 1 [Source:HGNC Symbol;Acc:HGNC:23508]	717738	storkhead box 1 [Source:HGNC Symbol;Acc:HGNC:23508]	STOX1	ENSG00000165730	219736	6.52772	1.47107	4.2078	3.56081	4.10943	1.50233	3.07186	3.72836	4.27483	5.34012	3.0001	6.32639	3.76449	4.75461	8.65325	3.36342	4.29356	0.0449663	2.36051	0.155161	4.35122	1.04802	2.09283	0.449906	protein_coding	3.64459
ENSMMUG00000000829	2.81113	5.15138	53.0135	3.3127e-13	1.28919e-10	-1.22187	5.68219	18.1451	2.04692e-05	0.00421786	-0.271177	2.01883	0.174133	0.676464	0.99952		SWI/SNF related, matrix associated, actin dependent regulator of chromatin, subfamily a, member 5 [Source:HGNC Symbol;Acc:HGNC:11101]	700614	SWI/SNF-related matrix-associated actin-dependent regulator of chromatin subfamily A member 5; Uncharacterized protein [Source:UniProtKB/TrEMBL;Acc:F6Q1Z2]	SMARCA5	ENSG00000153147	8467	1.06308	13.7515	17.3887	6.64251	1.75677	8.56325	1.40076	14.0792	12.4047	6.59502	16.5305	5.40904	2.95041	17.739	20.9624	5.60396	3.5894	0.0512614	2.01823	0	2.06682	1.19474	2.04499	0.192334	protein_coding	4.49922
ENSMMUG00000000833	-0.0766277	5.1995	0.051229	0.820938	0.974853	0.0384015	5.4171	0.0166185	0.897427	0.993633	0.576529	3.58883	2.12086	0.145305	0.99952		adaptor related protein complex 2 sigma 1 subunit [Source:HGNC Symbol;Acc:HGNC:565]	716911	Uncharacterized protein [Source:UniProtKB/TrEMBL;Acc:F6Q1X6]	AP2S1	ENSG00000042753	1175	17.2101	11.7646	15.7738	8.46337	8.29505	8.31776	6.14162	12.5431	11.3558	11.6347	10.7659	12.162	14.112	7.97704	13.3081	13.1308	11.8858	0.276621	4.5379	0.397712	10.0379	4.11902	10.5755	3.7191	protein_coding	10.6707
ENSMMUG00000000837	0.301703	6.96656	0.812649	0.367338	0.833393	0.300726	7.50318	0.541881	0.461654	0.903621	0.0678903	5.15977	0.0339525	0.853808	0.99952	GAPDHS	glyceraldehyde-3-phosphate dehydrogenase, spermatogenic [Source:HGNC Symbol;Acc:HGNC:24864]	709485	glyceraldehyde-3-phosphate dehydrogenase, spermatogenic [Source:HGNC Symbol;Acc:HGNC:24864]	GAPDHS	ENSG00000105679	26330	109.213	127.66	115.12	124.299	106.512	122.297	42.4636	68.8972	150.716	177.712	176.639	160.329	90.344	92.9444	70.6075	97.3592	175.857	3.97126	81.5759	3.37616	61.2626	19.2269	56.253	18.3554	protein_coding	95.1518
ENSMMUG00000000841	0.25907	3.52263	0.279821	0.596818	0.925364	0.270947	3.7509	0.265014	0.606696	0.944972	0.796538	2.00592	1.53432	0.215466	0.99952		transmembrane protein 147 [Source:RefSeq peptide;Acc:NP_001180953]	709568	Protein NIFIE 14; Transmembrane protein 147 isoform 1; Uncharacterized protein [Source:UniProtKB/TrEMBL;Acc:F6Q1H0]	TMEM147	ENSG00000105677	10430	4.0171	3.54872	3.62522	3.90448	2.21279	1.03546	1.58793	4.81824	3.34815	3.06717	3.44631	1.0901	3.6487	3.72393	2.79569	5.34969	2.46607	0.154962	1.01685	0.178238	2.49919	0.401298	3.60615	1.35665	protein_coding	2.93143
ENSMMUG00000000844	-0.0193755	4.92918	0.00274494	0.958216	0.993988	0.0576009	5.17255	0.0260936	0.871672	0.987924	-0.0290589	3.30297	0.00387139	0.950387	0.99952	TTC17	tetratricopeptide repeat domain 17 [Source:HGNC Symbol;Acc:HGNC:25596]	716254	tetratricopeptide repeat domain 17 [Source:HGNC Symbol;Acc:HGNC:25596]	TTC17	ENSG00000052841	55761	6.1772	2.72848	4.35515	2.35873	3.23254	2.38839	2.23832	5.40249	2.57427	4.71648	4.63705	6.28602	4.05217	4.29479	7.52327	3.25627	3.22332	0.119145	3.90908	0.137041	6.24499	1.15704	2.37655	0.78231	protein_coding	3.2444
ENSMMUG00000000847	0.202031	4.41736	0.202841	0.652438	0.933219	0.35261	4.775	0.710689	0.399215	0.87515	0.644421	2.69095	1.9399	0.163679	0.99952	PRR25	proline rich 25 [Source:HGNC Symbol;Acc:HGNC:37230]	NA	proline rich 25 [Source:HGNC Symbol;Acc:HGNC:37230]	PRR25	ENSG00000167945	388199	10.9018	14.9047	20.4965	17.6604	20.0174	22.2466	9.5765	8.17251	19.6872	13.8731	19.485	34.5143	12.836	16.8437	8.43013	12.0986	16.7314	0.175228	9.1986	1.00773	5.65204	4.08401	13.9808	4.60221	protein_coding	13.3546
ENSMMUG00000000857	-0.272431	7.20108	0.611555	0.434203	0.86564	0.0442879	7.54601	0.0175664	0.894558	0.993219	-0.138551	5.7222	0.163361	0.686081	0.99952		annexin A4 [Source:HGNC Symbol;Acc:HGNC:542]	701433	Annexin [Source:UniProtKB/TrEMBL;Acc:F6TG27]	ANXA4	ENSG00000196975	307	31.507	23.5433	36.2432	25.3279	25.348	22.1735	22.3962	25.4837	31.0977	29.675	26.2299	35.7182	37.2363	22.6743	47.6052	32.2052	36.3933	0.559726	20.4631	1.19562	46.4251	10.7677	26.5825	6.35031	protein_coding	25.8568
ENSMMUG00000000860	-0.0498226	8.12984	0.00828387	0.92748	0.988692	0.287059	8.59797	0.314315	0.575044	0.93605	0.0643859	6.61858	0.0470734	0.828236	0.99952	GLS2	glutaminase 2 [Source:HGNC Symbol;Acc:HGNC:29570]	712962	Uncharacterized protein [Source:UniProtKB/TrEMBL;Acc:F6TFZ2]	GLS2	ENSG00000135423	27165	39.8315	53.2087	75.5244	82.9604	59.754	51.3356	42.992	40.8715	57.9208	67.9429	68.1619	70.1425	66.7123	53.4228	71.7591	59.9575	72.8365	1.6346	75.0827	2.77318	38.5551	13.2283	58.6888	15.5882	protein_coding	58.3048
ENSMMUG00000000863	0.290556	3.87315	0.503955	0.477768	0.882906	-0.0791136	4.50356	0.0336546	0.854443	0.983877	-0.274006	2.01695	0.193278	0.660202	0.99952	DNAAF4	dynein axonemal assembly factor 4 [Source:HGNC Symbol;Acc:HGNC:21493]	100428845	dyslexia susceptibility 1 candidate 1 [Source:HGNC Symbol;Acc:HGNC:21493]	DYX1C1	ENSG00000256061	161582	7.4076	6.67744	5.37184	5.8775	4.08042	3.40966	4.1831	6.87523	7.93806	10.0999	17.0225	8.61496	4.8059	6.86699	9.81963	7.04637	3.24819	0.102055	5.35738	0.117383	7.40659	1.32143	3.39275	0.765823	protein_coding	5.62467
ENSMMUG00000000866	-0.774937	5.93783	6.24173	0.0124774	0.125943	0.415601	5.8773	2.25451	0.133226	0.643169	0.137936	3.85713	0.126663	0.721918	0.99952		stearoyl-CoA desaturase 5 [Source:RefSeq peptide;Acc:NP_001180727]	694079	Uncharacterized protein [Source:UniProtKB/TrEMBL;Acc:F6TFF7]	SCD5	ENSG00000145284	79966	15.843	5.12039	10.2436	7.7799	10.4298	6.72324	9.92854	5.60035	5.15306	9.21995	9.53086	12.8452	14.429	12.1793	9.41234	9.21989	9.01423	0.223593	2.93439	0.385765	8.11359	2.1231	8.17654	1.58464	protein_coding	8.59539
ENSMMUG00000000868	0.0280222	5.02947	0.00645087	0.935985	0.989074	0.476459	5.17635	2.19172	0.138755	0.648816	-0.232721	3.26975	0.287139	0.59206	0.99952	SLC30A1	solute carrier family 30 member 1 [Source:HGNC Symbol;Acc:HGNC:11012]	711624	Uncharacterized protein [Source:UniProtKB/TrEMBL;Acc:F6TFE8]	SLC30A1	ENSG00000170385	7779	25.1198	14.0895	24.401	20.3464	13.8371	24.2812	12.8718	18.831	13.9578	14.6512	13.4691	27.4559	22.5345	14.2307	17.8059	21.6824	23.1313	0.134586	28.2603	0.464401	11.9381	3.83382	16.1072	5.04968	protein_coding	15.3792
ENSMMUG00000000875	-0.419079	5.2253	1.84225	0.174688	0.61286	-0.0034097	5.56132	0.000119758	0.991269	0.999651	-0.38918	3.79122	1.01399	0.313948	0.99952	MSH4	mutS homolog 4 [Source:HGNC Symbol;Acc:HGNC:7327]	705294	mutS homolog 4 [Source:HGNC Symbol;Acc:HGNC:7327]	MSH4	ENSG00000057468	4438	11.4067	9.73804	11.3537	10.2485	11.4578	8.2154	9.28325	9.72468	12.8627	7.68476	13.6716	15.0217	14.5591	6.22016	17.9005	13.0312	19.3599	0.129419	12.7385	0.446572	7.30529	3.35149	18.5005	2.58977	protein_coding	10.8011
ENSMMUG00000000880	-0.203671	5.23186	0.347889	0.555311	0.910175	0.297926	5.55398	0.973739	0.323749	0.83733	0.309727	3.89753	0.780488	0.376992	0.99952	SCIN	scinderin [Source:HGNC Symbol;Acc:HGNC:21695]	693551	Scinderin; Uncharacterized protein [Source:UniProtKB/TrEMBL;Acc:F6T8Z7]	SCIN	ENSG00000006747	85477	4.77005	3.76239	8.51975	8.00318	5.2551	7.17236	6.28523	5.95974	4.96964	4.93198	8.09929	8.09013	9.42741	5.15892	7.37713	8.8228	7.56477	0.268345	6.03721	0.396837	7.41907	2.87895	7.64656	1.48628	protein_coding	6.16122
ENSMMUG00000000885	-0.355143	5.37379	1.18453	0.276437	0.75069	-0.180124	5.1809	0.175261	0.675478	0.955207	0.232016	3.4403	0.353486	0.552147	0.99952		A-kinase anchoring protein 17A [Source:HGNC Symbol;Acc:HGNC:18783]	693468	A-kinase anchor protein 17A isoform 1; Uncharacterized protein [Source:UniProtKB/TrEMBL;Acc:H9H2Q0]	AKAP17A	ENSG00000197976	8227	15.0105	11.8396	7.40809	7.81593	11.7137	8.46383	10.7134	9.37715	15.6386	10.1478	11.4021	7.63749	10.4148	6.37774	4.35274	5.20573	8.44696	0.361902	11.0822	0.555013	6.32303	2.6554	7.61977	1.35786	protein_coding	8.13145
ENSMMUG00000000887	-0.335035	5.38228	0.797986	0.371696	0.834307	-0.196493	5.63371	0.332389	0.564256	0.934137	-0.161845	3.48673	0.13367	0.714657	0.99952	ADHFE1	alcohol dehydrogenase, iron containing 1 [Source:HGNC Symbol;Acc:HGNC:16354]	703118	alcohol dehydrogenase, iron containing, 1 [Source:HGNC Symbol;Acc:HGNC:16354]	ADHFE1	ENSG00000147576	137872	15.6955	4.40175	7.37729	4.23765	7.9253	6.181	4.30857	7.84406	7.99446	10.4028	14.494	7.69024	6.60006	7.67921	10.6199	7.74156	7.22654	0.168185	2.75903	0.338532	8.81544	1.08885	7.2686	1.41983	protein_coding	7.32294
ENSMMUG00000000893	0.273784	4.16008	0.427277	0.513328	0.89678	-0.569223	4.47971	1.87889	0.170461	0.70263	0.279047	1.99387	0.191649	0.661548	0.99952		E1A binding protein p300 [Source:HGNC Symbol;Acc:HGNC:3373]	706258	Histone acetyltransferase p300; Uncharacterized protein [Source:UniProtKB/TrEMBL;Acc:F6T7D0]	EP300	ENSG00000100393	2033	2.52865	1.59558	4.43717	0.975302	1.08336	1.44843	1.66593	3.22952	2.81009	1.87707	1.2052	2.28728	1.7013	1.56274	2.93302	1.71492	1.03488	0.0270957	2.48919	0	0.655487	0.491178	0.540469	0.304991	protein_coding	1.57916
ENSMMUG00000000895	-0.254245	6.4893	0.750557	0.3863	0.843732	0.321963	6.8354	1.8358	0.175444	0.706009	-0.375289	4.82228	1.296	0.254946	0.99952	ARMC5	armadillo repeat containing 5 [Source:HGNC Symbol;Acc:HGNC:25781]	715103	Uncharacterized protein [Source:UniProtKB/TrEMBL;Acc:F6T7B4]	ARMC5	ENSG00000140691	79798	36.8683	29.9748	33.5916	31.5031	27.7291	23.7583	16.3488	14.8821	31.3197	42.6311	28.8925	33.6698	39.7124	28.9196	35.3626	30.6866	40.0433	0.68376	34.0994	1.25834	30.877	4.24968	24.0951	6.07164	protein_coding	30.3307
ENSMMUG00000000897	0.0560611	7.14954	0.0208217	0.885266	0.98132	0.162131	7.31173	0.243584	0.62163	0.947662	-0.379521	5.40135	1.29268	0.255555	0.99952	SLC5A2	solute carrier family 5 member 2 [Source:HGNC Symbol;Acc:HGNC:11037]	714228	solute carrier family 5 (sodium/glucose cotransporter), member 2 [Source:HGNC Symbol;Acc:HGNC:11037]	SLC5A2	ENSG00000140675	6524	66.2524	65.4346	58.4895	52.496	32.1312	36.6609	36.5319	43.5475	54.6195	41.2383	43.2468	44.4578	39.9723	30.0411	35.9177	47.5517	83.1121	0.833392	55.5977	2.63606	27.4414	7.01413	40.1732	7.81726	protein_coding	40.7058
ENSMMUG00000000898	-0.450418	4.41081	0.837346	0.360157	0.826367	-0.0125534	4.70585	0.00126429	0.971636	0.999022	-0.316115	2.85511	0.491591	0.483219	0.99952	DZIP3	DAZ interacting zinc finger protein 3 [Source:HGNC Symbol;Acc:HGNC:30938]	NA	DAZ interacting zinc finger protein 3 [Source:HGNC Symbol;Acc:HGNC:30938]	DZIP3	ENSG00000198919	9666	5.02263	0.633858	3.1162	1.74351	1.52168	1.78015	1.98541	2.51013	2.30243	2.8762	2.15448	3.06667	1.39395	1.86243	2.91291	1.53285	2.46669	0.0242189	2.8606	0.0278566	2.53888	0.815342	2.25441	0.42406	protein_coding	2.06995
ENSMMUG00000000914	0.362876	4.15412	0.508805	0.475657	0.882906	-1.61092	4.07226	10.4502	0.00122639	0.062182	-0.904155	1.43516	0.97502	0.323431	0.99952	CCNG2	cyclin G2 [Source:HGNC Symbol;Acc:HGNC:1593]	699793	Uncharacterized protein [Source:UniProtKB/TrEMBL;Acc:F6R7S1]	CCNG2	ENSG00000138764	901	5.57621	1.62397	5.56448	0.595592	1.18139	2.76413	0.565189	4.28736	3.93261	1.22815	1.37997	0.872991	3.46313	3.97635	4.97532	1.66609	0.526645	0.0413666	0.542886	0	2.33502	0.107125	1.10017	0.155208	protein_coding	1.30406
ENSMMUG00000000929	-0.327073	6.61822	1.59853	0.206112	0.661577	0.378462	6.80758	2.66405	0.102639	0.583136	-0.120063	5.11348	0.149894	0.698636	0.99952	AURKC	aurora kinase C [Source:HGNC Symbol;Acc:HGNC:11391]	709801	Uncharacterized protein [Source:UniProtKB/TrEMBL;Acc:F6R6V4]	AURKC	ENSG00000105146	6795	26.3036	16.8697	18.7274	21.854	21.3775	13.3379	12.4999	15.7316	17.2512	18.9313	18.0344	19.5999	21.3238	17.5884	22.0072	22.7308	31.501	0.540608	20.7387	1.29145	18.1082	3.87689	19.6312	4.16077	protein_coding	18.4178
ENSMMUG00000000931	0.280458	4.42811	0.54446	0.46059	0.875747	-0.125927	4.80372	0.0769132	0.781525	0.9673	0.119189	2.91336	0.069812	0.791611	0.99952	SLC35A3	solute carrier family 35 member A3 [Source:HGNC Symbol;Acc:HGNC:11023]	711077	Uncharacterized protein [Source:UniProtKB/TrEMBL;Acc:F6R6U5]	SLC35A3	ENSG00000117620	23443	3.68072	3.25156	3.11405	5.11076	3.04125	2.60908	1.45496	4.59872	2.14745	3.51292	5.92073	1.49822	2.9717	2.38847	7.25783	3.26781	4.06722	0.141986	4.65849	0.204141	2.28991	1.10308	2.59614	0.443946	protein_coding	3.00647
ENSMMUG00000000932	-0.138828	7.46513	0.111201	0.73878	0.963739	0.264182	7.27166	0.564254	0.452551	0.899603	-0.0171619	5.91054	0.00369173	0.951551	0.99952		protein phosphatase 2 regulatory subunit B''alpha [Source:HGNC Symbol;Acc:HGNC:9307]	717078	Uncharacterized protein [Source:UniProtKB/TrEMBL;Acc:F6R6S3]	PPP2R3A	ENSG00000073711	5523	26.1656	18.6641	24.7038	11.6498	19.8964	13.9289	17.4258	31.2701	11.6153	13.0292	12.5048	22.7676	28.8464	18.9829	25.7313	27.4597	30.3797	0.740559	25.9172	0.977983	18.5788	8.38145	26.4432	3.84201	protein_coding	18.8235
ENSMMUG00000000933	0.270589	3.82515	0.210585	0.646309	0.933219	0.0169983	4.10247	0.00179413	0.966214	0.998752	0.0750712	1.8288	0.00997458	0.920445	0.99952		E3 ubiquitin-protein ligase MSL2 [Source:RefSeq peptide;Acc:NP_001253887]	717049	Male-specific lethal 2 homolog isoform 1; Uncharacterized protein [Source:UniProtKB/TrEMBL;Acc:F6R6H5]	MSL2	ENSG00000174579	55167	5.1674	4.34752	4.8576	3.58753	0.948809	2.77494	1.1348	3.4433	5.02471	2.46591	6.46503	5.8427	9.12626	8.78218	5.99374	6.21253	4.75834	0.166113	0	0	4.01854	1.29053	2.20894	0.415507	protein_coding	3.80303
ENSMMUG00000000934	0.264674	5.97848	0.929844	0.334903	0.807851	0.300234	6.52805	1.04475	0.306719	0.825745	-0.360116	4.30204	0.934577	0.333676	0.99952	STKLD1	serine/threonine kinase like domain containing 1 [Source:HGNC Symbol;Acc:HGNC:28669]	722205	serine/threonine kinase-like domain containing 1 [Source:HGNC Symbol;Acc:HGNC:28669]	STKLD1	ENSG00000198870	169436	22.1483	26.4539	24.9846	40.0893	16.5575	17.8407	14.5918	20.1612	23.7343	22.6485	43.2617	33.2711	23.5498	26.3982	24.7726	25.4575	32.0493	0.533991	32.0365	1.14065	11.6878	3.1608	24.3459	4.19791	protein_coding	23.6421
ENSMMUG00000000946	-0.383373	4.01259	1.0006	0.317166	0.791043	-0.322315	4.36018	0.471091	0.492486	0.91027	-0.30087	2.37856	0.408218	0.522875	0.99952	CPM	carboxypeptidase M [Source:HGNC Symbol;Acc:HGNC:2311]	718315	carboxypeptidase M [Source:HGNC Symbol;Acc:HGNC:2311]	CPM	ENSG00000135678	1368	3.36638	2.47822	3.79747	3.50572	3.09058	2.16933	3.69641	3.08439	4.20869	3.7484	3.00838	5.32884	4.52986	3.64082	9.76177	1.24531	4.47762	0.0541085	2.84043	0.186707	2.61794	0.840733	4.31714	0.541377	protein_coding	3.22848
ENSMMUG00000000955	1.79121	4.89688	22.0756	2.62122e-06	0.000149281	-0.0435402	5.56834	0.0175019	0.894751	0.993219	-0.0991118	1.94615	0.0325064	0.856921	0.99952		ubiquitin carboxyl-terminal hydrolase 15 [Source:RefSeq peptide;Acc:NP_001253886]	716793	Ubiquitin carboxyl-terminal hydrolase [Source:UniProtKB/TrEMBL;Acc:F6QY38]	USP15	ENSG00000135655	9958	1.15478	8.01538	7.81598	7.2155	2.33238	5.95323	2.53599	5.96356	7.69986	6.61284	3.71513	7.05076	1.74813	8.20722	13.3945	5.55338	2.12674	0.0371222	0.974367	0.0853959	1.19739	0.384534	1.72775	0.278566	protein_coding	3.12556
ENSMMUG00000000960	0.422164	3.63798	0.845606	0.357798	0.823423	-0.343581	4.42126	0.713182	0.398389	0.87515	0.324204	2.30174	0.298133	0.585055	0.99952	WDR1	WD repeat domain 1 [Source:HGNC Symbol;Acc:HGNC:12754]	712989	WD repeat domain 1 [Source:HGNC Symbol;Acc:HGNC:12754]	WDR1	ENSG00000071127	9948	3.27217	5.16187	10.1508	5.11142	3.1543	1.58147	1.61683	4.49711	8.86364	5.46525	5.26356	6.65963	3.71511	4.55005	4.7443	3.63137	6.52848	0.0788915	2.07071	0	3.18085	2.86022	4.19633	0.78934	protein_coding	3.95572
ENSMMUG00000000966	-0.682485	5.79462	5.46715	0.0193772	0.170738	0.354826	6.14015	1.87545	0.170852	0.703284	0.168113	4.04358	0.208137	0.648231	0.99952	TPX2	TPX2, microtubule nucleation factor [Source:HGNC Symbol;Acc:HGNC:1249]	712961	Uncharacterized protein [Source:UniProtKB/TrEMBL;Acc:F6QQI0]	TPX2	ENSG00000088325	22974	10.3458	4.10345	7.33583	8.61921	7.48999	4.76209	7.98449	6.79544	7.88383	8.74567	8.55875	9.02403	8.05456	4.93238	8.57158	8.69312	7.25851	0.0570137	6.73412	0.393463	7.356	2.5838	4.35939	1.3548	protein_coding	7.34592
ENSMMUG00000000971	0.250743	4.14645	0.281092	0.595986	0.925364	-0.253643	3.90684	0.323716	0.569383	0.934213	-0.114765	2.37095	0.0441494	0.833576	0.99952	TTLL9	tubulin tyrosine ligase like 9 [Source:HGNC Symbol;Acc:HGNC:16118]	100424963	tubulin tyrosine ligase-like family, member 9 [Source:HGNC Symbol;Acc:HGNC:16118]	TTLL9	ENSG00000131044	164395	11.5828	8.22234	9.79952	8.04147	4.78521	9.33006	11.4465	17.3659	7.24045	4.14552	10.8686	5.8934	7.30592	4.02654	5.03813	5.62374	7.99939	0.139629	18.3246	0.160602	5.62975	3.25432	6.49865	1.57167	protein_coding	6.86955
ENSMMUG00000000975	0.385648	4.05834	0.509493	0.475358	0.882906	-0.472031	4.77223	1.32647	0.249434	0.781976	0.526789	2.07167	0.688186	0.406782	0.99952	PKHD1L1	PKHD1 like 1 [Source:HGNC Symbol;Acc:HGNC:20313]	NA	polycystic kidney and hepatic disease 1 (autosomal recessive)-like 1 [Source:HGNC Symbol;Acc:HGNC:20313]	PKHD1L1	ENSG00000205038	93035	1.16579	0.315263	1.40901	0.809361	0.45869	1.60981	1.31665	1.58139	2.08212	1.90739	1.42877	1.3558	0.588264	0.926321	4.05664	1.29376	0.511192	0.0481833	0.421565	0.0184735	1.16563	0.249556	0.320366	0.160698	protein_coding	1.04598
ENSMMUG00000000983	0.392248	4.0346	0.746467	0.387597	0.843732	-0.841933	4.27046	3.98922	0.0457923	0.411309	-0.822112	2.02977	0.905944	0.341193	0.99952			708406	Fructose-bisphosphate aldolase [Source:UniProtKB/TrEMBL;Acc:F6SYL4]	ALDOA	ENSG00000149925	226	3.93714	3.86453	4.19458	1.51856	1.20486	1.69142	1.72925	4.1539	3.64612	1.67007	6.09864	2.671	2.64894	1.62214	2.53708	1.94193	5.37107	0.126565	3.32202	0	1.0206	0.109253	0.280505	0.263819	protein_coding	1.83559
ENSMMUG00000000987	0.569683	5.33629	3.07796	0.0793601	0.419449	0.757173	5.65197	4.71662	0.0298725	0.343656	-0.335228	3.6747	0.667008	0.414097	0.99952	DLEC1	deleted in lung and esophageal cancer 1 [Source:HGNC Symbol;Acc:HGNC:2899]	697163	deleted in lung and esophageal cancer 1 [Source:HGNC Symbol;Acc:HGNC:2899]	DLEC1	ENSG00000008226	9940	4.45033	6.5524	7.32117	9.01161	3.47287	7.1696	3.66497	6.85768	3.70924	6.72513	9.54496	9.05746	8.23411	8.59489	3.01117	9.46616	9.78976	0.107297	9.85697	0.370238	2.59568	1.29668	7.13404	1.11828	protein_coding	6.79141
ENSMMUG00000001002	0.0841278	6.13819	0.096374	0.756225	0.966387	0.628756	6.32741	6.29874	0.0120824	0.216494	0.0747044	4.42963	0.0387068	0.844031	0.99952	SLC23A1	solute carrier family 23 member 1 [Source:HGNC Symbol;Acc:HGNC:10974]	693491	solute carrier family 23 (ascorbic acid transporter), member 1 [Source:HGNC Symbol;Acc:HGNC:10974]	SLC23A1	ENSG00000170482	9963	11.7883	17.7106	17.4139	21.8245	17.0068	14.4696	15.163	20.4795	15.4397	19.2873	13.8456	22.0879	19.8282	15.0911	15.6268	19.6236	24.4672	0.433089	14.9199	1.12081	11.7867	2.1029	16.1975	4.46864	protein_coding	15.5333
ENSMMUG00000001005	-0.0441332	5.12664	0.0201607	0.887089	0.981529	-0.644819	5.37332	3.17457	0.0747927	0.511717	0.449677	3.62059	1.16044	0.281374	0.99952	DDX21	DExD-box helicase 21 [Source:HGNC Symbol;Acc:HGNC:2744]	712432	DEAD (Asp-Glu-Ala-Asp) box helicase 21 [Source:HGNC Symbol;Acc:HGNC:2744]	DDX21	ENSG00000165732	9188	9.32137	7.71987	13.801	5.25807	7.381	6.00678	6.52494	7.57003	14.5671	5.56027	4.99806	10.276	10.2892	11.3414	16.8937	6.46538	8.22583	0.393289	5.89879	0.452361	10.4204	4.07392	7.47124	1.40536	protein_coding	7.42612
ENSMMUG00000001008	1.28756	5.2594	10.9916	0.000915245	0.0191382	0.293078	5.50273	1.04816	0.305931	0.825637	-0.125429	2.35599	0.0366424	0.848195	0.99952	SYNE2	spectrin repeat containing nuclear envelope protein 2 [Source:HGNC Symbol;Acc:HGNC:17084]	706759	Uncharacterized protein [Source:UniProtKB/TrEMBL;Acc:F6SQE4]	SYNE2	ENSG00000054654	23224	1.87907	2.01568	1.58977	1.43502	0.414029	1.75579	0.43329	2.62945	1.48785	1.61406	1.30981	2.10339	0.94819	1.74193	2.28853	1.72041	0.576773	0.0271824	0.356736	0	1.02291	0.0938571	0.240977	0.147317	protein_coding	1.37241
ENSMMUG00000001016	-0.471154	3.64204	0.674794	0.411385	0.854866	0.125474	3.58157	0.0628552	0.802039	0.972004	0.386524	1.95296	0.343461	0.557838	0.99952		DNA dC->dU-editing enzyme APOBEC-3H isoform 1 [Source:RefSeq peptide;Acc:NP_001332864]	723811	Macaca mulatta apolipoprotein B mRNA editing enzyme, catalytic polypeptide-like 3H (APOBEC3H), mRNA. [Source:RefSeq mRNA;Acc:NM_001042372]	APOBEC3H	ENSG00000100298	164668	11.5701	8.11194	5.80077	4.46259	1.41629	2.48529	6.77567	4.49735	2.14297	6.1348	4.13587	5.23285	7.13575	2.38349	7.45572	2.85337	7.10279	0.495916	4.88122	0.285201	1.9995	0.642124	4.12161	0.930343	protein_coding	4.29923
ENSMMUG00000001021	0.671724	4.85349	2.26452	0.132368	0.545417	-0.322804	5.33002	0.988363	0.320143	0.833535	-0.512916	3.09337	1.5197	0.217665	0.99952	MIA3	MIA family member 3, ER export factor [Source:HGNC Symbol;Acc:HGNC:24008]	704405	melanoma inhibitory activity family, member 3 [Source:HGNC Symbol;Acc:HGNC:24008]	MIA3	ENSG00000154305	375056	1.73673	5.4794	7.83653	3.13493	1.33933	2.23833	4.80562	6.94363	4.34256	3.31511	5.21485	5.65544	4.03128	4.82995	9.66939	5.78213	5.54406	0.100493	4.8358	0.0385292	3.24146	1.12772	4.23174	0.586527	protein_coding	4.28715
ENSMMUG00000001024	0.879247	4.25679	3.83066	0.0503232	0.313904	-1.00943	4.61247	6.32007	0.0119379	0.214971	-0.968051	1.32133	0.494054	0.482125	0.99952		ELK4, ETS transcription factor [Source:HGNC Symbol;Acc:HGNC:3326]	699281	ETS domain-containing protein Elk-4 isoform a; Uncharacterized protein [Source:UniProtKB/TrEMBL;Acc:F6XTS0]	ELK4	ENSG00000158711	2005	6.49928	12.9867	17.107	7.52033	4.77345	9.07443	5.70916	12.9924	11.7368	3.1015	10.4546	10.2881	4.91937	3.01248	17.5901	3.00531	0.664977	0.208929	1.37097	0	8.42385	0	0	0.130651	protein_coding	5.31426
ENSMMUG00000001028	0.828279	5.1758	3.30084	0.0692445	0.3865	-0.582086	5.77617	2.77351	0.0958357	0.565378	-0.000880191	3.46004	1.33719e-06	0.999077	0.99952		SNF-related serine/threonine-protein kinase [Source:RefSeq peptide;Acc:NP_001244590]	715803	Uncharacterized protein [Source:UniProtKB/TrEMBL;Acc:F6SIC4]	SNRK	ENSG00000163788	54861	0.695899	5.92804	11.9715	4.83136	1.91666	4.26022	5.96016	6.78181	5.22013	2.98879	6.71646	7.78974	5.44291	9.35413	17.758	6.95062	4.69928	0	3.52305	0.308769	5.953	2.43315	5.57775	0.629514	protein_coding	5.33152
ENSMMUG00000001038	0.0171644	4.21321	0.00155177	0.968577	0.997337	-0.0215134	4.12594	0.00158721	0.968221	0.998752	-0.300216	2.29866	0.333159	0.563805	0.99952		coagulation factor X precursor [Source:RefSeq peptide;Acc:NP_001098054]	714132	Macaca mulatta coagulation factor X (F10), mRNA. [Source:RefSeq mRNA;Acc:NM_001104584]	F10	ENSG00000126218	2159	11.2102	6.28767	12.6457	9.51229	6.86115	12.8426	9.02672	9.95987	9.34338	5.94395	8.01442	8.4501	7.54229	3.46401	0	3.45576	6.11718	0	9.45874	0.414494	8.71783	1.55537	6.38943	1.3521	protein_coding	7.20172
ENSMMUG00000001039	0.240476	5.2895	0.49385	0.482215	0.883334	0.705078	5.5515	3.26037	0.0709732	0.499769	0.279719	3.57101	0.529746	0.466713	0.99952	PROZ	protein Z, vitamin K dependent plasma glycoprotein [Source:HGNC Symbol;Acc:HGNC:9460]	696982	Uncharacterized protein [Source:UniProtKB/TrEMBL;Acc:F6SAZ0]	PROZ	ENSG00000126231	8858	32.9719	29.5654	34.2578	28.9151	32.501	23.484	12.5762	39.0271	34.7131	56.3125	14.8878	44.7369	24.5189	25.7394	18.1158	21.1845	40.4824	0.502071	19.7672	2.11743	17.5441	9.10131	23.3675	5.02341	protein_coding	24.0014
ENSMMUG00000001044	1.07873	3.75272	3.95574	0.0467117	0.299923	-0.119674	4.52775	0.0759186	0.782907	0.9673	-0.200512	2.29593	0.152417	0.696236	0.99952		AKT serine/threonine kinase 1 [Source:HGNC Symbol;Acc:HGNC:391]	697747	RAC-alpha serine/threonine-protein kinase; Uncharacterized protein [Source:UniProtKB/TrEMBL;Acc:F6SAS5]	AKT1	ENSG00000142208	207	1.57937	0.996588	5.04794	3.65499	1.73997	4.07106	2.08105	4.20967	3.07152	7.03441	4.51653	1.78577	0.796962	3.90429	7.93839	3.5055	4.84783	0.0507712	1.99893	0	2.45647	0.920358	3.03815	0.69848	protein_coding	2.74731
ENSMMUG00000001045	-0.513773	5.70574	3.32846	0.0680908	0.384658	-0.0646418	6.00925	0.0527023	0.818426	0.977646	-0.0180688	4.00028	0.00185125	0.965681	0.99952	IQCB1	IQ motif containing B1 [Source:HGNC Symbol;Acc:HGNC:28949]	715032	Uncharacterized protein [Source:UniProtKB/TrEMBL;Acc:F6QNF6]	IQCB1	ENSG00000173226	9657	21.2076	9.92863	20.8365	14.7236	15.8273	11.903	12.6199	12.6502	11.9741	16.9762	22.7428	13.9234	21.0578	13.9522	25.3925	18.6008	19.3188	0.197927	12.9878	0.455312	19.1527	6.83416	9.21198	2.64045	protein_coding	13.9378
ENSMMUG00000001053	-0.236921	4.97108	0.525982	0.468301	0.880848	0.31769	5.47873	0.923607	0.33653	0.842279	0.0364803	3.22609	0.00847742	0.92664	0.99952			706610	Uncharacterized protein [Source:UniProtKB/TrEMBL;Acc:F6QNA4]	INO80D	ENSG00000114933	54891	3.14502	1.77562	1.9606	2.75806	2.00595	1.38668	1.74485	1.98539	2.48333	2.5277	2.13011	3.48116	2.2552	2.45515	5.18392	3.12286	2.13393	0.0798166	1.88549	0.055083	2.05961	0.578752	1.80435	0.399298	protein_coding	2.03278
ENSMMUG00000001054	3.66362	4.02567	40.578	1.88917e-10	3.89225e-08	-1.1914	4.98739	6.57333	0.0103518	0.198698	1.04838	1.32384	1.46482	0.226164	0.99952		elongation factor 1-beta [Source:RefSeq peptide;Acc:NP_001253314]	707019	Elongation factor 1-beta; Uncharacterized protein [Source:UniProtKB/TrEMBL;Acc:F6QN95]	EEF1B2	ENSG00000114942	619569	3.10603	45.0779	96.3539	23.7203	3.42187	32.0249	2.04632	23.2842	38.8319	23.7154	56.6247	31.6074	1.56732	34.5522	28.8218	6.89398	7.62707	0.299543	3.93114	0.344534	4.83094	0.775711	0	2.62241	protein_coding	7.26052
ENSMMUG00000001058	0.630357	4.59195	1.71604	0.190204	0.636669	-0.386666	4.96254	0.844148	0.358213	0.855656	0.00342134	3.12489	2.9248e-05	0.995685	0.99952	TTC28	tetratricopeptide repeat domain 28 [Source:HGNC Symbol;Acc:HGNC:29179]	713605	Uncharacterized protein [Source:UniProtKB/TrEMBL;Acc:F6QN66]	TTC28	ENSG00000100154	23331	2.60167	2.00648	5.70663	4.21457	0.63694	1.67654	3.23763	5.48982	4.09592	0.82769	2.48	2.15723	2.04217	4.01967	4.35893	3.36848	5.85621	0.111513	3.29281	0.160327	2.47286	1.22731	1.66823	0.313799	protein_coding	2.47643
ENSMMUG00000001060	-0.606877	3.77922	0.894983	0.344131	0.816882	0.0775349	4.59638	0.038321	0.8448	0.982105	1.00534	2.04869	1.78199	0.181906	0.99952	RYR2	ryanodine receptor 2 [Source:HGNC Symbol;Acc:HGNC:10484]	722551	Uncharacterized protein [Source:UniProtKB/TrEMBL;Acc:F6QN17]	RYR2	ENSG00000198626	6262	1.45897	0	1.15206	0.607745	0.401833	0.564106	1.05732	0.437485	1.82402	1.39246	0.782292	1.48467	0.588966	1.3525	1.69228	1.45722	0.17913	0.0281404	0	0.0323672	1.1346	0.291496	0.280654	0.158375	protein_coding	0.598355
ENSMMUG00000001062	1.65934	5.54466	22.0093	2.7133e-06	0.000150846	-0.986836	6.25296	9.29571	0.00229691	0.0869846	-0.382773	2.44453	0.529295	0.466903	0.99952			700688	Uncharacterized protein [Source:UniProtKB/TrEMBL;Acc:F6QN28]	NA	NA	NA	14.2784	34.6528	70.003	15.2507	9.0752	19.8179	10.1306	45.0106	39.3639	22.0137	50.6474	35.7661	7.75922	27.491	35.6714	14.0175	14.8338	0.211846	6.95057	0.121833	3.4166	1.64582	6.33844	1.32475	protein_coding	14.5561
ENSMMUG00000001063	0.910988	3.83837	2.16533	0.141154	0.561173	-1.00784	4.70322	5.90047	0.0151369	0.245206	1.11054	1.14824	1.24474	0.26456	0.99952	ICE1	interactor of little elongation complex ELL subunit 1 [Source:HGNC Symbol;Acc:HGNC:29154]	710176	interactor of little elongator complex ELL subunit 1 [Source:HGNC Symbol;Acc:HGNC:29154]	ICE1	ENSG00000164151	23379	2.09531	1.32215	3.98863	1.45469	0.432821	0.8439	1.03533	1.04716	2.40129	1.74982	1.68524	1.59917	0.396491	4.12759	7.29114	1.45333	0.160787	0	0	0	0.407367	0.392469	0.335886	0.063181	protein_coding	1.04124
ENSMMUG00000001074	0.367696	4.33941	0.814833	0.366695	0.833182	-0.599157	4.55251	2.46783	0.116198	0.61483	-0.450156	2.5246	0.748058	0.387092	0.99952	ULK4	unc-51 like kinase 4 [Source:HGNC Symbol;Acc:HGNC:15784]	NA	Uncharacterized protein [Source:UniProtKB/TrEMBL;Acc:F6QMN0]	ULK4	NA	NA	3.88771	2.72573	6.09106	1.79939	1.18973	3.06201	2.8459	3.66999	4.68045	2.47365	4.63237	2.63747	3.92353	5.6062	3.50732	3.8351	2.65182	0.0416587	2.18688	0.0958317	3.02337	0.647288	4.98571	0.573116	protein_coding	2.93463
ENSMMUG00000001084	0.0560599	3.64635	0.00926145	0.923333	0.988153	-0.604352	4.29134	2.18665	0.139212	0.648816	0.359247	1.04237	0.127369	0.721176	0.99952	KIAA0586	KIAA0586 [Source:HGNC Symbol;Acc:HGNC:19960]	702803	Uncharacterized protein [Source:UniProtKB/TrEMBL;Acc:F6QLU3]	KIAA0586	ENSG00000100578	9786	1.81548	0.687342	3.27674	0.756249	1.60007	0.701947	1.19608	1.08877	2.11841	2.77234	3.11503	1.97062	1.46576	4.37575	5.05391	2.01477	0.668704	0	0	0.0402762	0.847108	0.181362	0	0.0875888	protein_coding	1.14242
ENSMMUG00000001091	0.361469	5.6122	1.24971	0.263608	0.736275	-0.394064	5.92114	1.53027	0.216073	0.747511	0.150347	3.81508	0.14351	0.704816	0.99952	NSD3	nuclear receptor binding SET domain protein 3 [Source:HGNC Symbol;Acc:HGNC:12767]	NA	Uncharacterized protein [Source:UniProtKB/TrEMBL;Acc:F6QLP6]	WHSC1L1	ENSG00000147548	54904	2.94874	7.44265	9.22306	3.90828	4.42989	5.3551	4.062	4.9569	4.69197	3.8377	6.32438	5.63765	7.3045	6.4611	13.3702	7.43736	4.77237	0.103409	4.74991	0.118941	4.37784	2.47708	5.67232	0.937648	protein_coding	4.76114
ENSMMUG00000001097	0.113369	4.89531	0.0894464	0.764882	0.967948	-0.0418677	5.03639	0.0112315	0.915599	0.996775	0.0651654	2.97957	0.0161454	0.898889	0.99952	GSTZ1	glutathione S-transferase zeta 1 [Source:HGNC Symbol;Acc:HGNC:4643]	705723	Maleylacetoacetate isomerase isoform 1; Uncharacterized protein [Source:UniProtKB/TrEMBL;Acc:F6PW84]	GSTZ1	ENSG00000100577	2954	6.41498	10.4088	14.9898	8.27111	13.6298	11.8111	11.4715	12.3659	10.6935	10.4958	14.7415	19.2731	8.32383	9.345	9.56678	5.08513	18.0028	0.176759	12.7586	0.304962	2.85072	3.20421	4.70101	1.98961	protein_coding	9.98779
ENSMMUG00000001099	-0.210385	6.64189	0.73886	0.390026	0.846865	0.0662607	7.04295	0.0632971	0.801359	0.972004	-0.216682	4.98115	0.411772	0.521072	0.99952	SAMD15	sterile alpha motif domain containing 15 [Source:HGNC Symbol;Acc:HGNC:18631]	706090	sterile alpha motif domain containing 15 [Source:HGNC Symbol;Acc:HGNC:18631]	SAMD15	ENSG00000100583	161394	29.5846	17.9891	40.958	23.9005	20.741	19.4113	22.3261	24.1942	23.3131	20.5352	35.7641	37.2217	26.3286	22.4391	24.9568	31.0414	39.2955	0.31125	18.3815	0.715999	23.0072	8.32895	25.5234	5.38492	protein_coding	23.1601
ENSMMUG00000001106	0.658627	5.34725	4.09967	0.0428917	0.282649	-0.125013	5.71845	0.184409	0.667612	0.954307	0.117841	3.17293	0.0896	0.764686	0.99952			720117	Uncharacterized protein [Source:UniProtKB/TrEMBL;Acc:F6PVI3]	ZNF160	ENSG00000170949	90338	5.25847	9.48031	12.0756	7.04074	4.96559	6.05109	2.72203	8.63483	6.88726	6.81116	5.63912	7.38962	6.63365	5.91929	11.3274	6.87781	5.30337	0.144892	3.32769	0.208319	4.08937	1.31327	3.85349	0.815459	protein_coding	5.7792
ENSMMUG00000001107	-0.758667	4.1732	2.51925	0.112464	0.497606	-0.0094506	4.35124	0.000248395	0.987425	0.999651	0.42937	1.70818	0.430235	0.511874	0.99952	IGSF10	immunoglobulin superfamily member 10 [Source:HGNC Symbol;Acc:HGNC:26384]	709661	immunoglobulin superfamily, member 10 [Source:HGNC Symbol;Acc:HGNC:26384]	IGSF10	ENSG00000152580	285313	1.82753	0.658957	0.736271	1.45004	1.58193	0.841199	3.44005	1.95714	1.7408	2.49174	0.559948	1.0627	1.71263	1.69416	6.0565	2.02815	0.801362	0	0.66086	0.0579194	1.01516	0.195606	0.334811	0.251915	protein_coding	1.03893
ENSMMUG00000001110	0.166136	6.40315	0.319097	0.572151	0.914839	0.212807	6.61417	0.787227	0.37494	0.86588	-0.491979	4.65209	2.04932	0.152274	0.99952	B3GNTL1	UDP-GlcNAc:betaGal beta-1,3-N-acetylglucosaminyltransferase like 1 [Source:HGNC Symbol;Acc:HGNC:21727]	719689	UDP-GlcNAc:betaGal beta-1,3-N-acetylglucosaminyltransferase-like 1 [Source:HGNC Symbol;Acc:HGNC:21727]	B3GNTL1	ENSG00000277033	NA	18.6794	35.7813	25.9631	26.8631	23.1512	21.0651	17.1411	16.6702	23.3533	19.738	28.6166	37.5644	31.307	26.5928	31.726	23.3212	34.4015	0.450358	34.6181	0.370001	18.6769	7.49745	26.0939	4.26461	protein_coding	23.3372
ENSMMUG00000001118	0.307791	3.63559	0.445496	0.504482	0.89678	-0.743176	4.30687	3.24773	0.0715224	0.499769	0.337634	1.3101	0.199764	0.654912	0.99952		WD repeat domain 11 [Source:HGNC Symbol;Acc:HGNC:13831]	714990	Uncharacterized protein; WD repeat-containing protein 11 [Source:UniProtKB/TrEMBL;Acc:F6TAV6]	WDR11	ENSG00000120008	55717	1.0226	1.29053	2.30711	1.06493	0.704117	0.988462	1.34742	1.02212	1.06539	0.975984	3.28987	1.56092	0.774017	1.42196	3.55839	1.27671	0.470826	0	0.647127	0	0.397625	0.191541	0.327853	0.154175	protein_coding	1.00529
ENSMMUG00000001121	-0.278678	3.33926	0.258394	0.611226	0.927625	-0.732445	3.88004	2.28757	0.130414	0.637681	-0.205025	2.34461	0.146173	0.70222	0.99952	ZNF689	zinc finger protein 689 [Source:HGNC Symbol;Acc:HGNC:25173]	711017	Uncharacterized protein; Zinc finger protein 689 [Source:UniProtKB/TrEMBL;Acc:F6TAS4]	ZNF689	ENSG00000156853	115509	1.90609	1.20275	4.30037	2.20554	2.79989	1.22831	1.67437	1.27013	3.17736	2.4256	6.81357	2.58623	2.24426	4.12297	2.2109	1.41022	4.2905	0	4.82489	0.422865	2.47053	0.793392	4.07405	0.459803	protein_coding	2.22758
ENSMMUG00000001122	-0.309717	5.34292	0.847307	0.357315	0.823353	0.453476	5.50029	2.11922	0.145461	0.656367	0.235877	3.68346	0.238185	0.62552	0.99952		zinc finger protein 688 [Source:HGNC Symbol;Acc:HGNC:30489]	100430421	zinc finger protein 688 [Source:HGNC Symbol;Acc:HGNC:30489]	ZNF688	ENSG00000229809	146542	10.7202	7.54497	7.20928	7.72886	6.5865	3.4541	5.97612	5.15149	6.87308	5.11574	3.97945	10.0699	7.49004	8.40893	9.08674	8.46516	4.04987	0.397633	4.69661	0.137207	8.33679	2.47135	8.19584	1.14381	protein_coding	6.72979
ENSMMUG00000001128	0.523881	3.47037	0.726798	0.393923	0.84984	-0.26245	3.85093	0.260677	0.609656	0.945965	1.12152	1.90956	2.33921	0.126153	0.99952	IQCD	IQ motif containing D [Source:HGNC Symbol;Acc:HGNC:25168]	NA	IQ motif containing D [Source:HGNC Symbol;Acc:HGNC:25168]	IQCD	ENSG00000166578	115811	1.45598	0.459364	3.28486	4.04333	2.40605	4.22212	0.479616	3.63823	6.06762	0.694804	3.90344	3.45714	4.04084	4.04917	2.53322	2.82767	1.34072	0.140414	0	0.161504	3.96297	1.6363	1.40039	0.43903	protein_coding	2.46964
ENSMMUG00000001129	-0.50893	4.23842	1.29116	0.255834	0.728316	0.0601115	4.68015	0.0281118	0.866846	0.986698	-0.0923382	2.98413	0.04918	0.824496	0.99952	RITA1	RBPJ interacting and tubulin associated 1 [Source:HGNC Symbol;Acc:HGNC:25925]	712837	RBPJ interacting and tubulin associated 1 [Source:HGNC Symbol;Acc:HGNC:25925]	RITA1	ENSG00000139405	84934	12.3979	2.93366	6.55571	6.45553	3.84147	3.49533	4.084	7.35776	5.81249	5.1768	11.6334	7.88517	7.03806	3.59159	8.08901	7.73935	10.4651	0.149455	8.82639	0.257855	7.83371	2.51574	5.46541	1.49536	protein_coding	6.13401
ENSMMUG00000001132	-0.317754	5.40485	0.75276	0.385604	0.843732	0.315973	5.19866	0.562444	0.453277	0.899603	0.353589	3.52381	0.778574	0.377578	0.99952	CDKN2B	cyclin dependent kinase inhibitor 2B [Source:HGNC Symbol;Acc:HGNC:1788]	709209	Uncharacterized protein; p14-INK4b [Source:UniProtKB/TrEMBL;Acc:F6RQR7]	CDKN2B	ENSG00000147883	1030	5.69331	6.46649	6.74351	4.34791	10.6628	5.50324	9.3772	9.67405	4.27071	3.80364	7.32652	11.201	17.5246	14.2501	14.5283	13.5843	9.78623	0.274529	5.76458	0.378917	3.98478	2.55937	11.317	2.26609	protein_coding	6.605
ENSMMUG00000001147	-0.408178	7.30759	1.03411	0.309194	0.787744	-0.248822	7.35349	0.391241	0.531648	0.923934	-0.42555	5.85928	1.39816	0.237031	0.99952	CNOT11	CCR4-NOT transcription complex subunit 11 [Source:HGNC Symbol;Acc:HGNC:25217]	NA	Uncharacterized protein [Source:UniProtKB/TrEMBL;Acc:F6RQB9]	C2ORF29	NA	NA	70.1251	66.7617	78.4112	56.3722	81.9996	42.8109	89.1577	79.3145	53.3205	34.0512	106.865	90.1394	144.025	102.643	175.521	106.495	135.19	1.89833	98.0962	3.68459	49.7506	24.5801	198.005	21.2194	protein_coding	78.8629
ENSMMUG00000001155	-0.0595171	5.73936	0.0387361	0.843972	0.975908	0.0137264	6.04673	0.00198207	0.96449	0.998752	0.00184556	4.37544	3.44211e-05	0.995319	0.99952	ACSL5	acyl-CoA synthetase long chain family member 5 [Source:HGNC Symbol;Acc:HGNC:16526]	NA	acyl-CoA synthetase long-chain family member 5 [Source:HGNC Symbol;Acc:HGNC:16526]	ACSL5	ENSG00000197142	51703	13.6534	12.205	17.0061	11.4538	11.2813	7.69856	7.87074	15.0684	9.48311	11.945	11.5913	16.5955	19.8075	14.7664	31.0136	16.7305	20.605	0.32918	16.5603	0.504831	11.0603	6.25138	19.3334	3.36219	protein_coding	12.075
ENSMMUG00000001157	-0.202977	4.02688	0.114468	0.735114	0.961807	-0.0352423	4.33653	0.00740765	0.931413	0.996775	-0.108828	2.62537	0.037403	0.846647	0.99952	ZDHHC6	zinc finger DHHC-type containing 6 [Source:HGNC Symbol;Acc:HGNC:19160]	696538	zinc finger, DHHC-type containing 6 [Source:HGNC Symbol;Acc:HGNC:19160]	ZDHHC6	ENSG00000023041	64429	1.89788	2.79432	5.70912	4.83129	2.09087	0.407671	5.83503	2.84547	2.10911	3.01893	4.07052	3.86263	5.74609	8.79686	8.80551	4.56347	2.33019	0.06101	5.60478	0.140348	3.93581	0.947968	7.30168	1.37347	protein_coding	3.44078
ENSMMUG00000001158	0.855916	4.54073	5.36467	0.0205486	0.17859	0.232233	4.84926	0.405911	0.524052	0.919918	-0.0107122	2.46897	0.000523681	0.981743	0.99952	HAUS3	HAUS augmin like complex subunit 3 [Source:HGNC Symbol;Acc:HGNC:28719]	NA	Uncharacterized protein [Source:UniProtKB/TrEMBL;Acc:F6RPM9]	HAUS3	ENSG00000214367	79441	1.43745	3.40138	4.25651	3.99186	2.17748	4.39996	1.65729	4.6695	2.69567	4.45874	2.69763	2.68175	3.62673	3.99763	6.25244	4.38692	2.2061	0.0693133	2.27413	0.0797242	2.23573	0.717989	2.53471	0.433442	protein_coding	2.68871
ENSMMUG00000001167	0.377755	4.0497	0.584791	0.444441	0.867388	-0.774076	4.2076	1.52397	0.217019	0.747511	0.328866	2.54551	0.201326	0.653653	0.99952	TRMT1	tRNA methyltransferase 1 [Source:HGNC Symbol;Acc:HGNC:25980]	718227	tRNA methyltransferase 1 homolog (S. cerevisiae) [Source:HGNC Symbol;Acc:HGNC:25980]	TRMT1	ENSG00000104907	55621	4.51496	9.25909	7.00307	2.35092	8.08287	5.0916	6.69275	11.8462	13.1709	4.30914	16.9463	11.4862	3.41742	3.13909	1.30924	2.50529	19.4019	0.43542	4.28577	0.876435	4.38895	0.845688	2.17129	0.816852	protein_coding	4.34904
ENSMMUG00000001181	2.24204	4.04139	15.7115	7.3776e-05	0.00233231	3.92529	4.79462	32.041	1.5095e-08	2.11511e-05	3.10779	2.45628	18.0183	2.18786e-05	0.00215797	SLC26A10	solute carrier family 26 member 10 [Source:HGNC Symbol;Acc:HGNC:14470]	715269	solute carrier family 26, member 10 [Source:HGNC Symbol;Acc:HGNC:14470]	SLC26A10	ENSG00000135502	65012	2.72378	19.7651	4.60887	38.7658	1.50037	7.02091	6.28069	13.6124	1.1351	31.1953	0	6.46744	0.687218	12.625	0	20.4037	2.50816	0.262679	1.72367	0.604267	3.17731	1.70062	0	6.57051	protein_coding	2.95054
ENSMMUG00000001185	1.50013	4.62385	15.2436	9.44981e-05	0.00289065	-0.129522	5.05215	0.114326	0.735272	0.963763	0.734218	1.84033	0.898659	0.343142	0.99952		transformer-2 protein homolog beta [Source:RefSeq peptide;Acc:NP_001248265]	574337	Uncharacterized protein [Source:UniProtKB/TrEMBL;Acc:F6R8W2]	TRA2B	ENSG00000136527	6434	2.31686	5.29954	4.73706	3.41807	1.27623	3.35926	0.953998	3.90785	5.55174	4.42247	2.174	2.35767	1.46138	3.49013	3.69511	2.89259	0.355575	0.0279295	0	0	1.1261	0.361638	1.2999	0.419168	protein_coding	2.24543
ENSMMUG00000001186	-0.570689	6.10153	4.44584	0.0349864	0.246064	0.286541	6.01486	0.877385	0.348919	0.848719	0.0591614	4.56876	0.0210143	0.88474	0.99952	PPRC1	peroxisome proliferator-activated receptor gamma, coactivator-related 1 [Source:HGNC Symbol;Acc:HGNC:30025]	712721	peroxisome proliferator-activated receptor gamma, coactivator-related 1 [Source:HGNC Symbol;Acc:HGNC:30025]	PPRC1	ENSG00000148840	23082	13.003	6.31147	12.4115	6.71274	11.754	7.94955	10.1043	8.49793	8.89244	8.9099	5.00562	10.4047	11.1039	7.72694	6.96108	9.80526	9.41518	0.160769	7.59564	0.739667	17.372	3.33069	7.69634	2.13134	protein_coding	8.22374
ENSMMUG00000001190	0.328457	6.21332	1.32075	0.250458	0.723787	0.346697	6.6403	1.63136	0.201514	0.732463	0.197778	4.902	0.292829	0.588414	0.99952	TMPRSS9	transmembrane serine protease 9 [Source:HGNC Symbol;Acc:HGNC:30079]	NA	transmembrane protease, serine 9 [Source:HGNC Symbol;Acc:HGNC:30079]	TMPRSS9	ENSG00000178297	360200	16.7307	20.6743	26.737	36.7823	15.3599	20.6644	14.2374	22.297	25.5651	29.9399	33.6408	31.2132	32.0108	34.2505	22.6405	20.5013	41.5113	1.07566	36.1742	1.77851	14.6373	4.52658	23.2439	6.97875	protein_coding	22.4687
ENSMMUG00000001195	-0.507567	9.92203	0.690548	0.405978	0.853624	0.129694	9.9985	0.0789949	0.778664	0.9673	-0.2139	8.93711	0.178097	0.673014	0.99952			NA	Uncharacterized protein [Source:UniProtKB/TrEMBL;Acc:H9H2R1]	NA	NA	NA	3006.62	1843.25	2668.51	2478.33	2484.26	1859.74	1411.09	1080.46	1944.41	1789.87	2038.08	2043.13	3392.04	2116.03	2513.51	2100.76	4382.86	71.2769	4148.95	132.734	1548.35	538.678	5954.53	1183.74	protein_coding	2040.61
ENSMMUG00000001201	0.995481	3.69516	4.59239	0.0321142	0.232878	-0.359526	3.55573	0.443938	0.505228	0.915242	0.426463	2.12663	0.387281	0.533732	0.99952	CCNK	cyclin K [Source:HGNC Symbol;Acc:HGNC:1596]	716572	Uncharacterized protein [Source:UniProtKB/TrEMBL;Acc:F7DAF2]	CCNK	ENSG00000090061	8812	1.31134	2.75819	2.2189	1.21388	1.44468	1.97176	1.72788	2.62143	2.18593	0	1.87502	2.07579	0.66171	2.83648	1.01403	1.45529	4.0251	0	1.10646	0.0484865	1.69965	0.764163	0.280283	0.738107	protein_coding	1.44999
ENSMMUG00000001205	0.743079	3.6458	1.80318	0.179328	0.617598	-0.359578	4.44507	0.608804	0.435238	0.887881	1.39491	1.53773	1.96732	0.160732	0.99952	TTC37	tetratricopeptide repeat domain 37 [Source:HGNC Symbol;Acc:HGNC:23639]	NA	tetratricopeptide repeat domain 37 [Source:HGNC Symbol;Acc:HGNC:23639]	TTC37	ENSG00000198677	9652	1.08615	1.02805	2.45048	0.942592	0.598299	0.349963	0.715581	1.49275	1.58424	3.62823	2.91194	0.921071	1.09616	3.27237	3.77953	1.6574	1.00017	0	0	0	0.422335	0.67815	0	0.163756	protein_coding	0.971381
ENSMMUG00000001209	-0.462281	4.06024	0.911585	0.339694	0.811859	-0.297873	4.29166	0.459562	0.497829	0.912994	-0.541333	2.5582	0.934168	0.333782	0.99952	ARSK	arylsulfatase family member K [Source:HGNC Symbol;Acc:HGNC:25239]	698368	arylsulfatase family, member K [Source:HGNC Symbol;Acc:HGNC:25239]	ARSK	ENSG00000164291	153642	2.94408	0.743089	5.64586	3.67913	2.91911	4.17383	4.26718	4.41403	4.41687	1.12395	5.68295	2.79622	6.23953	2.18338	3.41488	5.22763	2.89176	0	5.96188	0.0653142	3.20534	1.32348	7.17359	0.781215	protein_coding	3.31011
ENSMMUG00000001210	0.335029	3.63793	0.450485	0.502105	0.895453	-0.664747	4.25817	1.8319	0.175904	0.706552	-1.02605	1.70507	2.22409	0.135873	0.99952			NA	Elongation factor 1-alpha [Source:UniProtKB/TrEMBL;Acc:F7DAA2]	NA	NA	NA	0	9.03789	17.1671	3.72898	9.86221	5.76871	7.07727	8.94768	5.96896	10.2526	13.4399	6.07308	7.22752	9.95833	31.1504	13.9085	6.59462	0.172663	9.06399	0.198598	5.56933	1.34141	6.88812	0.215946	protein_coding	6.98269
ENSMMUG00000001212	-0.0159012	3.50314	0.000663033	0.979457	0.998203	-0.181005	3.73685	0.0455627	0.830973	0.97885	-0.857064	3.01336	1.13772	0.286135	0.99952	RFESD	Rieske Fe-S domain containing [Source:HGNC Symbol;Acc:HGNC:29587]	698621	Uncharacterized protein [Source:UniProtKB/TrEMBL;Acc:F7DA85]	RFESD	ENSG00000175449	317671	7.23209	20.5356	12.2373	10.0419	7.9675	2.33022	2.38233	10.843	0	0	7.75561	7.3595	36.4936	20.1129	58.7202	32.104	33.298	0	50.3431	0.401108	0	5.41852	97.3838	10.9037	protein_coding	9.00471
ENSMMUG00000001220	-0.224668	6.04122	0.637922	0.424464	0.862371	0.130164	6.3121	0.228159	0.632892	0.947662	0.0759579	4.61331	0.0404315	0.840639	0.99952	ADGRE1	adhesion G protein-coupled receptor E1 [Source:HGNC Symbol;Acc:HGNC:3336]	NA	egf-like module containing, mucin-like, hormone receptor-like 1 [Source:HGNC Symbol;Acc:HGNC:3336]	EMR1	ENSG00000174837	2015	28.3136	15.4838	25.1967	24.899	14.9032	15.8129	14.0939	16.9801	17.3057	13.8117	16.1937	20.9157	19.6847	14.5818	27.0029	18.8531	24.3342	0.728146	9.55603	0.907307	26.9118	5.02838	21.3827	4.93281	protein_coding	16.5869
ENSMMUG00000001244	-0.000909178	3.65712	4.49355e-06	0.998309	0.99978	0.798906	4.23685	3.30595	0.0690296	0.490986	-0.375387	1.98058	0.328891	0.566313	0.99952	EPB41L5	erythrocyte membrane protein band 4.1 like 5 [Source:HGNC Symbol;Acc:HGNC:19819]	700409	Band 4.1-like protein 5 isoform 3; Uncharacterized protein [Source:UniProtKB/TrEMBL;Acc:F7D3Q6]	EPB41L5	ENSG00000115109	57669	1.48896	0.469769	0.839817	1.55059	0.956881	0.639667	0.653973	1.24021	2.06835	1.42108	0.798371	2.69367	1.25223	2.07044	1.43922	1.92781	0.761718	0.0239324	1.25633	0.0550541	1.15792	0.371859	1.27299	0.0598632	protein_coding	1.19907
ENSMMUG00000001246	0.760491	3.93066	2.96685	0.0849874	0.437257	0.32182	4.51183	0.807028	0.369	0.861508	-0.360409	2.93972	0.67915	0.40988	0.99952	OAZ2	ornithine decarboxylase antizyme 2 [Source:HGNC Symbol;Acc:HGNC:8096]	707593	Macaca mulatta ornithine decarboxylase antizyme 2 (OAZ2), mRNA. [Source:RefSeq mRNA;Acc:NM_001134909]	OAZ2	ENSG00000180304	4947	12.5838	39.7022	35.4883	26.2094	20.7952	13.5153	11.054	33.541	20.9766	40.0339	35.986	48.3764	21.1663	27.2194	43.7885	30.258	51.5009	1.21358	42.4713	0.930571	35.8824	13.6185	48.4136	5.0593	protein_coding	28.7387
ENSMMUG00000001247	-0.141992	5.97258	0.181446	0.670134	0.940521	0.200669	6.52972	0.67357	0.41181	0.87908	0.0173995	4.4997	0.00319016	0.954958	0.99952		zinc finger protein 609 [Source:HGNC Symbol;Acc:HGNC:29003]	707377	Uncharacterized protein; Zinc finger protein 609 [Source:UniProtKB/TrEMBL;Acc:F7D3M2]	ZNF609	ENSG00000180357	23060	11.2932	4.85177	9.6223	9.00815	4.36778	4.3355	5.54058	9.4866	8.61152	8.02644	10.8223	10.9216	6.18361	5.12314	7.52503	8.26638	8.70289	0.208552	7.60277	0.399795	7.28753	1.92028	6.77914	1.50702	protein_coding	7.40628
ENSMMUG00000001260	0.415675	4.24075	0.86426	0.352549	0.82041	-1.47167	5.01212	16.5419	4.75863e-05	0.0072476	-0.618068	2.03316	0.993577	0.31887	0.99952	MS4A1	membrane spanning 4-domains A1 [Source:HGNC Symbol;Acc:HGNC:7315]	696843	Uncharacterized protein [Source:UniProtKB/TrEMBL;Acc:F6Q9M3]	MS4A1	ENSG00000156738	931	2.93574	2.08402	8.90016	2.03817	2.82998	3.07421	2.1759	3.11775	4.89373	3.50238	7.87063	2.24059	0.925871	3.40186	7.23606	1.42538	1.35167	0.0353901	1.39336	0.0407057	2.56843	0.45824	1.88244	0.177046	protein_coding	2.20825
ENSMMUG00000001266	-0.0941841	9.94462	0.0255946	0.872894	0.980412	0.218918	10.0019	0.224176	0.635876	0.947763	-0.296066	8.31658	0.629677	0.427474	0.99952		component of oligomeric golgi complex 1 [Source:HGNC Symbol;Acc:HGNC:6545]	695754	component of oligomeric golgi complex 1 [Source:HGNC Symbol;Acc:HGNC:6545]	COG1	ENSG00000166685	9382	203.337	198.511	258.047	220.41	224.541	170.898	148.18	185.744	162.281	166.605	215.484	211.148	290.149	238.733	211.378	233.641	376.247	5.3649	282.845	9.20287	146.195	51.3809	231.552	43.3241	protein_coding	207.242
ENSMMUG00000001267	0.0613949	4.12803	0.0163837	0.89815	0.984437	-0.359981	4.18739	0.806933	0.369029	0.861508	-0.770858	2.641	2.7463	0.0974796	0.99952	GTF3C5	general transcription factor IIIC subunit 5 [Source:HGNC Symbol;Acc:HGNC:4668]	714489	general transcription factor IIIC, polypeptide 5, 63kDa [Source:HGNC Symbol;Acc:HGNC:4668]	GTF3C5	ENSG00000148308	9328	4.08153	2.57546	2.3021	2.06084	1.22634	1.43464	1.22227	4.26504	3.09259	2.1248	2.38745	1.76206	3.3702	1.03191	3.87346	1.64712	3.87233	0.107351	3.28732	0.0411584	3.46265	0.463336	2.85506	0.402783	protein_coding	2.21345
ENSMMUG00000001268	0.0451474	7.63021	0.00958535	0.922008	0.988153	0.502088	7.78602	1.33613	0.247718	0.781631	-0.0139201	6.0185	0.001912	0.965122	0.99952		protein FAM104A [Source:RefSeq peptide;Acc:NP_001180725]	695865	Uncharacterized protein [Source:UniProtKB/TrEMBL;Acc:F7CXL2]	FAM104A	ENSG00000133193	84923	69.8519	84.9056	68.8437	87.8023	71.2845	55.4374	36.3315	59.1623	56.3813	70.8781	79.6393	76.3201	73.8347	51.8033	35.8203	59.5679	112.395	2.26913	89.3386	2.93619	37.1676	13.9561	53.748	15.3426	protein_coding	59.3651
ENSMMUG00000001269	0.566687	3.64231	1.22573	0.268238	0.74035	-0.852815	4.2714	4.43724	0.0351631	0.370668	0.137882	2.48223	0.0596401	0.807066	0.99952	C17orf80	chromosome 17 open reading frame 80 [Source:HGNC Symbol;Acc:HGNC:29601]	695988	chromosome 17 open reading frame 80 [Source:HGNC Symbol;Acc:HGNC:29601]	C17orf80	ENSG00000141219	55028	2.59767	4.50762	8.42467	3.15606	1.43091	2.51094	1.28355	1.62277	4.87145	2.47925	4.87498	2.20286	3.6047	4.81618	6.02614	3.60353	3.58805	0.125259	8.21934	0.144073	1.01007	0.81094	4.58057	1.25326	protein_coding	2.87686
ENSMMUG00000001270	0.862243	5.82038	2.45641	0.117046	0.510209	0.391895	5.4261	0.700286	0.402687	0.875331	0.701775	3.97789	1.92814	0.164962	0.99952			713835	Uncharacterized protein [Source:UniProtKB/TrEMBL;Acc:F7CXI6]	GIMAP5	ENSG00000196329	55340	31.1896	59.0421	29.3197	28.8716	11.4537	18.8808	13.0762	28.8131	11.8162	12.6287	9.12199	14.7474	8.58462	4.38081	7.67395	9.44002	10.4438	0.364594	33.494	2.4113	5.88007	4.72085	16.969	4.44588	protein_coding	11.635
ENSMMUG00000001271	0.176151	4.95613	0.220551	0.638621	0.932943	0.434048	5.16408	1.85818	0.172835	0.704258	-0.324523	3.15645	0.412793	0.520555	0.99952	CPSF4L	cleavage and polyadenylation specific factor 4 like [Source:HGNC Symbol;Acc:HGNC:33632]	698279	cleavage and polyadenylation specific factor 4-like [Source:HGNC Symbol;Acc:HGNC:33632]	CPSF4L	ENSG00000187959	642843	23.321	37.8402	45.0986	48.5727	36.7035	45.0849	54.8729	43.29	33.3214	38.1564	53.5911	49.7239	33.6227	46.3266	38.6434	57.3081	47.0403	0	37.9495	0.739107	18.1361	11.6486	66.2239	10.0459	protein_coding	38.3999
ENSMMUG00000001273	-0.229396	4.17691	0.179906	0.671454	0.940521	0.156928	4.53401	0.173244	0.677245	0.955207	-0.845944	2.63991	3.23852	0.0719258	0.99952		clathrin binding box of aftiphilin containing 1 [Source:HGNC Symbol;Acc:HGNC:20126]	698505	chromosome 14 open reading frame 79 [Source:HGNC Symbol;Acc:HGNC:20126]	C14orf79	ENSG00000140104	122616	16.4015	13.1092	9.25091	9.10954	7.83003	2.81847	3.60189	7.10395	8.20213	6.26151	11.7258	7.41796	5.51753	3.0409	8.87801	12.1346	14.7675	0.2109	8.30341	0.363865	8.50332	1.36539	8.41349	0.923183	protein_coding	8.01608
ENSMMUG00000001283	0.304451	5.7263	1.16521	0.280388	0.753527	0.150705	6.24548	0.316597	0.57366	0.935695	0.0299717	4.20512	0.00704547	0.933106	0.99952		tumor protein p53 inducible protein 3 [Source:HGNC Symbol;Acc:HGNC:19373]	704206	Uncharacterized protein [Source:UniProtKB/TrEMBL;Acc:F7BPI7]	TP53I3	ENSG00000115129	9540	27.6625	32.6334	44.7722	41.75	23.1878	23.2513	20.6018	32.458	38.0925	33.2887	33.5342	40.7968	23.669	26.7586	34.8762	29.3644	47.992	1.0439	31.9665	1.46752	16.8357	6.00742	28.5343	6.96309	protein_coding	28.9493
ENSMMUG00000001287	-0.471089	7.17164	1.82089	0.177207	0.613915	0.113243	7.35387	0.13503	0.713273	0.959523	-0.364449	5.61467	1.4087	0.235273	0.99952		ring finger protein 8 [Source:HGNC Symbol;Acc:HGNC:10071]	100424611	Uncharacterized protein [Source:UniProtKB/TrEMBL;Acc:F7AK73]	RNF8	ENSG00000112130	9025	79.617	43.2906	51.1168	50.5708	48.5221	32.7485	51.8954	49.5254	50.122	61.4367	71.7558	59.7591	67.1012	50.2513	70.7353	51.6982	64.9951	1.38861	53.5996	1.97299	82.3351	15.4417	62.9998	11.0332	protein_coding	51.4075
ENSMMUG00000001291	-0.126093	5.17538	0.13959	0.708689	0.955237	0.334915	5.45251	0.939929	0.332296	0.841369	0.143393	3.54682	0.079901	0.777432	0.99952	SGCG	sarcoglycan gamma [Source:HGNC Symbol;Acc:HGNC:10809]	721411	sarcoglycan, gamma (35kDa dystrophin-associated glycoprotein) [Source:HGNC Symbol;Acc:HGNC:10809]	SGCG	ENSG00000102683	6445	5.07323	4.18621	8.36424	4.60589	5.15918	4.02368	5.6563	8.58141	4.55367	4.4695	4.60347	11.9137	7.87688	4.70299	8.60044	7.14595	8.62455	0.0752706	7.90268	0.389593	3.94531	3.21625	3.75349	0.423625	protein_coding	4.65444
ENSMMUG00000001292	-0.021571	4.36742	0.00297951	0.956469	0.99393	-0.821483	4.90035	5.27656	0.0216145	0.290098	-0.388176	2.23577	0.413088	0.520406	0.99952	SACS	sacsin molecular chaperone [Source:HGNC Symbol;Acc:HGNC:10519]	706831	sacsin molecular chaperone [Source:HGNC Symbol;Acc:HGNC:10519]	SACS	ENSG00000151835	26278	1.72247	1.26803	2.8336	0.896881	0.869741	0.924978	1.1348	1.29124	1.55527	1.50695	1.53929	1.26592	0.941598	0.79838	3.16336	0.796479	1.498	0.0138428	0.545009	0.0318439	1.00464	0.215088	0.276117	0.103877	protein_coding	0.973117
ENSMMUG00000001293	0.286466	6.42749	0.738635	0.390098	0.846865	-0.11427	6.48013	0.158361	0.69067	0.957706	-0.384364	4.86355	0.861195	0.353405	0.99952	ATG16L2	autophagy related 16 like 2 [Source:HGNC Symbol;Acc:HGNC:25464]	717952	autophagy related 16-like 2 (S. cerevisiae) [Source:HGNC Symbol;Acc:HGNC:25464]	ATG16L2	ENSG00000168010	89849	23.2273	27.2192	49.2843	36.0912	50.5692	60.5845	31.3341	48.091	56.2344	45.3926	40.3284	33.0161	36.2783	36.9123	32.0735	30.0733	67.2214	0.853344	97.9922	2.57648	30.1054	11.6018	22.6952	5.73649	protein_coding	34.5536
ENSMMUG00000001294	0.129528	7.83735	0.0608065	0.805226	0.974853	-0.143149	7.71271	0.149226	0.699276	0.959113	-0.34244	6.1612	1.35868	0.243766	0.99952		FCH and double SH3 domains 2 [Source:HGNC Symbol;Acc:HGNC:29114]	717996	Uncharacterized protein [Source:UniProtKB/TrEMBL;Acc:F7BNY3]	FCHSD2	ENSG00000137478	9873	54.1401	58.4359	46.3406	32.312	43.4261	44.3756	45.681	65.507	49.8743	29.9154	42.7804	43.173	33.5502	25.0945	51.2298	42.6908	77.2596	0.778605	67.3202	2.89737	38.7793	10.7932	45.0691	8.47762	protein_coding	43.2995
ENSMMUG00000001313	0.137263	5.30348	0.140317	0.707967	0.954885	0.208475	5.66795	0.362032	0.54738	0.930962	0.0891434	4.11252	0.0622843	0.802921	0.99952	FARP2	FERM, ARH/RhoGEF and pleckstrin domain protein 2 [Source:HGNC Symbol;Acc:HGNC:16460]	701179	FERM, RhoGEF and pleckstrin domain protein 2 [Source:HGNC Symbol;Acc:HGNC:16460]	FARP2	ENSG00000006607	9855	5.69037	11.7512	8.16972	12.5701	7.97873	3.66693	8.86113	8.27298	8.19207	11.8494	15.5331	11.2303	8.35316	11.5093	10.8006	6.02798	16.8312	0.249443	15.7135	0.688583	5.63213	2.97146	11.9413	2.99493	protein_coding	8.31307
ENSMMUG00000001314	-0.276598	4.67038	0.582789	0.445221	0.868255	0.0845098	5.49448	0.0537452	0.81667	0.977047	0.269632	3.73666	0.405086	0.524474	0.99952	STK25	serine/threonine kinase 25 [Source:HGNC Symbol;Acc:HGNC:11404]	701297	serine/threonine kinase 25 [Source:HGNC Symbol;Acc:HGNC:11404]	STK25	ENSG00000115694	10494	5.48205	3.25571	7.45727	4.47762	2.13159	2.49366	2.76189	2.90089	5.91302	2.76996	5.87888	5.25047	4.23078	2.69046	4.4885	8.94683	9.10635	0.124397	4.08138	0.321932	1.75545	2.17447	6.82356	1.12795	protein_coding	3.66854
ENSMMUG00000001317	0.125196	5.49938	0.130627	0.717783	0.959514	0.112685	5.79243	0.133739	0.714586	0.959814	-0.565913	3.81094	2.10236	0.147072	0.99952	ZFR	zinc finger RNA binding protein [Source:HGNC Symbol;Acc:HGNC:17277]	694402	zinc finger RNA binding protein [Source:HGNC Symbol;Acc:HGNC:17277]	ZFR	ENSG00000056097	51663	7.84312	6.04881	7.53675	7.05856	3.36025	5.99014	5.3586	6.24249	3.63169	4.71313	6.23026	8.07982	4.54401	3.50072	10.4451	4.99679	7.31141	0.112057	4.04418	0.16111	8.1325	1.37839	5.96044	0.875917	protein_coding	5.65952
ENSMMUG00000001319	-0.561096	4.09059	2.10278	0.147031	0.572515	-0.363365	4.06154	0.683501	0.408384	0.877869	0.115091	2.102	0.031126	0.85996	0.99952			707059	Uncharacterized protein [Source:UniProtKB/TrEMBL;Acc:F7BGW5]	MTHFD1	ENSG00000100714	4522	6.75325	3.09914	4.1553	2.13115	3.3818	2.37374	3.23577	3.68185	4.60527	1.17189	5.26698	4.16498	5.57629	2.84563	2.84843	3.40663	1.88444	0.0592071	2.33107	0.0681001	5.25182	1.22661	1.18098	0.518342	protein_coding	2.97378
ENSMMUG00000001321	0.590151	4.14861	1.33141	0.248554	0.720844	-1.23318	4.63694	8.75958	0.00307979	0.105988	1.34442	1.91773	1.93902	0.163775	0.99952	2018-09-09	septin 9 [Source:HGNC Symbol;Acc:HGNC:7323]	720807	septin 9 [Source:HGNC Symbol;Acc:HGNC:7323]	2018-09-09	ENSG00000184640	10801	3.75441	3.68518	8.94097	1.7377	1.37873	2.15056	2.19866	5.83744	2.78152	2.38884	4.47354	3.11304	1.684	0.773426	7.258	1.38885	3.58526	0	0.527974	0.277638	0	0.520912	0	0.40252	protein_coding	1.94413
ENSMMUG00000001329	-0.532953	3.38673	0.773397	0.379168	0.84053	-0.0745273	4.09453	0.0213562	0.883813	0.991097	0.278733	1.83015	0.114699	0.734857	0.99952		breast cancer type 1 susceptibility protein homolog [Source:RefSeq peptide;Acc:NP_001108421]	712634	Macaca mulatta breast cancer 1, early onset (BRCA1), mRNA. [Source:RefSeq mRNA;Acc:NM_001114949]	BRCA1	ENSG00000012048	672	1.03595	0.163422	0.730383	0.719221	0.85597	0.500683	1.02376	1.68262	1.29516	1.97745	1.66641	1.2299	1.17618	0.240087	3.60484	1.5808	0.635963	0	0	0.0574562	1.20845	0.582126	1.16247	0.0624751	protein_coding	0.939865
ENSMMUG00000001338	2.36945	4.05176	24.5979	7.06302e-07	4.71205e-05	-0.329309	4.32951	0.776881	0.378097	0.868792	-1.02576	1.09586	1.01082	0.314707	0.99952		antizyme inhibitor 1 [Source:HGNC Symbol;Acc:HGNC:16432]	693581	Uncharacterized protein [Source:UniProtKB/TrEMBL;Acc:F6QFI6]	AZIN1	ENSG00000155096	51582	1.05241	5.64463	5.63912	3.28792	0.869571	2.71274	1.04003	5.52255	3.07006	2.51109	3.38578	3.21286	1.06211	7.80486	6.10354	3.21184	0.323034	0	0.665992	0	1.63686	0.131417	1.01223	0.126936	protein_coding	2.07398
ENSMMUG00000001339	-0.485431	3.59678	0.894747	0.344194	0.816882	0.0599669	3.71781	0.011333	0.91522	0.996775	0.145161	1.82963	0.0565204	0.812083	0.99952	CAND2	cullin associated and neddylation dissociated 2 (putative) [Source:HGNC Symbol;Acc:HGNC:30689]	694326	cullin-associated and neddylation-dissociated 2 (putative) [Source:HGNC Symbol;Acc:HGNC:30689]	CAND2	ENSG00000144712	23066	1.77261	2.60988	2.99941	2.87153	3.25477	0.761525	2.72495	1.18118	2.46238	2.81967	4.43549	2.40512	2.98157	3.83424	0	1.31147	2.17638	0	1.49567	0.065542	2.29752	0.442699	1.89437	0.712672	protein_coding	2.23695
ENSMMUG00000001341	0.438247	4.00116	0.819055	0.365457	0.831966	0.604682	4.63474	1.75411	0.185361	0.716576	-0.357068	2.60872	0.448939	0.502839	0.99952		heparan sulfate-glucosamine 3-sulfotransferase 1 [Source:HGNC Symbol;Acc:HGNC:5194]	713374	Heparan sulfate glucosamine 3-O-sulfotransferase 1; Uncharacterized protein [Source:UniProtKB/TrEMBL;Acc:F7DQN3]	HS3ST1	ENSG00000002587	9957	2.06428	1.82359	3.02721	4.58608	2.95644	3.72468	1.08799	3.71394	3.44105	5.12245	3.09919	6.44197	1.87497	1.14818	3.35214	1.14544	3.54829	0.079631	5.74783	0.0457958	3.21067	0.515541	1.58837	0.746943	protein_coding	2.99183
ENSMMUG00000001342	-0.869354	3.81588	4.26134	0.0389892	0.266979	-0.371986	3.93635	0.448046	0.503264	0.915242	1.53669	1.51744	4.10331	0.0427994	0.99952		IQ motif and SEC7 domain-containing protein 1 [Source:RefSeq peptide;Acc:NP_001248732]	693922	Uncharacterized protein [Source:UniProtKB/TrEMBL;Acc:F7B954]	IQSEC1	ENSG00000144711	9922	2.55802	1.07608	1.4428	0.591979	1.25251	0.915786	1.49803	0.85227	0.947576	2.17014	1.52399	0.385642	2.15132	1.05393	3.62644	1.57713	0.348967	0.0274104	0	0.0945824	0.663101	0.354917	0.364498	0.137126	protein_coding	0.931681
ENSMMUG00000001348	0.0823302	9.01244	0.0181239	0.892908	0.983154	0.394101	9.51886	0.577648	0.447236	0.895851	0.0721249	7.58329	0.0378885	0.845667	0.99952	ERBB2	erb-b2 receptor tyrosine kinase 2 [Source:HGNC Symbol;Acc:HGNC:3430]	697573	Uncharacterized protein [Source:UniProtKB/TrEMBL;Acc:F7D6W0]	ERBB2	ENSG00000141736	2064	66.9445	74.3965	108.955	126.02	69.3487	80.0552	54.198	57.758	90.7734	116.66	91.0773	91.2836	106.216	91.0814	99.6699	97.764	116.747	2.02355	120.98	4.4333	47.9167	19.2143	94.821	28.2806	protein_coding	90.9254
ENSMMUG00000001360	0.776149	4.1684	3.14557	0.0761335	0.408984	-0.28351	4.62998	0.578673	0.446833	0.895712	0.379406	1.63423	0.33639	0.561921	0.99952	AP3B1	adaptor related protein complex 3 beta 1 subunit [Source:HGNC Symbol;Acc:HGNC:566]	NA	Uncharacterized protein [Source:UniProtKB/TrEMBL;Acc:F7D6P4]	AP3B1	ENSG00000132842	8546	2.64764	5.42966	10.0801	5.974	3.28148	3.83887	1.74432	3.96958	7.1719	4.42214	4.96876	5.38856	5.01006	9.81765	5.37431	4.40742	2.84439	0.0638341	0.837745	0	1.0295	0.661232	1.6977	0.558849	protein_coding	3.90422
ENSMMUG00000001361	0.105232	3.83413	0.0347491	0.852122	0.977304	-0.628561	4.69028	2.23522	0.134898	0.644732	-0.809674	1.79753	0.780128	0.377102	0.99952		importin 8 [Source:HGNC Symbol;Acc:HGNC:9853]	693514	Importin-8; Importin-8 isoform 1; Uncharacterized protein [Source:UniProtKB/TrEMBL;Acc:F7D6M8]	IPO8	ENSG00000133704	10526	2.67549	0.460429	3.1553	0.675451	1.20582	1.88085	0.320486	1.094	2.02723	3.0178	3.39083	2.47511	0.859136	1.57833	3.9497	0.944743	1.0452	0	0.307839	0	2.26981	0.303722	0.15596	0.117346	protein_coding	1.0696
ENSMMUG00000001362	1.58518	4.65086	11.0287	0.000897119	0.0188718	-1.31858	5.55649	14.4195	0.000146283	0.0155282	-0.603282	1.69508	0.440611	0.506828	0.99952	VPS13C	vacuolar protein sorting 13 homolog C [Source:HGNC Symbol;Acc:HGNC:23594]	709080	vacuolar protein sorting 13 homolog C (S. cerevisiae) [Source:HGNC Symbol;Acc:HGNC:23594]	VPS13C	ENSG00000129003	54832	1.54688	2.68423	6.21645	1.34242	1.27813	1.24603	0.254779	4.8317	4.19017	3.32181	3.93977	1.83648	0.780564	2.50948	8.52266	1.39481	0.712212	0	0.244725	0.0214483	1.5037	0.0482904	0.123985	0.163253	protein_coding	1.36861
ENSMMUG00000001371	0.0998382	6.83468	0.159587	0.689537	0.947967	0.372303	7.26212	1.64468	0.199684	0.72978	0.0156393	5.24271	0.00301127	0.956238	0.99952	SLC22A23	solute carrier family 22 member 23 [Source:HGNC Symbol;Acc:HGNC:21106]	708634	Uncharacterized protein [Source:UniProtKB/TrEMBL;Acc:F7D6F3]	SLC22A23	ENSG00000137266	63027	17.6091	18.0832	23.9537	22.0535	14.0743	16.465	13.6485	17.6008	20.4323	24.3857	15.9216	23.6582	20.3848	16.6441	23.629	22.416	22.468	0.466175	23.5979	0.804292	14.7682	6.20861	15.7191	3.41491	protein_coding	17.6049
ENSMMUG00000001375	-0.176132	4.75624	0.275737	0.599509	0.926079	-0.510032	4.56519	1.42224	0.233035	0.762355	0.161176	2.46177	0.08457	0.771197	0.99952		reticulophagy regulator 1 [Source:HGNC Symbol;Acc:HGNC:25964]	717983	Protein FAM134B isoform 1; Uncharacterized protein [Source:UniProtKB/TrEMBL;Acc:F7D6D3]	FAM134B	ENSG00000154153	54463	6.35631	5.83396	6.84437	1.60471	6.68436	3.7237	5.32977	6.93088	3.37134	1.65451	8.05578	6.27228	7.58121	6.4281	8.04302	5.45087	4.9663	0.0557271	2.19405	0.448681	3.595	0.432941	2.96419	0.76666	protein_coding	5.14803
ENSMMUG00000001380	-0.0558798	8.50595	0.00892598	0.92473	0.988153	-0.167446	9.0652	0.100793	0.75088	0.966088	-0.0361142	6.72408	0.0142727	0.904904	0.99952	ODF2L	outer dense fiber of sperm tails 2 like [Source:HGNC Symbol;Acc:HGNC:29225]	715193	outer dense fiber of sperm tails 2-like [Source:HGNC Symbol;Acc:HGNC:29225]	ODF2L	ENSG00000122417	57489	62.2963	32.43	78.0039	42.6011	51.9879	44.1588	38.3744	61.7998	71.3932	64.5101	72.1502	79.2421	48.8816	54.5736	108.387	64.1225	57.556	1.3818	40.211	1.9003	54.5018	14.5468	42.1422	8.67844	protein_coding	53.2449
ENSMMUG00000001393	0.642825	4.48521	3.3743	0.0662207	0.378366	0.426952	4.71406	1.0534	0.304724	0.824604	-0.23499	3.06454	0.256186	0.612753	0.99952		glycine N-methyltransferase [Source:HGNC Symbol;Acc:HGNC:4415]	697722	Glycine N-methyltransferase [Source:UniProtKB/TrEMBL;Acc:F7CZP8]	GNMT	ENSG00000124713	27232	17.3595	23.4726	15.3862	30.9909	15.0265	20.7751	16.3383	27.2663	26.8704	28.4024	31.9133	26.9185	17.5194	32.1851	14.3825	16.5129	38.0602	0.478324	21.971	1.37542	11.5714	7.43215	41.3442	4.18759	protein_coding	19.1473
ENSMMUG00000001397	0.474591	4.50793	1.13133	0.287491	0.76024	0.170845	4.72753	0.233915	0.628636	0.947662	-1.07448	2.71698	2.86836	0.0903368	0.99952	MCTP1	multiple C2 and transmembrane domain containing 1 [Source:HGNC Symbol;Acc:HGNC:26183]	697733	multiple C2 domains, transmembrane 1 [Source:HGNC Symbol;Acc:HGNC:26183]	MCTP1	ENSG00000175471	79772	6.27003	10.99	5.89413	7.25506	4.60507	5.83623	5.96676	7.65974	6.96788	6.6491	5.9768	8.03468	3.51544	2.58331	9.69692	5.02545	10.2643	0.0671863	15.8713	0.231833	1.62534	0.521967	4.02043	0.840282	protein_coding	5.93044
ENSMMUG00000001400	-0.0169256	6.47133	0.00429292	0.94776	0.992462	-0.0667777	6.56597	0.0758405	0.783015	0.9673	-0.133179	4.8039	0.156789	0.692131	0.99952	ZNF20	zinc finger protein 20 [Source:HGNC Symbol;Acc:HGNC:12992]	717365	Uncharacterized protein [Source:UniProtKB/TrEMBL;Acc:F7CUS4]	ZNF20	ENSG00000132010	7568	35.3489	21.1313	37.0773	18.5137	18.1053	23.5784	16.3429	21.0753	20.1585	23.0835	19.9514	25.2432	26.9124	25.8703	30.9311	21.6793	29.3146	0.538266	27.4715	0.963066	30.8658	7.27937	15.5085	4.78717	protein_coding	21.4053
ENSMMUG00000001403	-0.124647	3.94369	0.0491998	0.824462	0.974853	-0.190228	3.88706	0.164518	0.685031	0.957567	0.455691	2.13847	0.833406	0.361289	0.99952		Yip1 interacting factor homolog A, membrane trafficking protein [Source:HGNC Symbol;Acc:HGNC:16688]	714486	Protein YIF1A; Uncharacterized protein [Source:UniProtKB/TrEMBL;Acc:F7CUN8]	YIF1A	ENSG00000174851	10897	5.16249	0.930727	6.65554	3.58412	1.62499	1.90101	2.91528	5.16005	2.45875	3.51939	3.16354	3.50229	7.81509	8.20412	3.42174	2.04614	3.16922	0	2.80024	0.24542	2.86766	1.2893	3.31026	0.889528	protein_coding	3.03941
ENSMMUG00000001405	-0.307214	4.15604	0.425265	0.514321	0.897007	0.0251545	4.56958	0.00324791	0.954553	0.998336	-0.168804	2.80314	0.0973326	0.755054	0.99952		protein phosphatase 1 regulatory inhibitor subunit 1B [Source:HGNC Symbol;Acc:HGNC:9287]	574203	Protein phosphatase 1 regulatory subunit 1B isoform 1; Uncharacterized protein [Source:UniProtKB/TrEMBL;Acc:F7CTZ0]	PPP1R1B	ENSG00000131771	84152	12.2921	8.94961	9.06635	7.221	5.20847	4.26523	6.8524	4.72548	7.88087	9.02439	15.2098	8.98054	4.29415	3.50615	2.1935	5.77138	9.2874	0.182375	14.3607	0.629304	6.61791	0.472288	5.45667	1.93878	protein_coding	6.19465
ENSMMUG00000001407	0.499923	5.17086	1.68779	0.193892	0.641215	-0.102614	5.23165	0.109834	0.740334	0.963901	-0.811858	3.76916	4.33569	0.0373212	0.993198	SLC5A11	solute carrier family 5 member 11 [Source:HGNC Symbol;Acc:HGNC:23091]	701816	solute carrier family 5 (sodium/inositol cotransporter), member 11 [Source:HGNC Symbol;Acc:HGNC:23091]	SLC5A11	ENSG00000158865	115584	7.04609	14.3643	10.6998	7.52589	7.46402	7.33476	4.9992	10.0224	8.13148	5.69028	8.13737	6.61866	6.564	4.01961	8.17285	8.12032	20.2968	0.104541	15.0918	0.360731	6.74406	2.30117	10.0787	1.37285	protein_coding	7.39939
ENSMMUG00000001443	1.2836	4.32839	10.4015	0.00125915	0.0238388	-0.839679	5.24773	3.79566	0.0513856	0.42671	-0.472892	2.00218	0.561025	0.453848	0.99952			704441	CKLF-like MARVEL transmembrane domain-containing protein 6; Uncharacterized protein [Source:UniProtKB/TrEMBL;Acc:F7BRV9]	CMTM6	ENSG00000091317	54918	3.42165	7.34083	19.6851	7.12656	1.50783	7.05582	2.70511	6.15605	3.9926	6.53133	8.07253	7.42811	4.48912	8.88142	27.7817	5.69589	2.94073	0	6.06285	0.0759089	3.19311	1.02544	1.75521	0.412699	protein_coding	5.09251
ENSMMUG00000001454	-0.0101111	7.37111	0.000619272	0.980147	0.998203	0.302414	7.80518	0.466549	0.494579	0.911572	-0.196171	5.89141	0.364659	0.54593	0.99952		aconitase 2 [Source:HGNC Symbol;Acc:HGNC:118]	707441	Aconitate hydratase, mitochondrial; Uncharacterized protein [Source:UniProtKB/TrEMBL;Acc:F7BKH7]	ACO2	ENSG00000100412	50	53.0471	42.9719	84.5041	108.993	58.8362	60.5151	41.5605	57.6794	47.7983	53.3655	59.962	59.8175	50.642	37.8786	74.0024	48.1305	107.377	2.14312	70.7682	1.98791	35.6785	11.2789	60.6746	13.2288	protein_coding	53.2063
ENSMMUG00000001458	0.129241	4.38157	0.0755849	0.783372	0.972598	0.256245	4.67623	0.364949	0.545771	0.930839	0.437496	2.29662	0.673389	0.411873	0.99952			718668	actin related protein 2/3 complex, subunit 1B, 41kDa [Source:HGNC Symbol;Acc:HGNC:704]	ARPC1B	ENSG00000130429	10095	15.8833	10.612	13.1745	11.6758	6.69057	4.21456	2.46218	7.93789	8.56598	11.5923	6.01166	6.97232	5.18606	7.79513	5.41861	5.70281	6.30924	0.0901044	5.91255	0.414552	1.45318	0.933355	4.79275	1.57768	protein_coding	5.96211
ENSMMUG00000001459	-0.370097	3.77683	0.61607	0.432511	0.865558	-0.267571	3.70626	0.198343	0.656062	0.953938	0.809143	1.91561	1.23126	0.267162	0.99952		RNA polymerase III subunit H [Source:HGNC Symbol;Acc:HGNC:30349]	707546	DNA-directed RNA polymerase III subunit RPC8 isoform a; Uncharacterized protein [Source:UniProtKB/TrEMBL;Acc:F6XWF8]	POLR3H	ENSG00000100413	171568	15.7298	12.4069	9.98108	9.55552	9.74774	8.86939	5.18157	4.91324	1.6388	1.87659	16.8684	12.0052	12.8982	5.46819	11.4033	3.2731	6.03526	0	14.9313	0.218103	3.05816	4.91053	1.26077	1.89724	protein_coding	5.75172
ENSMMUG00000001460	0.199499	5.47138	0.388208	0.533243	0.902916	-0.170325	5.69334	0.259366	0.610556	0.945965	-0.0312681	3.5854	0.00600861	0.938214	0.99952		28 kDa heat- and acid-stable phosphoprotein [Source:RefSeq peptide;Acc:NP_001253212]	707779	28 kDa heat-and acid-stable phosphoprotein; Uncharacterized protein [Source:UniProtKB/TrEMBL;Acc:F7BKG0]	PDAP1	ENSG00000106244	11333	80.9906	68.1403	60.9081	74.9715	50.9864	64.6176	53.3584	55.8956	99.6482	58.894	124.076	62.7942	79.7907	114.407	80.5218	77.0411	101.807	0.371937	43.931	2.99461	56.9857	15.411	51.9323	17.2114	protein_coding	61.8511
ENSMMUG00000001471	-0.117218	4.07185	0.0472266	0.827961	0.974853	0.14177	4.04266	0.0862255	0.769032	0.9673	-1.25288	2.5007	4.83427	0.0278995	0.890143			NA	discs, large (Drosophila) homolog-associated protein 1 [Source:HGNC Symbol;Acc:HGNC:2905]	DLGAP1	ENSG00000170579	9229	2.86244	2.40828	2.69084	2.98093	3.41631	3.38174	4.08599	4.29163	1.19289	4.09793	3.58125	1.29461	1.44441	0.442257	3.87355	2.11778	6.44319	0.0920173	4.83046	0.105838	4.08108	0.238293	1.83544	0.345251	protein_coding	2.77664
ENSMMUG00000001472	-0.34029	4.88086	0.955734	0.328264	0.801843	-0.381175	5.33293	1.34836	0.245565	0.780369	0.0402838	3.38236	0.0110551	0.916262	0.99952	TIAL1	TIA1 cytotoxic granule associated RNA binding protein like 1 [Source:HGNC Symbol;Acc:HGNC:11804]	703249	Nucleolysin TIAR isoform 2; Uncharacterized protein [Source:UniProtKB/TrEMBL;Acc:F7BJ46]	TIAL1	ENSG00000151923	7073	3.3271	3.73228	9.17441	4.10645	3.66542	3.57336	5.6017	3.69503	4.92988	3.52825	5.1537	4.51429	6.34243	4.11239	9.86228	6.35902	5.21968	0.106954	4.67883	0.205032	3.73735	1.75417	6.40016	0.980944	protein_coding	4.10942
ENSMMUG00000001480	0.249141	4.36096	0.355675	0.550918	0.908359	-0.599232	4.51744	2.32575	0.127249	0.634523	0.864027	2.80448	2.21733	0.136469	0.99952	FAM124A	family with sequence similarity 124 member A [Source:HGNC Symbol;Acc:HGNC:26413]	708395	Uncharacterized protein [Source:UniProtKB/TrEMBL;Acc:F7BDB9]	FAM124A	ENSG00000150510	220108	5.41407	3.41629	4.07159	2.50585	2.23673	1.74444	2.37794	6.08795	5.26457	1.29181	6.28981	3.36688	3.41497	3.76421	4.18657	3.5049	4.43154	0.174043	0.571026	0.350323	3.15778	1.91552	2.89298	0.326506	protein_coding	3.26233
ENSMMUG00000001483	-0.671093	5.94155	5.45528	0.0195093	0.171459	0.155022	6.23078	0.349763	0.554247	0.932949	-0.0142546	4.2845	0.00165289	0.96757	0.99952	RPUSD2	RNA pseudouridylate synthase domain containing 2 [Source:HGNC Symbol;Acc:HGNC:24180]	NA	Uncharacterized protein [Source:UniProtKB/TrEMBL;Acc:F7BCP9]	RPUSD2	ENSG00000166133	27079	17.8239	12.4104	22.8797	14.0813	18.6207	11.4859	19.8412	15.051	11.7822	17.5979	21.7505	22.099	20.7794	8.54643	22.1	20.1215	13.5831	0.355639	18.6693	0.613585	18.1629	5.0654	16.5522	3.70657	protein_coding	17.0751
ENSMMUG00000001485	-0.0636194	4.72263	0.0293236	0.864034	0.980013	0.0378311	5.19868	0.0135942	0.907182	0.995419	0.228321	3.01878	0.28778	0.591647	0.99952	TMEM150C	transmembrane protein 150C [Source:HGNC Symbol;Acc:HGNC:37263]	694136	transmembrane protein 150C [Source:HGNC Symbol;Acc:HGNC:37263]	TMEM150C	ENSG00000249242	441027	3.96003	2.74867	5.80729	6.59831	4.36271	2.80707	3.39164	6.53096	3.9607	3.7795	6.7947	5.64171	4.99564	3.67103	8.26793	4.83421	4.86207	0.0763805	2.0048	0.219632	4.31145	1.48349	3.55492	0.81198	protein_coding	3.96037
ENSMMUG00000001500	0.303158	5.7417	0.926199	0.335853	0.808775	0.109391	5.66532	0.108793	0.741522	0.963901	-0.238643	4.21563	0.416592	0.518643	0.99952	KRT10	keratin 10 [Source:HGNC Symbol;Acc:HGNC:6413]	702153	keratin 10 [Source:HGNC Symbol;Acc:HGNC:6413]	KRT10	ENSG00000186395	3858	12.5005	14.8993	18.8017	9.64291	15.3018	19.6911	9.60821	20.8243	17.3648	9.9422	8.19218	19.7878	17.8722	10.9444	12.8885	15.0288	26.4326	0.401847	16.7002	0.308136	14.0419	6.93761	21.3747	3.01547	protein_coding	14.4706
ENSMMUG00000001502	0.12262	5.87588	0.127233	0.721318	0.960459	-0.0433603	5.742	0.00976883	0.921267	0.996775	-0.244802	3.72014	0.326501	0.567727	0.99952	KRT12	keratin 12 [Source:HGNC Symbol;Acc:HGNC:6414]	702476	Cytokeratin-12; Uncharacterized protein [Source:UniProtKB/TrEMBL;Acc:F7B5C2]	KRT12	ENSG00000263243	3859	24.0675	25.7004	24.539	11.5678	22.9455	23.8605	23.1744	30.0701	6.94371	5.30083	28.7877	30.1433	15.4143	12.0136	30.0636	25.6822	21.0257	0.178542	26.9462	1.0268	8.63843	5.77952	17.2131	1.78638	protein_coding	21.9856
ENSMMUG00000001503	0.901608	3.78321	2.87817	0.0897881	0.450226	-0.149543	3.78336	0.0754418	0.783572	0.9673	0.869186	1.62149	1.24378	0.264744	0.99952	KRT20	keratin 20 [Source:HGNC Symbol;Acc:HGNC:20412]	702602	keratin 20 [Source:HGNC Symbol;Acc:HGNC:20412]	KRT20	ENSG00000171431	54474	6.94692	4.38352	3.91826	4.01915	2.55111	5.22277	1.52559	13.8873	3.86005	1.10504	11.1747	4.71286	5.25819	4.29329	5.37188	7.06705	2.13233	0.334978	1.46539	0	1.80081	1.73495	3.71205	0.418948	protein_coding	3.88916
ENSMMUG00000001509	-0.103924	5.90607	0.0683456	0.793761	0.974823	-0.324705	5.77873	1.1697	0.279464	0.811406	-0.610647	4.3883	3.20692	0.0733274	0.99952		proteasome 26S subunit, non-ATPase 6 [Source:HGNC Symbol;Acc:HGNC:9564]	698601	26S proteasome non-ATPase regulatory subunit 6; Uncharacterized protein [Source:UniProtKB/TrEMBL;Acc:F7GFM2]	PSMD6	ENSG00000163636	9861	13.4735	24.5608	51.5074	27.0231	43.7062	20.2591	44.3833	62.0985	27.4507	14.2881	35.3194	35.5467	48.3472	38.8585	46.8844	30.7358	77.1988	0.577501	43.5792	1.82666	32.5982	8.97315	60.4759	7.76435	protein_coding	33.9588
ENSMMUG00000001511	0.418131	5.60708	1.47278	0.224908	0.686483	-0.043281	6.23613	0.0252249	0.873808	0.989033	-0.152979	3.89957	0.174464	0.676175	0.99952	KIF20A	kinesin family member 20A [Source:HGNC Symbol;Acc:HGNC:9787]	716533	Uncharacterized protein [Source:UniProtKB/TrEMBL;Acc:F7GCW3]	KIF20A	ENSG00000112984	10112	8.24072	15.9997	20.3797	15.8434	13.2688	15.9312	10.4407	9.18722	16.3786	14.5201	29.2309	23.6525	10.5557	16.4539	20.5876	17.2354	18.2899	0.244532	12.8367	0.210946	9.85935	4.59108	14.6328	2.82892	protein_coding	14.5764
ENSMMUG00000001516	0.862463	3.93177	3.47854	0.0621694	0.362612	0.106389	4.39637	0.0741866	0.785336	0.967971	-0.609483	1.01985	0.385666	0.534586	0.99952		translocation associated membrane protein 1 [Source:HGNC Symbol;Acc:HGNC:20568]	693963	Translocating chain-associated membrane protein [Source:UniProtKB/TrEMBL;Acc:F7GCV4]	TRAM1	ENSG00000067167	23471	2.30594	6.79025	7.37016	4.80278	1.69362	2.47662	3.03841	7.68283	6.40648	8.06966	4.12143	5.73604	4.65437	4.2753	5.34938	4.26512	1.88747	0	0	0.0852618	0.597755	0.191965	1.4786	0.0927096	protein_coding	3.57992
ENSMMUG00000001518	0.107704	3.57419	0.0359179	0.849685	0.977187	-0.899886	4.45201	5.29471	0.0213903	0.289866	1.20427	1.10977	1.50093	0.220528	0.99952	ZNF518A	zinc finger protein 518A [Source:HGNC Symbol;Acc:HGNC:29009]	704154	zinc finger protein 518A [Source:HGNC Symbol;Acc:HGNC:29009]	ZNF518A	ENSG00000177853	9849	1.31512	0.414923	2.34893	1.36956	0.362213	0.282493	0.722026	1.09542	2.55762	1.04597	1.88043	1.48699	1.10603	2.03191	3.05086	0.608121	0.403672	0.0211382	0	0.0486264	0.170456	0	0.140546	0.105748	protein_coding	0.665073
ENSMMUG00000001524	0.207544	4.09826	0.265312	0.606494	0.927556	-0.154122	4.48643	0.156493	0.692406	0.957706	0.179539	2.60829	0.139516	0.708763	0.99952	INVS	inversin [Source:HGNC Symbol;Acc:HGNC:17870]	714490	Uncharacterized protein [Source:UniProtKB/TrEMBL;Acc:F7GC62]	INVS	ENSG00000119509	27130	3.97217	4.01032	8.5136	4.41236	5.68892	4.60747	2.09356	6.7495	7.28355	6.06575	3.40777	8.62325	6.41403	5.89165	10.1362	3.96739	6.82777	0.153229	8.0438	0.176245	5.56029	1.58724	2.54701	1.53312	protein_coding	5.08388
ENSMMUG00000001526	0.290825	5.189	0.501886	0.478673	0.882906	-0.102195	5.35192	0.0779237	0.780131	0.9673	0.144403	3.6309	0.115852	0.733577	0.99952	TEX10	testis expressed 10 [Source:HGNC Symbol;Acc:HGNC:25988]	714536	Testis-expressed sequence 10 protein; Uncharacterized protein [Source:UniProtKB/TrEMBL;Acc:F7GC51]	TEX10	ENSG00000136891	54881	4.25404	6.26338	17.1957	9.84471	11.326	9.5947	10.7435	19.8428	10.046	6.76684	15.9669	15.3919	9.65977	9.85894	6.57909	8.65521	14.7986	0.547008	8.97352	0.707815	6.61649	3.36433	14.0934	1.36826	protein_coding	9.62723
ENSMMUG00000001529	-0.256297	6.02968	0.704954	0.401124	0.851776	0.10064	6.09682	0.123268	0.725517	0.962822	0.0659473	4.3691	0.0347088	0.852207	0.99952		solute carrier family 25 member 26 [Source:HGNC Symbol;Acc:HGNC:20661]	697960	Uncharacterized protein [Source:UniProtKB/TrEMBL;Acc:F7GC43]	SLC25A26	ENSG00000144741	115286	24.6575	18.2415	31.6517	27.7442	28.1016	23.0125	24.6475	27.1954	21.2601	17.0415	20.9716	19.6121	22.7395	14.1877	24.6557	25.0053	22.9666	0.491991	29.0555	1.50903	13.2245	6.79511	32.1667	4.82	protein_coding	22.853
ENSMMUG00000001531	0.21853	6.65676	0.785888	0.375347	0.836558	0.000501087	6.50148	2.78992e-06	0.998667	0.999661	0.131267	4.37679	0.12532	0.723335	0.99952	LRIG1	leucine rich repeats and immunoglobulin like domains 1 [Source:HGNC Symbol;Acc:HGNC:17360]	700033	leucine-rich repeats and immunoglobulin-like domains 1 [Source:HGNC Symbol;Acc:HGNC:17360]	LRIG1	ENSG00000144749	26018	23.0836	31.6286	40.1754	26.0995	27.6106	23.8005	22.5947	32.6313	16.4911	16.9955	21.9254	25.0562	30.9507	33.6269	29.07	22.6898	22.2685	0.254419	24.2073	0.951055	8.20638	7.90626	21.5679	3.57969	protein_coding	22.8867
ENSMMUG00000001534	0.191831	4.90549	0.315647	0.574236	0.916292	0.40684	5.53456	1.77975	0.18218	0.713261	-0.281172	3.27507	0.409947	0.521997	0.99952	CAPN3	calpain 3 [Source:HGNC Symbol;Acc:HGNC:1480]	707913	Uncharacterized protein [Source:UniProtKB/TrEMBL;Acc:F7G8Q5]	CAPN3	ENSG00000092529	825	7.74958	7.33501	11.656	13.8989	6.04747	8.32318	7.23293	10.6506	6.99734	10.4781	9.0031	12.7054	7.82098	5.38801	17.9777	12.5421	9.91127	0.124561	12.2603	0.429809	3.51554	2.41926	10.7665	1.16839	protein_coding	8.07208
ENSMMUG00000001537	3.47395	4.34454	20.4823	6.01849e-06	0.000290756	0.340387	5.27257	0.201232	0.653728	0.953938	0.822625	2.52482	1.10669	0.292802	0.99952	APOL2	apolipoprotein L2 [Source:HGNC Symbol;Acc:HGNC:619]	694029	apolipoprotein L, 2 [Source:HGNC Symbol;Acc:HGNC:619]	APOL2	ENSG00000128335	23780	0	14.9954	15.957	5.49958	1.24671	6.56316	0	4.52442	1.88639	9.72047	6.06778	3.07087	3.99723	43.0112	47.2538	49.6067	0	0.218269	4.29678	0.251053	3.52018	1.4131	13.0612	3.68528	protein_coding	4.14701
ENSMMUG00000001538	-0.417312	5.78027	1.84088	0.174848	0.61286	-0.201015	5.75538	0.444654	0.504885	0.915242	-0.329709	3.85326	0.798331	0.371593	0.99952	GRAMD1A	GRAM domain containing 1A [Source:HGNC Symbol;Acc:HGNC:29305]	NA	GRAM domain containing 1A [Source:HGNC Symbol;Acc:HGNC:29305]	GRAMD1A	ENSG00000089351	57655	14.9485	7.36199	12.133	4.8094	7.23011	6.57862	8.64739	7.28851	6.07767	8.00347	6.64684	6.67838	8.09506	6.75979	12.2642	7.89012	11.6389	0.105485	10.152	0.161771	5.67076	2.18535	5.84464	1.49517	protein_coding	6.99495
ENSMMUG00000001539	-1.09817	3.51122	4.22703	0.039785	0.270559	0.0751656	4.03771	0.0229611	0.879558	0.990228	-0.290419	1.87263	0.133597	0.714731	0.99952	C10orf76	chromosome 10 open reading frame 76 [Source:HGNC Symbol;Acc:HGNC:25788]	NA	chromosome 10 open reading frame 76 [Source:HGNC Symbol;Acc:HGNC:25788]	C10orf76	ENSG00000120029	79591	2.81293	0.887483	2.18154	1.22057	1.3558	0.226585	1.15826	0.527175	2.63757	2.34911	1.50828	3.33956	2.12913	1.95573	1.63138	0.78043	1.51098	0	0	0.117009	2.73442	0.175628	0.901845	0.254459	protein_coding	1.28818
ENSMMUG00000001544	-0.292298	4.48223	0.592101	0.441608	0.867083	0.252055	4.13688	0.352185	0.552879	0.932949	-0.316488	2.66186	0.336248	0.562003	0.99952		leucine rich repeat containing 57 [Source:HGNC Symbol;Acc:HGNC:26719]	711785	Leucine-rich repeat-containing protein 57; Uncharacterized protein [Source:UniProtKB/TrEMBL;Acc:F7G5L7]	LRRC57	ENSG00000180979	255252	12.8086	9.2369	6.70842	5.08146	8.56746	4.71658	5.42483	8.23023	3.81274	2.61959	6.86792	6.2068	8.77166	5.0888	4.24484	7.61502	12.918	0.176465	9.26357	0.608911	2.84598	0.685475	6.45314	1.1035	protein_coding	5.81582
ENSMMUG00000001545	0.431642	5.39697	1.47503	0.224554	0.685703	-0.165783	5.83197	0.376107	0.539694	0.92771	-0.0371323	3.89321	0.0104219	0.918687	0.99952			702836	Uncharacterized protein [Source:UniProtKB/TrEMBL;Acc:F7G5K3]	NA	NA	NA	11.6355	13.5248	15.5434	9.35357	4.38534	7.1034	10.8934	15.6087	14.2916	15.1964	16.4181	12.8791	9.57958	11.9218	18.4685	11.8934	20.301	0.177177	11.6262	0.883085	8.09613	3.21178	11.3876	2.28977	protein_coding	11.6308
ENSMMUG00000001547	0.552569	4.86585	2.62583	0.105137	0.484531	-0.490195	5.40997	2.09039	0.148228	0.662762	-0.108311	2.51172	0.0454702	0.831142	0.99952	ZNF106	zinc finger protein 106 [Source:HGNC Symbol;Acc:HGNC:12886]	NA	Uncharacterized protein [Source:UniProtKB/TrEMBL;Acc:F7G5J9]	ZFP106	NA	NA	2.29959	3.42975	4.7165	2.03193	1.95765	1.88603	1.23956	3.34328	4.18178	4.18999	5.15629	2.55284	2.42627	2.71316	3.39478	2.20402	1.66838	0	1.32294	0.0231892	0.975452	0.626519	1.87668	0.277363	protein_coding	2.11798
ENSMMUG00000001553	0.216843	3.12654	0.145171	0.703194	0.952891	-0.26167	4.03225	0.31773	0.572975	0.935549	0.217347	2.09454	0.0952339	0.757626	0.99952	NDUFV3	NADH:ubiquinone oxidoreductase subunit V3 [Source:HGNC Symbol;Acc:HGNC:7719]	722400	NADH dehydrogenase (ubiquinone) flavoprotein 3, 10kDa [Source:HGNC Symbol;Acc:HGNC:7719]	NDUFV3	ENSG00000160194	4731	2.06293	3.25428	6.9813	3.58052	1.13635	1.32937	3.39775	3.09292	6.01789	8.85997	6.63676	2.09927	3.1229	3.82475	7.17845	5.15111	3.16604	0.0994735	2.61094	0.228829	6.41712	2.83362	4.62972	0.248818	protein_coding	3.21016
ENSMMUG00000001561	0.997667	4.15042	5.87726	0.0153377	0.144604	-1.02394	4.51553	6.0611	0.0138192	0.23788	0.832781	1.86778	1.32934	0.248923	0.99952		craniofacial development protein 1 [Source:RefSeq peptide;Acc:NP_001181398]	711343	Craniofacial development protein 1; Uncharacterized protein [Source:UniProtKB/TrEMBL;Acc:F7G4Q8]	CFDP1	ENSG00000153774	10428	10.8788	17.6516	23.6672	9.71062	6.84856	10.0148	4.09553	11.6503	9.06717	7.41631	26.6657	6.32595	6.27371	14.4069	16.2237	7.7612	6.67839	0	0	0	3.62576	3.88129	4.98258	1.68703	protein_coding	7.13243
ENSMMUG00000001562	0.0685684	4.35622	0.0256449	0.872771	0.980412	-0.351065	4.63707	0.47039	0.492808	0.91027	-0.152515	2.47364	0.0757723	0.783111	0.99952		kelch like family member 7 [Source:HGNC Symbol;Acc:HGNC:15646]	705349	Uncharacterized protein [Source:UniProtKB/TrEMBL;Acc:F6WAV2]	KLHL7	ENSG00000122550	55975	4.55422	1.30624	3.73631	0.862315	3.4209	3.46838	1.90936	4.96589	6.9015	3.95146	3.10793	1.68525	2.92484	3.07044	4.32205	5.74336	3.81246	0.0399278	2.09602	0.0918499	4.18564	0.723793	1.0619	0.59924	protein_coding	3.08918
ENSMMUG00000001564	-0.404094	5.20818	1.59147	0.207116	0.661577	-0.0835435	5.35184	0.0651459	0.79854	0.97128	0.239327	3.36851	0.349305	0.554507	0.99952		transmembrane protein 231 [Source:RefSeq peptide;Acc:NP_001245131]	711744	Uncharacterized protein [Source:UniProtKB/TrEMBL;Acc:F7G1Z8]	NA	NA	NA	5.07024	3.19933	6.48212	3.05073	6.14439	4.57424	5.56731	5.23676	3.94419	5.1617	4.71229	5.27421	5.96977	4.07352	9.80173	6.00194	6.64017	0.097794	1.71124	0.224965	4.20585	1.51951	4.11807	1.06001	protein_coding	4.64326
ENSMMUG00000001565	0.605831	5.17828	3.33235	0.0679299	0.384059	-0.38907	5.61736	1.62197	0.202817	0.734333	-0.159111	2.84068	0.126527	0.722061	0.99952	RABGAP1L	RAB GTPase activating protein 1 like [Source:HGNC Symbol;Acc:HGNC:24663]	NA	RAB GTPase activating protein 1-like [Source:HGNC Symbol;Acc:HGNC:24663]	RABGAP1L	ENSG00000152061	9910	3.18375	5.25418	6.90664	4.25068	2.02355	3.62982	3.22696	3.67181	6.12363	3.03861	5.77789	3.98749	2.96592	4.54061	4.26101	3.94092	2.55586	0.070855	2.47969	0.162995	1.90455	0.489305	2.04146	0.265849	protein_coding	3.20535
ENSMMUG00000001571	0.984811	4.30457	5.65569	0.0173989	0.158697	0.0754585	4.66069	0.0456603	0.830795	0.97885	0.365196	2.4359	0.621752	0.430397	0.99952		calcyclin binding protein [Source:HGNC Symbol;Acc:HGNC:30423]	703247	Calcyclin-binding protein isoform 1; Uncharacterized protein [Source:UniProtKB/TrEMBL;Acc:F7FP94]	CACYBP	ENSG00000116161	27101	5.47804	18.1474	13.1315	12.3604	6.03508	7.94273	6.31584	17.7952	9.13162	6.53539	13.2178	15.7945	8.98383	8.88694	20.6507	12.9187	8.40732	0.132075	5.19996	0.607649	6.39018	2.73622	9.65964	1.98219	protein_coding	8.64713
ENSMMUG00000001572	-0.0542756	6.84527	0.0346811	0.852265	0.977304	0.0958034	7.02926	0.100878	0.750778	0.966088	-0.274389	5.35796	0.72554	0.394333	0.99952		peptidyl-tRNA hydrolase 2 [Source:HGNC Symbol;Acc:HGNC:24265]	711736	Peptidyl-tRNA hydrolase 2, mitochondrial; Uncharacterized protein [Source:UniProtKB/TrEMBL;Acc:F7GV88]	PTRH2	ENSG00000141378	51651	19.0613	30.821	28.8936	30.1889	30.8431	20.3442	24.7235	37.5091	24.3271	14.2127	33.2167	35.9654	44.7859	25.9531	53.8917	42.9685	38.7615	0.574455	45.2341	1.91614	20.8454	7.88448	51.1811	6.75348	protein_coding	29.5413
ENSMMUG00000001573	-0.85648	4.26123	3.77674	0.0519697	0.321597	-0.244772	4.18221	0.225877	0.634598	0.947757	0.380012	2.51204	0.690882	0.405865	0.99952	MRPS14	mitochondrial ribosomal protein S14 [Source:HGNC Symbol;Acc:HGNC:14049]	708475	Uncharacterized protein [Source:UniProtKB/TrEMBL;Acc:F7GV86]	MRPS14	ENSG00000120333	63931	21.4696	17.4181	27.6789	10.6468	23.6528	15.8117	14.1447	13.7954	25.5634	8.78181	23.0238	10.4037	54.1686	14.2163	10.6727	32.3359	18.8287	0.295788	15.5274	0.680432	16.6964	8.42587	21.6333	5.17908	protein_coding	15.6696
ENSMMUG00000001575	-0.338645	3.9687	0.487238	0.485162	0.884355	-0.118021	4.4829	0.0577873	0.810028	0.97359	-0.900056	1.95613	1.27063	0.259648	0.99952	WDR35	WD repeat domain 35 [Source:HGNC Symbol;Acc:HGNC:29250]	716638	WD repeat domain 35 [Source:HGNC Symbol;Acc:HGNC:29250]	WDR35	ENSG00000118965	57539	3.4123	0.587227	1.39973	1.07683	0.854382	1.59921	2.04372	1.70534	2.84406	4.14494	1.99598	2.10449	1.8784	2.30056	5.75705	1.89344	0.571305	0	1.57046	0	2.89489	0.464837	0.994552	0.149662	protein_coding	1.65228
ENSMMUG00000001585	0.00425182	4.60954	8.97587e-05	0.992441	0.99978	0.359638	4.72762	0.574252	0.448574	0.896792	-0.0252798	2.89397	0.00282109	0.957641	0.99952		Fanconi anemia core complex associated protein 100 [Source:HGNC Symbol;Acc:HGNC:26171]	713876	chromosome 17 open reading frame 70 [Source:HGNC Symbol;Acc:HGNC:26171]	C17orf70	ENSG00000185504	80233	2.78544	5.27287	4.08479	7.34854	7.97859	7.17987	4.03725	3.89778	6.03615	1.06339	5.97415	10.2042	5.3411	4.13146	4.52323	4.01858	8.54982	0.107451	5.64063	0.247179	4.76556	0.973907	2.50049	1.34386	protein_coding	4.32734
ENSMMUG00000001586	0.277633	5.50822	0.812701	0.367323	0.833393	0.60398	5.97395	3.15336	0.0757706	0.514814	0.0695098	3.56374	0.0260998	0.871657	0.99952	NPLOC4	NPL4 homolog, ubiquitin recognition factor [Source:HGNC Symbol;Acc:HGNC:18261]	713927	Uncharacterized protein [Source:UniProtKB/TrEMBL;Acc:F6VM14]	NPLOC4	ENSG00000182446	55666	8.17638	8.0256	8.71102	10.0916	7.50651	10.2452	4.78825	8.17251	7.19341	19.9426	14.6137	13.5592	10.5439	10.5273	9.4839	8.56983	9.75999	0.219035	10.3484	0.15116	3.88578	1.36134	5.53408	2.3011	protein_coding	8.37311
ENSMMUG00000001587	-0.389655	3.96774	0.504628	0.477474	0.882906	0.0212134	4.23192	0.00274009	0.958253	0.998548	-0.202655	2.22053	0.0803886	0.776771	0.99952	TPM1	tropomyosin 1 [Source:HGNC Symbol;Acc:HGNC:12010]	705236	Tropomyosin alpha-1 chain isoform 7; Uncharacterized protein [Source:UniProtKB/TrEMBL;Acc:F6RBE9]	TPM1	ENSG00000140416	7168	2.58198	0.162924	1.89321	1.2548	0.853361	1.33108	2.04128	1.29038	1.72161	0.98571	0.830665	1.92681	1.30289	2.39355	2.99488	2.00579	1.74357	0.0249005	0.980365	0.0286405	2.61032	0.257934	0.16556	0.373708	protein_coding	1.29663
ENSMMUG00000001600	-0.763401	4.75684	1.5564	0.212193	0.66835	0.352294	4.60274	0.650873	0.419801	0.883657	-0.234863	2.56258	0.12966	0.718785	0.99952	CDC20B	cell division cycle 20B [Source:HGNC Symbol;Acc:HGNC:24222]	705833	cell division cycle 20B [Source:HGNC Symbol;Acc:HGNC:24222]	CDC20B	ENSG00000164287	166979	5.1107	0.509189	1.51715	1.49396	1.48168	0.520008	1.77213	2.01643	2.24191	3.33738	1.15382	2.0073	6.92229	5.98449	4.67998	3.13437	0.825637	0	0.680879	0.0596739	3.13772	0.738949	2.75962	0.356876	protein_coding	1.64464
ENSMMUG00000001608	-0.510182	5.59217	2.76396	0.0964091	0.463313	-0.0642065	5.73178	0.0484476	0.825787	0.97885	0.0824711	3.69419	0.037743	0.84596	0.99952	PLCE1	phospholipase C epsilon 1 [Source:HGNC Symbol;Acc:HGNC:17175]	NA	phospholipase C, epsilon 1 [Source:HGNC Symbol;Acc:HGNC:17175]	PLCE1	ENSG00000138193	51196	7.05663	4.7708	6.11237	3.84933	5.83065	4.06015	5.31321	4.40831	3.36087	5.29173	7.29717	4.95827	5.46841	2.80356	7.60043	5.31408	5.41502	0.145829	2.87075	0.0838664	3.52784	2.01412	5.17121	0.638347	protein_coding	4.86454
ENSMMUG00000001609	-1.05905	3.66864	4.4953	0.0339881	0.241222	-0.0836676	3.85549	0.0354074	0.850745	0.982603	-0.654329	1.66351	0.766787	0.381213	0.99952	OSMR	oncostatin M receptor [Source:HGNC Symbol;Acc:HGNC:8507]	693569	Uncharacterized protein [Source:UniProtKB/TrEMBL;Acc:F7GUY2]	OSMR	ENSG00000145623	9180	7.88025	0.904083	4.04063	2.4868	2.3677	1.84659	3.3038	2.50617	4.17963	4.7861	2.30473	2.91603	4.33792	2.65642	4.15473	2.38508	1.75914	0.0690878	0.906694	0.0794648	3.34269	0.53674	3.2155	0.172813	protein_coding	2.49648
ENSMMUG00000001611	1.64717	4.18005	13.821	0.000201075	0.00548067	-0.911097	4.73958	3.59737	0.057871	0.451459	0.244039	1.80093	0.119564	0.729508	0.99952	RICTOR	RPTOR independent companion of MTOR complex 2 [Source:HGNC Symbol;Acc:HGNC:28611]	694915	RPTOR independent companion of MTOR, complex 2 [Source:HGNC Symbol;Acc:HGNC:28611]	RICTOR	ENSG00000164327	253260	0.848621	4.01612	11.9662	1.17833	1.40237	2.18744	0.838636	4.87726	3.18287	4.04967	4.09523	3.45428	2.1411	6.68686	3.93731	2.35445	1.04192	0	0.537028	0.0470665	2.6398	0.529845	0.816222	0.409423	protein_coding	2.16427
ENSMMUG00000001612	0.305391	4.66642	0.246714	0.619398	0.930416	0.52323	4.49634	0.876774	0.349087	0.848719	0.172837	2.06479	0.045037	0.831936	0.99952		PQ loop repeat containing 1 [Source:HGNC Symbol;Acc:HGNC:26188]	698716	Uncharacterized protein [Source:UniProtKB/TrEMBL;Acc:F7GUX7]	PQLC1	ENSG00000122490	80148	5.95021	4.88097	7.04779	9.5013	0.98329	0.766875	9.0163	12.7869	2.47967	5.11106	6.38093	3.63302	4.80402	8.27394	0.690173	2.64136	5.47919	0.0573834	3.76544	0.396014	1.38819	0.445809	0.381536	0.215304	protein_coding	3.69923
ENSMMUG00000001618	-0.75657	5.79041	5.17029	0.0229764	0.193682	0.184044	5.85886	0.417525	0.518174	0.919324	-0.158254	4.15873	0.136969	0.711313	0.99952	ATP6V0D2	ATPase H+ transporting V0 subunit d2 [Source:HGNC Symbol;Acc:HGNC:18266]	693838	Uncharacterized protein; V-type proton ATPase subunit d 2 [Source:UniProtKB/TrEMBL;Acc:F7GTJ4]	ATP6V0D2	ENSG00000147614	245972	18.1025	4.56909	11.2314	8.48332	12.7139	8.45745	11.9263	9.49933	12.0704	7.77477	8.73581	14.1231	9.81975	7.97117	10.4987	11.3005	9.72388	0.130935	9.73736	0.451803	18.6531	3.95587	7.54494	2.12883	protein_coding	9.61161
ENSMMUG00000001623	-0.491791	4.15065	1.16608	0.280207	0.753527	0.601763	4.33783	1.62293	0.202684	0.734333	-0.58322	2.25523	0.600625	0.43834	0.99952	VPS37D	VPS37D, ESCRT-I subunit [Source:HGNC Symbol;Acc:HGNC:18287]	720111	Uncharacterized protein [Source:UniProtKB/TrEMBL;Acc:F7GTD0]	VPS37D	ENSG00000176428	155382	13.5213	6.25679	3.559	6.25822	6.45505	4.06619	2.96938	5.85647	6.76181	10.3239	7.73338	3.6692	6.36809	2.50691	4.18229	8.50318	9.96077	0	10.2679	0.0999897	0	2.02612	4.04603	0.543621	protein_coding	5.01938
ENSMMUG00000001634	-0.073256	4.89029	0.0521666	0.819335	0.974853	-0.25619	4.599	0.54871	0.458845	0.901478	0.549724	3.17948	1.4486	0.228753	0.99952	BTBD9	BTB domain containing 9 [Source:HGNC Symbol;Acc:HGNC:21228]	719457	BTB/POZ domain-containing protein 9 isoform a; Uncharacterized protein [Source:UniProtKB/TrEMBL;Acc:F6VQG7]	BTBD9	ENSG00000183826	114781	7.53432	6.45209	5.76728	2.98902	6.52178	4.85519	5.31833	6.99284	4.48547	5.13632	5.19409	3.65097	6.78904	5.98668	7.49071	4.47932	6.60752	0.259501	8.17354	0.537262	3.76665	2.01605	3.10571	0.908744	protein_coding	5.16521
ENSMMUG00000001639	0.0621163	6.11644	0.0443729	0.833161	0.974853	0.547359	6.14694	3.80498	0.0511005	0.426202	0.0349989	4.12865	0.00724367	0.932174	0.99952	MROH6	maestro heat like repeat family member 6 [Source:HGNC Symbol;Acc:HGNC:27814]	708889	maestro heat-like repeat family member 6 [Source:HGNC Symbol;Acc:HGNC:27814]	MROH6	ENSG00000204839	642475	13.0705	11.4401	13.5553	16.3924	9.75458	13.8568	13.6112	14.9608	7.73119	12.4747	9.04301	12.8717	11.4889	8.5989	12.7154	11.4639	19.6715	0.365955	8.53816	0.467691	5.57413	1.57949	8.11065	2.54272	protein_coding	11.452
ENSMMUG00000001640	-0.664987	6.82557	5.33545	0.0208959	0.180488	0.0738082	7.03732	0.100686	0.751007	0.966088	0.0775345	5.11384	0.0660669	0.797152	0.99952			703798	SIX homeobox 4 [Source:HGNC Symbol;Acc:HGNC:10890]	SIX4	ENSG00000100625	51804	25.5334	10.2529	18.3293	16.1153	11.873	11.7528	21.4098	15.4122	17.4121	14.5583	19.914	18.4469	20.7488	11.6813	21.5393	19.5042	21.5782	0.255836	14.2695	0.698874	12.3782	5.38302	17.4355	4.11958	protein_coding	15.7638
ENSMMUG00000001641	-0.528782	3.57831	1.0611	0.302963	0.779497	-0.603535	4.03744	1.53702	0.215062	0.747511	-0.0675757	1.85217	0.00895114	0.924624	0.99952	NAPRT	nicotinate phosphoribosyltransferase [Source:HGNC Symbol;Acc:HGNC:30450]	NA	nicotinate phosphoribosyltransferase [Source:HGNC Symbol;Acc:HGNC:30450]	NAPRT	ENSG00000278488	93100	7.85555	4.95687	8.86152	6.36277	6.49077	5.06219	5.17541	1.30864	7.63864	6.24786	16.8484	4.44108	5.28528	6.06854	4.55588	4.35895	3.21498	0.252528	11.5994	0.145229	2.03635	1.6349	4.19758	0.473745	protein_coding	5.00953
ENSMMUG00000001642	-0.36137	6.34342	1.79898	0.179836	0.618027	0.387845	6.43123	2.50147	0.11374	0.611559	-0.318383	4.75133	1.04048	0.307709	0.99952		CDK-activating kinase assembly factor MAT1 [Source:RefSeq peptide;Acc:NP_001248725]	703905	CDK-activating kinase assembly factor MAT1 isoform 1; Uncharacterized protein [Source:UniProtKB/TrEMBL;Acc:F7GRT9]	MNAT1	ENSG00000020426	4331	70.6381	42.2268	48.9287	34.4149	40.9584	32.7424	40.8227	35.9217	34.0855	42.5797	31.8953	57.1697	41.8978	35.6135	51.7478	51.5739	66.9482	1.31465	40.7803	1.64958	51.0783	11.142	49.2673	8.51994	protein_coding	40.8906
ENSMMUG00000001645	-0.45824	5.26009	1.60295	0.205486	0.661577	0.201384	5.24156	0.397629	0.528316	0.922205	0.64367	3.76745	2.4658	0.116348	0.99952	EEF1D	eukaryotic translation elongation factor 1 delta [Source:HGNC Symbol;Acc:HGNC:3211]	NA	Uncharacterized protein [Source:UniProtKB/TrEMBL;Acc:F7AAX6]	EEF1D	ENSG00000273594	1936	6.27757	5.34757	5.13406	3.70454	6.57012	3.6408	4.1358	2.19611	3.92415	4.79311	6.05879	5.74934	5.54348	5.23749	3.27665	4.18001	5.20257	0.211892	6.75342	0.382985	2.68504	0.940672	4.4278	1.89291	protein_coding	4.30391
ENSMMUG00000001648	-0.0625289	5.35409	0.0348174	0.851979	0.977304	-0.0666807	5.28982	0.0434801	0.834824	0.979889	0.0491641	3.37161	0.0150926	0.902224	0.99952	B3GNT10	UDP-GlcNAc:betaGal beta-1,3-N-acetylglucosaminyltransferase 10 (putative) [Source:HGNC Symbol;Acc:HGNC:53652]	NA	Uncharacterized protein [Source:UniProtKB/TrEMBL;Acc:F7G6V1]	B3GNT10	NA	NA	18.3514	11.0008	14.491	8.91849	16.174	18.9214	14.5084	15.5913	9.94205	10.5089	16.7279	17.4297	13.4274	12.7591	23.4147	13.747	14.0823	0.44245	9.29059	0.508906	8.56285	2.7499	16.4741	2.87747	protein_coding	13.5872
ENSMMUG00000001649	-0.210075	3.70776	0.152775	0.695898	0.949968	-0.129859	3.9825	0.0929874	0.760413	0.9673	1.22435	2.08748	3.97342	0.0462238	0.99952		runt-related transcription factor 1 [Source:RefSeq peptide;Acc:NP_001252891]	696749	Uncharacterized protein [Source:UniProtKB/TrEMBL;Acc:F6PP34]	RUNX1	ENSG00000159216	100506403	2.97039	0.23429	2.7225	1.28889	1.02264	1.91415	1.95696	1.67005	1.85681	2.12623	1.5927	1.25947	1.49888	2.40941	2.58405	2.26632	0.455875	0.107423	1.87973	0.0823723	1.44374	0.834567	0.714246	0.358271	protein_coding	1.54579
ENSMMUG00000001653	-0.712541	4.1934	2.76351	0.0964363	0.463313	-0.380453	4.26886	0.493498	0.482371	0.908732	-0.0925347	2.93723	0.0225628	0.8806	0.99952	ZC2HC1A	zinc finger C2HC-type containing 1A [Source:HGNC Symbol;Acc:HGNC:24277]	698760	Uncharacterized protein [Source:UniProtKB/TrEMBL;Acc:F7G6Q9]	FAM164A	NA	NA	2.24528	1.98349	2.53281	0.311763	4.69983	2.02563	2.07094	2.0198	2.24566	3.42868	3.8525	1.82787	5.66492	3.33027	7.29213	4.23599	1.65403	0.0433067	6.25182	0.149434	1.39688	1.12149	8.3503	1.19158	protein_coding	2.15811
ENSMMUG00000001655	0.855153	6.19549	5.34422	0.0207911	0.179805	0.938972	5.9736	8.85401	0.00292445	0.102443	1.34604	4.8308	11.2783	0.000784184	0.0584217		interleukin-7 precursor [Source:RefSeq peptide;Acc:NP_001028018]	NA	interleukin 7 [Source:HGNC Symbol;Acc:HGNC:6023]	IL7	ENSG00000104432	3574	96.7988	206.146	97.8202	137.208	91.09	174.139	47.8299	62.4863	77.3177	111.633	64.8786	95.7678	126.184	186.947	56.1391	147.709	126.276	5.44554	117.409	14.7639	43.912	28.2041	103.448	66.6465	protein_coding	96.2833
ENSMMUG00000001669	-0.461598	4.96319	1.67339	0.195805	0.644352	0.752342	5.23686	3.31521	0.0686416	0.490718	0.184896	3.28464	0.239613	0.624486	0.99952		anaphase promoting complex subunit 2 [Source:HGNC Symbol;Acc:HGNC:19989]	706384	Anaphase-promoting complex subunit 2; Uncharacterized protein [Source:UniProtKB/TrEMBL;Acc:F7G3J3]	ANAPC2	ENSG00000176248	29882	5.55103	4.25329	2.68366	8.80884	5.24185	4.59918	3.91836	2.57604	5.94854	7.56853	5.10245	3.49689	8.20318	5.14591	5.05899	6.60042	5.84183	0.152954	5.52016	0.219909	3.70019	1.18829	4.32213	1.29124	protein_coding	4.82908
ENSMMUG00000001676	3.04347	5.49172	44.1202	3.08812e-11	8.00697e-09	-0.983373	6.19721	10.6455	0.00110336	0.061409	0.273981	2.10386	0.122334	0.726516	0.99952	IL7R	interleukin 7 receptor [Source:HGNC Symbol;Acc:HGNC:6024]	699869	interleukin 7 receptor [Source:HGNC Symbol;Acc:HGNC:6024]	IL7R	ENSG00000168685	3575	3.84592	13.8327	21.2583	8.54423	0.635549	6.19587	1.52027	13.2621	12.5014	2.93647	13.6102	8.34916	0.77627	17.8262	20.0742	8.3228	2.12488	0.0370898	0	0.0426607	3.58904	0.672346	0.246606	0.463872	protein_coding	3.71748
ENSMMUG00000001677	0.15495	8.796	0.0652541	0.798377	0.974853	0.452139	9.28883	0.758677	0.383743	0.870604	-0.202168	7.27607	0.303569	0.581653	0.99952	TPRN	taperin [Source:HGNC Symbol;Acc:HGNC:26894]	721581	taperin [Source:HGNC Symbol;Acc:HGNC:26894]	TPRN	ENSG00000176058	286262	85.9408	94.9753	121.584	134.824	82.9102	88.7321	57.8709	73.0863	100.123	143.2	118.639	124.659	129.859	126.766	124.467	134.368	148.365	1.9232	137.616	4.16078	59.8181	20.9889	132.743	31.956	protein_coding	109.381
ENSMMUG00000001680	1.05537	4.03566	4.82309	0.0280809	0.217216	-0.398871	3.82465	0.540774	0.462112	0.903621	0.091592	1.56729	0.0143776	0.904557	0.99952		TRAF family member associated NFKB activator [Source:HGNC Symbol;Acc:HGNC:11562]	700942	TRAF family member-associated NF-kappa-B activator isoform a; Uncharacterized protein [Source:UniProtKB/TrEMBL;Acc:F7G3B1]	TANK	ENSG00000136560	10010	1.63568	3.4404	4.30534	3.02824	2.10234	1.75675	2.51445	7.62957	0.454433	1.04074	2.33878	1.84944	1.92588	4.54893	5.69175	1.81524	2.67769	0	1.38013	0.181437	0.848016	0.272334	0.699215	0.263048	protein_coding	1.83234
ENSMMUG00000001682	1.18139	5.96465	16.5675	4.69496e-05	0.00155974	-0.120917	6.49121	0.210758	0.646174	0.953273	0.380692	4.26174	1.12602	0.288625	0.99952		protein disulfide-isomerase A3 precursor [Source:RefSeq peptide;Acc:NP_001182645]	711029	Uncharacterized protein [Source:UniProtKB/TrEMBL;Acc:F6W4X0]	PDIA3	ENSG00000167004	2923	17.1941	44.2327	78.33	37.6482	24.771	49.4342	20.0416	45.609	31.9689	39.1323	52.4796	61.0153	20.6896	50.2701	61.3653	38.1632	31.6661	0.637766	51.8934	2.05396	23.6571	13.8734	22.0503	7.33826	protein_coding	34.8085
ENSMMUG00000001683	0.224259	6.00802	0.518802	0.471353	0.881692	0.485162	6.16798	3.02447	0.0820169	0.533082	-0.128475	4.45574	0.129746	0.718696	0.99952	ELL3	elongation factor for RNA polymerase II 3 [Source:HGNC Symbol;Acc:HGNC:23113]	711271	Uncharacterized protein [Source:UniProtKB/TrEMBL;Acc:F6W5P2]	ELL3	ENSG00000128886	80237	69.4632	73.4473	43.4149	57.3494	36.1951	36.2942	29.6847	45.0359	43.8131	59.1294	38.2524	52.2192	57.7878	62.6534	78.3938	66.6712	59.9307	0.724215	54.6505	2.91547	39.4198	15.4726	87.8778	12.907	protein_coding	48.6275
ENSMMUG00000001687	-1.48118	6.92234	17.5514	2.7965e-05	0.00102685	0.60293	6.81997	4.05823	0.0439567	0.406534	0.322097	5.9451	0.323662	0.569415	0.99952	HMGN5	high mobility group nucleosome binding domain 5 [Source:HGNC Symbol;Acc:HGNC:8013]	709253	high mobility group nucleosome binding domain 5 [Source:HGNC Symbol;Acc:HGNC:8013]	HMGN5	ENSG00000198157	79366	51.6012	4.93341	19.991	19.1789	36.7504	14.107	33.996	14.0664	23.4591	34.8224	26.2709	24.7523	37.6109	24.6425	12.0915	30.3682	38.3971	1.40746	13.8534	0.982881	88.7699	26.0345	14.0371	7.2297	protein_coding	24.0508
ENSMMUG00000001697	-0.150899	4.61686	0.0773	0.78099	0.972317	-0.52258	4.9371	1.73479	0.187801	0.7174	-1.40031	3.14479	6.34117	0.0117967	0.561989	C2orf40	chromosome 2 open reading frame 40 [Source:HGNC Symbol;Acc:HGNC:24642]	713611	Augurin; Uncharacterized protein [Source:UniProtKB/TrEMBL;Acc:F7G2Y3]	C13H2ORF40	NA	NA	82.7292	74.5747	33.3298	41.0255	23.8704	17.7705	36.3359	31.501	78.8031	26.3193	63.3698	37.4163	21.8668	14.6079	59.403	32.7896	120.921	0.759842	69.8041	2.18493	21.4454	3.93545	45.469	3.3261	protein_coding	33.0597
ENSMMUG00000001706	-0.190334	3.888	0.167796	0.682078	0.944073	0.41106	3.94293	0.510935	0.474734	0.908685	0.390726	2.5334	0.66486	0.41485	0.99952	SRA1	steroid receptor RNA activator 1 [Source:HGNC Symbol;Acc:HGNC:11281]	698169	Uncharacterized protein [Source:UniProtKB/TrEMBL;Acc:F7FZU7]	SRA1	ENSG00000213523	10011	21.7729	19.6268	19.298	23.7538	15.4202	10.0219	4.09842	13.9902	15.5547	0	16.6778	23.2115	29.8212	17.3005	3.60781	17.2593	22.9135	0.899898	15.7468	0.690042	21.7699	4.66084	13.9611	6.37771	protein_coding	15.6507
ENSMMUG00000001711	0.431253	4.90494	1.39026	0.238361	0.705464	-0.532036	4.6241	1.3401	0.247016	0.781529	-0.807167	2.37269	1.93276	0.164457	0.99952		Superoxide dismutase [Cu-Zn] [Source:UniProtKB/Swiss-Prot;Acc:Q8HXQ0]	574096	Macaca mulatta superoxide dismutase 1, soluble (SOD1), mRNA. [Source:RefSeq mRNA;Acc:NM_001032804]	SOD1	ENSG00000142168	6647	37.8868	59.7667	77.4636	29.5913	41.7394	51.8811	40.5611	47.3361	11.8416	36.1597	60.944	51.4057	69.3026	105.366	76.9046	15.7672	52.3315	0.456722	23.9757	0.525322	14.7318	9.46201	45.5505	2.28484	protein_coding	41.1503
ENSMMUG00000001712	0.380817	4.1532	0.432166	0.510928	0.89678	-0.121428	4.48552	0.0844049	0.771414	0.9673	0.623149	2.02056	0.803561	0.370031	0.99952	SCAF4	SR-related CTD associated factor 4 [Source:HGNC Symbol;Acc:HGNC:19304]	701931	Uncharacterized protein [Source:UniProtKB/TrEMBL;Acc:F7DT06]	SFRS15	NA	NA	9.99284	5.51732	6.34079	2.60162	1.72015	5.63455	1.23441	5.30619	4.68494	8.34513	4.01857	5.08444	2.83638	1.15795	7.9687	2.77245	1.15022	0.120463	2.37139	0.277113	3.88558	0.93587	1.20142	0.301319	protein_coding	2.80442
ENSMMUG00000001721	0.291892	3.54627	0.294891	0.587103	0.923132	-0.141215	3.75108	0.0661238	0.797066	0.97128	0.0304584	1.87683	0.001882	0.965397	0.99952	ANO7	anoctamin 7 [Source:HGNC Symbol;Acc:HGNC:31677]	NA	anoctamin 7 [Source:HGNC Symbol;Acc:HGNC:31677]	ANO7	ENSG00000146205	50636	4.58945	4.82659	3.88288	3.18628	2.94941	0.98583	2.01576	3.05819	0.637532	1.46008	7.38251	2.59461	1.54391	4.25451	3.54891	3.81994	3.75658	0.0737673	5.80864	0.254541	0.594849	0.573094	1.96188	0.461294	protein_coding	2.77201
ENSMMUG00000001723	-1.0442	4.39497	6.02456	0.0141082	0.137643	0.647961	4.52807	1.96369	0.161119	0.68412	0.050587	3.41205	0.0148762	0.902924	0.99952	ZFYVE19	zinc finger FYVE-type containing 19 [Source:HGNC Symbol;Acc:HGNC:20758]	NA	zinc finger, FYVE domain containing 19 [Source:HGNC Symbol;Acc:HGNC:20758]	ZFYVE19	ENSG00000166140	84936	14.6582	4.35263	6.3223	6.58486	6.1745	6.11203	9.08905	3.01643	10.0612	10.6982	0.92466	5.84956	8.26679	3.99659	6.00078	9.56897	19.0557	0.166308	14.1869	0.669508	6.0349	2.36874	10.5048	3.43196	protein_coding	6.14326
ENSMMUG00000001735	-0.100922	3.93511	0.0468327	0.828669	0.974853	0.0586633	4.28996	0.0166969	0.897186	0.993633	0.150246	2.38005	0.0558211	0.813227	0.99952	SLC1A6	solute carrier family 1 member 6 [Source:HGNC Symbol;Acc:HGNC:10944]	718010	solute carrier family 1 (high affinity aspartate/glutamate transporter), member 6 [Source:HGNC Symbol;Acc:HGNC:10944]	SLC1A6	ENSG00000105143	6511	5.4174	1.7092	3.81946	2.35068	2.2381	3.49103	1.78455	5.07641	7.90171	6.46304	3.63097	5.05343	6.49243	3.76653	3.92732	4.13331	6.23569	0.130613	1.71413	0	5.2662	0.676481	1.73686	1.55186	protein_coding	3.69875
ENSMMUG00000001737	0.489872	4.41087	1.27259	0.259281	0.731503	-0.270171	4.47642	0.321366	0.570788	0.934493	0.881705	3.20729	2.35252	0.125081	0.99952	INO80	INO80 complex subunit [Source:HGNC Symbol;Acc:HGNC:26956]	705111	Uncharacterized protein [Source:UniProtKB/TrEMBL;Acc:F7GM13]	INO80	ENSG00000128908	54617	1.88583	4.16486	6.38196	4.25508	2.33729	2.43049	3.41666	7.77535	1.96473	1.79986	1.51675	4.15793	4.758	3.05935	8.74958	2.35445	2.89424	0.0454669	2.98349	0.26148	2.93311	0.941947	6.6507	3.12753	protein_coding	2.9583
ENSMMUG00000001742	1.32312	4.31645	4.69495	0.0302514	0.226643	-0.436719	4.56552	0.912404	0.339477	0.842587	0.754618	1.76538	1.09715	0.294892	0.99952	TGFBR3	transforming growth factor beta receptor 3 [Source:HGNC Symbol;Acc:HGNC:11774]	705053	Uncharacterized protein [Source:UniProtKB/TrEMBL;Acc:F7GLX3]	TGFBR3	ENSG00000069702	7049	1.49138	3.01141	3.86944	0.414163	1.80734	0.961061	0.786043	1.19254	2.98327	2.56211	1.59934	1.82118	1.05358	8.57175	4.49767	3.31019	0.915548	0	0.377513	0.0330861	1.39177	0.521449	0.191259	0.28781	protein_coding	1.29215
ENSMMUG00000001748	0.0184066	4.42393	0.00228184	0.961901	0.994369	-0.61041	4.7655	2.63228	0.104711	0.58877	1.20108	2.60613	5.06893	0.0243585	0.844467		spleen associated tyrosine kinase [Source:HGNC Symbol;Acc:HGNC:11491]	704102	Tyrosine-protein kinase [Source:UniProtKB/TrEMBL;Acc:F7GLV2]	SYK	ENSG00000165025	6850	2.21742	2.62349	3.59573	1.53947	1.22145	2.14339	2.37394	1.93932	3.69632	2.11633	5.0531	2.63256	3.2169	2.31254	2.25051	1.99943	2.55236	0.106923	1.05243	0.122983	0.862212	0.41534	0.71092	0.802355	protein_coding	2.12986
ENSMMUG00000001758	1.2125	4.61815	9.61449	0.00193048	0.0325856	-0.392089	4.96715	1.14787	0.283996	0.815441	0.908985	2.23834	2.02518	0.15471	0.99952		casein kinase I isoform alpha [Source:RefSeq peptide;Acc:NP_001248164]	710775	Uncharacterized protein [Source:UniProtKB/TrEMBL;Acc:F6TN15]	CSNK1A1	ENSG00000113712	1452	3.07709	9.70826	9.25637	2.84841	2.82499	4.2963	2.70301	5.63867	6.83914	5.87363	4.94975	8.00221	3.10544	7.60674	8.92291	3.41488	2.51867	0	1.94726	0.22755	1.59531	0.256162	1.64423	1.36085	protein_coding	3.09127
ENSMMUG00000001763	0.14196	7.1331	0.146722	0.701688	0.952308	0.355581	7.47431	1.14092	0.285459	0.816335	-0.254636	5.64641	0.554267	0.456579	0.99952	NCAPH2	non-SMC condensin II complex subunit H2 [Source:HGNC Symbol;Acc:HGNC:25071]	716120	non-SMC condensin II complex, subunit H2 [Source:HGNC Symbol;Acc:HGNC:25071]	NCAPH2	ENSG00000025770	29781	29.079	32.8163	37.5339	46.5886	33.2681	46.1262	25.0526	25.7115	37.7531	45.366	44.3771	44.7662	41.4807	32.6592	38.2696	35.9947	49.0913	0.647159	53.7901	1.73685	17.8302	9.63651	60.599	9.44282	protein_coding	36.7643
ENSMMUG00000001764	0.31887	6.49531	1.26038	0.261579	0.733532	0.276246	7.15172	1.1382	0.286032	0.816935	-0.00174991	5.18256	1.73283e-05	0.996679	0.99952			720679	SCO2 cytochrome c oxidase assembly protein [Source:HGNC Symbol;Acc:HGNC:10604]	SCO2	ENSG00000130489	9997	45.2929	85.7398	99.5433	105.179	49.0383	62.4002	38.0717	46.052	63.7853	77.5125	98.818	79.4669	82.7512	68.0486	106.883	109.196	112.179	2.40994	84.999	1.38596	31.5793	17.5525	108.158	26.3729	protein_coding	72.7805
ENSMMUG00000001765	0.556859	6.20263	2.73947	0.0978971	0.467464	0.931867	6.33657	7.3857	0.00657444	0.156246	0.40799	4.76034	1.43513	0.23093	0.99952	TYMP	thymidine phosphorylase [Source:HGNC Symbol;Acc:HGNC:3148]	716161	thymidine phosphorylase [Source:HGNC Symbol;Acc:HGNC:3148]	TYMP	ENSG00000025708	1890	24.0675	50.3057	52.6021	44.9057	30.6577	76.5772	30.7213	44.3534	35.1043	96.1881	37.1014	58.1672	66.7953	44.622	19.1924	45.0722	66.4868	1.74079	41.8838	3.33709	31.5843	12.0214	62.6941	16.873	protein_coding	43.1186
ENSMMUG00000001780	0.0909008	4.76101	0.0598166	0.806786	0.974853	0.128719	5.3471	0.13746	0.71082	0.959523	-0.0691653	3.01524	0.0181625	0.892795	0.99952	CPT1A	carnitine palmitoyltransferase 1A [Source:HGNC Symbol;Acc:HGNC:2328]	709837	Uncharacterized protein [Source:UniProtKB/TrEMBL;Acc:F7G7S7]	CPT1A	ENSG00000110090	1374	4.14889	3.55295	5.51594	3.08616	2.28539	1.71873	3.31911	4.29503	5.68099	3.67691	4.13142	7.63977	2.69172	3.29666	3.78114	4.11101	4.00239	0.0571595	1.5003	0.0657448	4.83972	1.03616	1.71021	0.679134	protein_coding	3.43603
ENSMMUG00000001795	-0.0738324	5.61741	0.0579065	0.809836	0.974853	0.368137	5.68172	1.55823	0.211925	0.743862	-0.279031	3.8108	0.436635	0.508751	0.99952	SRP68	signal recognition particle 68 [Source:HGNC Symbol;Acc:HGNC:11302]	705568	Uncharacterized protein [Source:UniProtKB/TrEMBL;Acc:F7D5D4]	SRP68	ENSG00000167881	6730	10.1389	5.88587	8.92108	7.32062	5.36156	8.10169	8.28288	8.10729	7.09845	6.19309	7.39353	9.07942	10.437	9.77494	7.99698	11.702	7.96698	0.0782232	9.75255	0.269917	11.3541	2.63342	4.68088	1.41856	protein_coding	7.98198
ENSMMUG00000001800	0.750221	3.68874	1.48866	0.222425	0.681876	-0.744287	4.4647	2.76352	0.0964361	0.566566	1.05556	1.74441	2.7733	0.0958486	0.99952	CUL5	cullin 5 [Source:HGNC Symbol;Acc:HGNC:2556]	707559	Cullin-5; Uncharacterized protein [Source:UniProtKB/TrEMBL;Acc:F7GGE0]	CUL5	ENSG00000166266	8065	1.37743	1.52104	4.27302	1.43445	1.32781	3.10671	0	0.688391	4.87924	1.97196	1.10786	1.4017	1.91142	2.23459	4.39369	2.67512	1.057	0	0.435837	0.0763956	0.267798	0.430007	1.10404	0.415345	protein_coding	1.35262
ENSMMUG00000001805	-0.166601	4.68326	0.125791	0.722837	0.960459	0.208642	5.1694	0.447063	0.503733	0.915242	-0.26702	3.61055	0.417765	0.518054	0.99952	RSPH4A	radial spoke head 4 homolog A [Source:HGNC Symbol;Acc:HGNC:21558]	715669	radial spoke head 4 homolog A (Chlamydomonas) [Source:HGNC Symbol;Acc:HGNC:21558]	RSPH4A	ENSG00000111834	345895	7.45657	3.13674	14.0191	9.20321	11.4094	8.00848	4.36671	4.96869	8.28648	12.6518	11.5502	10.6793	11.706	16.1289	12.493	13.3321	15.2584	0.159801	12.5832	0.735214	8.376	3.93138	22.3125	2.19845	protein_coding	9.94126
ENSMMUG00000001806	-0.257478	3.53585	0.195553	0.658334	0.935486	-0.204128	3.87207	0.227256	0.633566	0.947662	2.12118	1.84579	9.37048	0.00220507	0.148482	ZUFSP	zinc finger with UFM1 specific peptidase domain [Source:HGNC Symbol;Acc:HGNC:21224]	718059	zinc finger with UFM1-specific peptidase domain [Source:HGNC Symbol;Acc:HGNC:21224]	ZUFSP	ENSG00000153975	221302	3.22348	0.339004	3.63627	1.49196	1.18375	2.76965	3.18555	1.87947	2.23891	2.05102	1.72841	2.91579	1.62659	2.49019	4.36212	2.38489	1.64906	0.103623	0	0.119188	0.417802	1.47591	0.68898	0.453596	protein_coding	1.68873
ENSMMUG00000001809	2.10074	3.53483	6.72489	0.00950767	0.104555	-0.79116	4.24165	3.32021	0.0684331	0.490452	-0.318105	0.839028	0.0850953	0.770508	0.99952	GPCPD1	glycerophosphocholine phosphodiesterase 1 [Source:HGNC Symbol;Acc:HGNC:26957]	719117	glycerophosphocholine phosphodiesterase GDE1 homolog (S. cerevisiae) [Source:HGNC Symbol;Acc:HGNC:26957]	GPCPD1	ENSG00000125772	56261	3.91497	11.1166	13.801	3.39752	2.15654	0.630712	0	6.35882	4.07879	4.67062	6.29755	4.64793	0	6.3512	11.3526	4.88783	1.20169	0.0943893	1.23875	0.108567	0	0	1.25517	0	protein_coding	2.77703
ENSMMUG00000001810	-0.136979	3.12669	0.0429628	0.835795	0.974853	0.535243	3.57159	0.898501	0.343184	0.843027	0.0195955	2.55481	0.000873949	0.976416	0.99952		Gremlin-1 [Source:UniProtKB/Swiss-Prot;Acc:Q8WNY1]	574176	Macaca mulatta gremlin 1 (GREM1), mRNA. [Source:RefSeq mRNA;Acc:NM_001032848]	GREM1	ENSG00000276886	26585	2.09183	0.659974	1.47482	1.08921	2.01647	1.011	1.37814	1.56813	3.0511	1.99647	0	2.48346	0.263888	1.93917	1.81976	2.61164	5.77871	0.201734	0	0	3.25352	1.04484	4.69459	0.756912	protein_coding	1.52147
ENSMMUG00000001821	-0.207991	5.92015	0.325362	0.568403	0.913645	0.0189698	6.48984	0.00470564	0.94531	0.998336	-0.141362	4.36121	0.196675	0.657418	0.99952	USP54	ubiquitin specific peptidase 54 [Source:HGNC Symbol;Acc:HGNC:23513]	706859	ubiquitin specific peptidase 54 [Source:HGNC Symbol;Acc:HGNC:23513]	USP54	ENSG00000166348	159195	6.08993	2.67323	9.40864	4.77948	8.16772	6.65444	5.58217	4.76378	9.48955	8.59211	9.37023	14.3704	8.68462	11.0455	14.7418	9.40306	9.91532	0.204281	7.03748	0.234964	6.58918	2.31445	8.48902	1.43713	protein_coding	7.6026
ENSMMUG00000001824	-0.616777	8.53368	1.06575	0.301907	0.778954	0.021136	8.99433	0.0015759	0.968334	0.998752	-0.187105	6.8511	0.234185	0.628438	0.99952		FSHD region gene 1 [Source:HGNC Symbol;Acc:HGNC:3954]	698743	Protein FRG1; Uncharacterized protein [Source:UniProtKB/TrEMBL;Acc:F7E851]	FRG1	ENSG00000275145	100134091	301.301	96.1619	247.368	151.838	205.7	125.193	169.38	176.742	228.826	287.565	269.467	288.062	244.201	196.273	353.531	223.348	214.247	3.70227	129.568	5.41973	292.213	78.7345	179.026	36.6218	protein_coding	200.987
ENSMMUG00000001833	-0.140657	5.25234	0.167182	0.682629	0.944365	0.313184	5.26109	0.889232	0.345685	0.845626	0.322411	3.36595	0.581315	0.445797	0.99952		syntaxin-16 [Source:RefSeq peptide;Acc:NP_001244580]	694811	Uncharacterized protein [Source:UniProtKB/TrEMBL;Acc:F7GQX4]	STX16	ENSG00000124222	8675	9.67988	6.10803	4.46705	6.4149	6.30157	5.67074	6.95707	9.23551	7.33449	7.13892	7.07767	8.05942	5.99465	4.07884	6.63462	5.37124	8.10328	0.0424328	4.45503	0.292837	4.10606	3.07681	5.07835	1.06139	protein_coding	6.05134
ENSMMUG00000001847	-0.399668	5.32337	1.73981	0.187163	0.629894	-0.0836243	5.46113	0.065221	0.798427	0.97128	-0.157705	3.73527	0.162095	0.687235	0.99952	CNTN4	contactin 4 [Source:HGNC Symbol;Acc:HGNC:2174]	704763	Uncharacterized protein [Source:UniProtKB/TrEMBL;Acc:F7GQV0]	CNTN4	ENSG00000144619	152330	8.29361	5.23329	6.15505	5.15184	8.89652	5.34449	5.46401	7.63524	6.91252	8.33213	7.48965	7.40326	9.91187	6.06975	14.683	6.53971	7.23513	0.210482	6.0771	0.338934	10.5232	2.18029	8.11692	1.31622	protein_coding	6.72612
ENSMMUG00000001852	0.113137	5.68238	0.10496	0.745956	0.964235	0.550952	5.89633	3.58335	0.0583612	0.453302	-0.046746	3.78949	0.0164138	0.898057	0.99952	CSDC2	cold shock domain containing C2 [Source:HGNC Symbol;Acc:HGNC:30359]	NA	cold shock domain containing C2, RNA binding [Source:HGNC Symbol;Acc:HGNC:30359]	CSDC2	ENSG00000172346	27254	149.709	97.5141	92.6119	110.643	77.1458	56.0172	54.0883	103.781	60.3768	124.448	108.757	121.222	129.156	179.075	162.446	150.065	127.482	2.32868	103.908	3.21414	86.3796	30.1524	58.836	16.3096	protein_coding	100.648
ENSMMUG00000001856	1.19222	5.34669	13.3462	0.000258949	0.00687098	-0.119038	5.8713	0.134086	0.714232	0.959523	-0.196252	3.38333	0.180663	0.670804	0.99952	XRCC6	X-ray repair cross complementing 6 [Source:HGNC Symbol;Acc:HGNC:4055]	707975	X-ray repair complementing defective repair in Chinese hamster cells 6 [Source:HGNC Symbol;Acc:HGNC:4055]	XRCC6	ENSG00000196419	2547	6.59692	14.0017	19.9573	11.2418	5.61598	12.7534	3.16087	11.9887	7.99763	17.7438	19.9371	9.76456	9.07868	16.6786	16.695	11.6472	10.3086	0.17351	3.03614	0.199571	7.46218	1.94709	13.0747	2.09771	protein_coding	10.0366
ENSMMUG00000001858	0.267536	6.19694	0.873735	0.349923	0.819256	0.161561	6.21835	0.409008	0.522473	0.919621	0.238916	4.37892	0.532424	0.465589	0.99952	HNRNPA3	heterogeneous nuclear ribonucleoprotein A3 [Source:HGNC Symbol;Acc:HGNC:24941]	702025	heterogeneous nuclear ribonucleoprotein A3 [Source:HGNC Symbol;Acc:HGNC:24941]	HNRNPA3	ENSG00000170144	220988	6.75063	12.4086	10.2638	8.15079	6.6287	6.61983	6.57451	10.2678	8.80666	7.28326	7.23929	9.75675	13.3294	10.3393	10.2132	9.60889	10.8109	0.283055	8.17245	0.32557	5.24978	3.22526	7.9044	1.55764	protein_coding	8.02759
ENSMMUG00000001861	0.143898	6.86859	0.221273	0.638071	0.932943	-0.261183	6.8162	0.866272	0.351989	0.851137	-0.279729	5.02804	0.797979	0.371698	0.99952		nuclear factor, erythroid 2 like 2 [Source:HGNC Symbol;Acc:HGNC:7782]	707606	Uncharacterized protein [Source:UniProtKB/TrEMBL;Acc:F7ACY2]	NFE2L2	ENSG00000116044	4780	16.1275	29.5603	22.0912	10.1304	19.6711	11.8774	17.4556	22.8365	14.402	9.89504	16.8831	20.3191	18.795	15.6624	34.7407	20.4547	30.1731	0.370316	17.4958	0.766687	11.6461	4.41134	21.1748	3.42726	protein_coding	17.1694
ENSMMUG00000001873	0.435949	4.07014	0.922622	0.336787	0.808775	-0.0733843	4.29655	0.0289828	0.864819	0.985771	-0.909989	2.21787	1.94357	0.163281	0.99952		CCR4-NOT transcription complex subunit 7 [Source:HGNC Symbol;Acc:HGNC:14101]	702192	CCR4-NOT transcription complex subunit 7 isoform 1; Uncharacterized protein [Source:UniProtKB/TrEMBL;Acc:F7GMT4]	CNOT7	ENSG00000198791	29883	5.73296	4.52189	8.89228	3.98017	5.52643	3.69438	1.41637	5.37211	3.58371	4.78766	3.07398	6.80628	2.53128	6.64321	5.81852	2.7835	5.27913	0	1.81398	0.238472	7.24484	0.894857	3.21655	0.259303	protein_coding	3.83727
ENSMMUG00000001874	2.29583	4.49418	20.6289	5.57468e-06	0.000273082	-0.892856	5.25612	6.94722	0.00839496	0.176501	0.420577	1.82618	0.295918	0.586453	0.99952	TM9SF3	transmembrane 9 superfamily member 3 [Source:HGNC Symbol;Acc:HGNC:21529]	704905	transmembrane 9 superfamily member 3 [Source:HGNC Symbol;Acc:HGNC:21529]	TM9SF3	ENSG00000077147	56889	2.57083	11.3554	10.4402	2.49876	0.56645	3.976	2.37121	6.68099	9.85652	3.92581	10.4763	8.72039	0.778355	7.14963	13.1205	4.85017	1.26257	0	1.95226	0.228134	2.79897	0.25682	0.32969	0.496125	protein_coding	2.6849
ENSMMUG00000001876	2.69778	4.32505	29.2971	6.20879e-08	6.90359e-06	-0.691659	5.04953	2.714	0.099471	0.572639	1.13347	1.43644	1.59811	0.206172	0.99952		phosphoinositide 3-kinase adapter protein 1 [Source:RefSeq peptide;Acc:NP_001253885]	705017	phosphoinositide-3-kinase adaptor protein 1 [Source:HGNC Symbol;Acc:HGNC:30034]	PIK3AP1	ENSG00000155629	118788	0.417949	7.9118	10.1366	3.48199	0.460449	2.96263	0.550708	5.01301	3.13515	5.58454	3.58562	3.11895	1.6872	6.19915	12.6044	3.01489	1.0263	0.0403067	0	0	0.325027	0.10438	0.803984	0.554516	protein_coding	2.32492
ENSMMUG00000001878	-0.254345	7.27305	0.405808	0.524105	0.901404	0.0799185	6.90884	0.0966753	0.755857	0.9673	-0.366669	5.57374	1.19524	0.274276	0.99952	MTMR7	myotubularin related protein 7 [Source:HGNC Symbol;Acc:HGNC:7454]	710278	myotubularin related protein 7 [Source:HGNC Symbol;Acc:HGNC:7454]	MTMR7	ENSG00000003987	9108	30.8458	31.2811	39.4561	24.092	38.2303	26.2665	47.1759	49.5502	21.5774	16.2969	24.2183	35.4997	39.4684	26.0416	31.9451	29.3417	55.7937	0.849929	56.4686	1.83298	17.991	10.4548	46.2682	4.58412	protein_coding	30.0937
ENSMMUG00000001879	0.0472885	6.21526	0.00669703	0.934778	0.989063	0.741126	5.90135	2.78625	0.0950768	0.564255	-0.201512	4.34455	0.162161	0.687175	0.99952	ANXA10	annexin A10 [Source:HGNC Symbol;Acc:HGNC:534]	693439	annexin A10 [Source:HGNC Symbol;Acc:HGNC:534]	ANXA10	ENSG00000109511	11199	10.02	2.81006	6.48884	6.4412	4.90618	10.0442	3.91194	6.49137	3.40243	4.9587	6.36759	8.0565	30.8987	28.8983	14.2051	21.2103	8.65725	0.0357897	7.04544	0.246992	9.52389	2.31707	18.0851	3.98375	protein_coding	6.4901
ENSMMUG00000001880	0.451125	4.11088	0.566438	0.451678	0.871199	0.0886642	4.71874	0.033198	0.855423	0.983877	0.801672	2.08164	1.33774	0.247433	0.99952	DDX60	DExD/H-box helicase 60 [Source:HGNC Symbol;Acc:HGNC:25942]	693567	DEAD (Asp-Glu-Ala-Asp) box polypeptide 60 [Source:HGNC Symbol;Acc:HGNC:25942]	DDX60	ENSG00000137628	55601	3.2684	0.687455	3.07245	2.017	0.400083	2.80825	1.19627	1.81492	3.32949	2.7728	1.94721	1.72458	3.48176	5.72308	7.16089	6.64984	1.11469	0	1.37888	0	1.12966	0.362783	1.1643	0.963636	protein_coding	1.76975
ENSMMUG00000001883	-0.50066	6.71424	3.75133	0.0527655	0.32423	0.343878	6.96303	2.17654	0.140129	0.650949	0.117427	5.21958	0.157741	0.691245	0.99952	KIAA2012	KIAA2012 [Source:HGNC Symbol;Acc:HGNC:51250]	NA	Uncharacterized protein [Source:UniProtKB/TrEMBL;Acc:F7FXI9]	KIAA2012	NA	NA	25.9748	10.756	22.8914	19.7239	19.2264	13.3384	16.8454	20.2832	13.8691	18.2056	18.2798	25.331	24.3709	15.4257	27.3039	24.0968	23.4203	0.469685	16.9511	1.12548	22.0936	7.29792	20.559	4.16091	protein_coding	18.7531
ENSMMUG00000001884	0.12669	4.76033	0.0954402	0.757372	0.966387	-0.647463	4.74443	2.80878	0.0937497	0.558988	-0.188704	2.46276	0.162417	0.686941	0.99952			695282	DAZ associated protein 2 [Source:HGNC Symbol;Acc:HGNC:2684]	DAZAP2	ENSG00000183283	9802	9.20983	4.52	15.5838	4.26269	9.01897	11.2104	11.4611	10.7397	12.7936	11.72	13.1687	4.85959	11.3602	19.9213	11.8696	9.08519	9.42308	0.296063	6.47578	0.227021	6.36643	1.27783	5.24931	1.23426	protein_coding	9.14751
ENSMMUG00000001886	-0.149063	4.22804	0.129136	0.719329	0.959614	0.251997	4.60607	0.388284	0.533203	0.924887	0.192013	2.46364	0.146179	0.702214	0.99952		ATP-binding cassette sub-family F member 1 [Source:RefSeq peptide;Acc:NP_001098632]	711864	Macaca mulatta ATP-binding cassette, sub-family F (GCN20), member 1 (ABCF1), mRNA. [Source:RefSeq mRNA;Acc:NM_001105162]	ABCF1	ENSG00000236342	102723826	6.04854	3.18054	4.26444	3.14945	2.7765	1.29925	2.32453	4.28236	2.94076	3.84853	3.24319	3.76145	4.32386	4.6726	8.18508	6.9922	4.02258	0.145829	1.91383	0.111822	1.95991	1.25882	3.87841	0.486359	protein_coding	3.21186
ENSMMUG00000001892	-0.520358	5.01309	2.10608	0.146715	0.572125	-0.227768	5.5673	0.424979	0.514463	0.918768	-0.0819201	3.46621	0.0395613	0.842341	0.99952		UDP-glucose 6-dehydrogenase [Source:HGNC Symbol;Acc:HGNC:12525]	699500	UDP-glucose 6-dehydrogenase [Source:UniProtKB/TrEMBL;Acc:F7FXE1]	UGDH	ENSG00000109814	7358	5.11657	3.65904	5.19461	6.63085	5.63686	2.19811	2.472	3.75038	8.81337	3.90666	4.75535	5.55382	7.74557	5.05938	11.8696	5.48897	6.49145	0.0328959	2.59031	0.227021	5.83589	1.78897	5.24931	0.987409	protein_coding	5.08797
ENSMMUG00000001896	-0.122324	5.94241	0.181847	0.669791	0.940521	-0.0928909	5.95571	0.111736	0.738176	0.963901	-0.0617874	4.21395	0.0301702	0.862105	0.99952		G protein subunit beta 1 [Source:HGNC Symbol;Acc:HGNC:4396]	703399	Guanine nucleotide-binding protein G(I)/G(S)/G(T) subunit beta-1; Uncharacterized protein [Source:UniProtKB/TrEMBL;Acc:F7FXA9]	GNB1	ENSG00000078369	2782	13.626	7.93665	10.6414	7.5195	8.46808	6.52926	5.2942	10.1274	9.02731	5.33532	7.11884	8.76998	11.2833	9.7166	12.9682	9.49959	11.1532	0.269555	5.74858	0.348798	10.5966	2.79222	8.51316	1.51707	protein_coding	8.49062
ENSMMUG00000001900	-0.628788	6.69892	5.87224	0.0153815	0.144822	-0.211418	6.74201	0.5237	0.469268	0.907861	-0.256873	5.00452	0.562156	0.453393	0.99952	GOLM1	golgi membrane protein 1 [Source:HGNC Symbol;Acc:HGNC:15451]	NA	Uncharacterized protein [Source:UniProtKB/TrEMBL;Acc:F7FX41]	GOLM1	ENSG00000135052	51280	23.4578	20.5783	30.9796	12.3137	32.7767	16.9599	27.8935	19.4436	18.5978	15.2897	26.383	26.394	37.8205	22.2762	46.4544	33.3348	38.6357	0.606946	27.5169	1.26929	12.9032	5.57267	37.4203	4.9686	protein_coding	22.867
ENSMMUG00000001906	0.167557	4.09619	0.124465	0.724241	0.96064	-0.533889	4.66566	1.85701	0.172971	0.704258	0.438033	1.11517	0.18267	0.669088	0.99952		mediator complex subunit 13 like [Source:HGNC Symbol;Acc:HGNC:22962]	713867	mediator complex subunit 13-like [Source:HGNC Symbol;Acc:HGNC:22962]	MED13L	ENSG00000123066	23389	2.34473	1.33158	2.24825	1.1395	0.904106	0.604388	1.54476	1.64054	3.32227	2.46163	2.26301	2.22697	0.946534	2.8257	3.53559	1.04085	0	0	0	0.0260088	0.729374	0.117117	0.300695	0.0848423	protein_coding	1.09017
ENSMMUG00000001920	0.0602658	3.85207	0.0180219	0.893208	0.983329	-0.323237	4.2518	0.648808	0.420539	0.883978	-0.269226	2.12454	0.173522	0.677001	0.99952	ZMYM5	zinc finger MYM-type containing 5 [Source:HGNC Symbol;Acc:HGNC:13029]	704759	zinc finger, MYM-type 5 [Source:HGNC Symbol;Acc:HGNC:13029]	ZMYM5	ENSG00000132950	9205	1.60532	1.82332	2.89742	0.891607	1.06113	1.86207	1.26914	0.962734	2.40838	1.83856	1.37722	2.39594	2.43016	2.08342	3.72406	1.95969	1.77389	0	2.03177	0.0356138	2.24714	0.721652	0.617611	0.193624	protein_coding	1.7986
ENSMMUG00000001927	2.63863	3.98863	25.0742	5.5166e-07	3.97475e-05	-1.18078	4.98245	7.63281	0.0057316	0.143413	1.29123	0.939815	1.36271	0.243069	0.99952		X-ray repair cross-complementing protein 5 [Source:RefSeq peptide;Acc:NP_001244295]	574279	Uncharacterized protein [Source:UniProtKB/TrEMBL;Acc:F6TSQ5]	NA	NA	NA	0.603335	4.94917	14.2925	4.18872	1.32937	3.11036	0	8.74422	3.01719	4.03081	10.3521	5.73033	1.52223	7.27095	18.1952	2.67826	0	0	0	0	0.938394	0.602717	0.386867	0.145541	protein_coding	2.10025
ENSMMUG00000001929	-0.065771	6.2806	0.0640821	0.800157	0.974853	-0.156694	6.41043	0.37663	0.539412	0.92771	-0.0165973	4.50629	0.00263764	0.95904	0.99952	ELF3	E74 like ETS transcription factor 3 [Source:HGNC Symbol;Acc:HGNC:3318]	707937	E74-like factor 3 (ets domain transcription factor, epithelial-specific ) [Source:HGNC Symbol;Acc:HGNC:3318]	ELF3	ENSG00000163435	1999	23.0007	13.3971	23.9503	18.8347	16.2433	17.1022	15.1534	21.2214	20.6452	11.2575	22.1359	19.605	26.1886	24.0557	28.7311	21.5986	24.2574	0.398134	16.4215	0.850448	21.0975	5.44972	14.3702	3.98348	protein_coding	19.2198
ENSMMUG00000001938	-0.484864	4.37742	0.9108	0.339902	0.81195	-0.148954	4.77705	0.18077	0.670712	0.954307	-0.184197	2.8039	0.114294	0.735308	0.99952	CTC1	CST telomere replication complex component 1 [Source:HGNC Symbol;Acc:HGNC:26169]	717075	CTS telomere maintenance complex component 1 [Source:HGNC Symbol;Acc:HGNC:26169]	CTC1	ENSG00000178971	80169	2.66486	1.26115	3.56976	3.46895	0.91745	2.36123	1.97513	1.9977	3.88691	3.17922	3.5722	3.38975	7.0597	3.08797	4.63651	2.03321	2.04492	0.0321246	5.48076	0.0369498	1.29524	0.915107	3.84468	0.723194	protein_coding	2.51305
ENSMMUG00000001940	-0.436521	7.30848	1.36129	0.243314	0.714041	0.124552	7.39551	0.170105	0.680019	0.955207	-0.0428615	5.59155	0.0195928	0.88868	0.99952		NME1-NME2 readthrough [Source:HGNC Symbol;Acc:HGNC:33531]	707717	NME/NM23 nucleoside diphosphate kinase 2 [Source:HGNC Symbol;Acc:HGNC:7850]	NME2	ENSG00000011052	654364	22.5109	14.029	22.7288	16.2072	20.2073	14.5062	19.408	20.9724	16.6775	18.567	20.564	21.3048	25.3827	14.4273	21.9201	19.8931	25.25	0.348421	15.1248	0.986471	21.6124	6.94068	16.7509	3.11737	protein_coding	18.9875
ENSMMUG00000001942	1.00107	4.53549	5.12915	0.0235272	0.196079	-0.194229	4.83364	0.297862	0.585226	0.938186	-0.142519	2.5897	0.0862756	0.768966	0.99952	MBTD1	mbt domain containing 1 [Source:HGNC Symbol;Acc:HGNC:19866]	NA	mbt domain containing 1 [Source:HGNC Symbol;Acc:HGNC:19866]	MBTD1	ENSG00000011258	54799	11.2643	11.254	12.1773	10.4272	7.23901	10.8883	1.23686	11.259	10.9533	10.7508	12.0797	8.27865	3.78936	10.4422	10.888	5.72955	10.9489	0	4.75222	0.52062	4.37997	1.4066	7.82474	1.47185	protein_coding	9.35291
ENSMMUG00000001960	1.0189	4.31049	6.67561	0.00977412	0.106482	-0.463084	4.57711	1.32551	0.249605	0.781976	0.00835657	1.71771	0.000254145	0.987281	0.99952		GC-rich promoter binding protein 1 like 1 [Source:HGNC Symbol;Acc:HGNC:28843]	706690	Uncharacterized protein; Vasculin-like protein 1 [Source:UniProtKB/TrEMBL;Acc:F6VH41]	GPBP1L1	ENSG00000159592	60313	2.94329	6.68601	9.6286	2.86078	2.91833	4.93139	1.16346	5.00123	4.41569	5.05641	6.94397	5.59094	4.45562	7.09408	4.09676	2.93975	1.08412	0	0.745035	0	4.12005	1.0291	0.754913	0.355003	protein_coding	3.52003
ENSMMUG00000001973	-0.405535	3.86879	0.789321	0.374305	0.835588	-0.611428	4.02709	1.42837	0.232031	0.761464	1.25046	1.51909	2.95035	0.085859	0.99952		suppressor of IKBKE 1 [Source:RefSeq peptide;Acc:NP_001248423]	708999	Uncharacterized protein [Source:UniProtKB/TrEMBL;Acc:F6VGR3]	SIKE1	ENSG00000052723	80143	3.97576	1.7561	3.36367	2.48419	0.876008	1.28101	1.83352	1.78824	1.65685	0.758903	2.55813	2.6972	3.20991	2.21136	4.15038	0.44122	0.488138	0.0766839	0.503191	0.0441009	0.618368	0.198584	0.764794	0.383626	protein_coding	1.46893
ENSMMUG00000001974	1.56278	5.80936	19.6592	9.2558e-06	0.000412443	-1.41374	6.09847	16.7545	4.25409e-05	0.0069312	-0.90093	2.54726	2.87176	0.0901463	0.99952	CSDE1	cold shock domain containing E1 [Source:HGNC Symbol;Acc:HGNC:29905]	703901	Uncharacterized protein [Source:UniProtKB/TrEMBL;Acc:F6VGN9]	CSDE1	ENSG00000009307	7812	6.23735	16.973	24.4064	4.601	6.44212	12.0582	1.79782	11.8843	8.77275	2.9765	12.5416	9.25637	4.13097	12.6484	25.3217	5.19154	4.54701	0.0375953	1.97357	0.0432422	4.24429	0.77887	2.49967	0.282117	protein_coding	4.89627
ENSMMUG00000001983	0.0694554	8.76156	0.0131121	0.908835	0.985914	0.301287	9.02801	0.327655	0.567043	0.934137	0.00975326	6.98885	0.000777332	0.977757	0.99952			697105	Uncharacterized protein [Source:UniProtKB/TrEMBL;Acc:F6VA90]	STUB1	ENSG00000103266	10273	389.765	327.924	497.08	520.151	376.917	440.94	286.744	322.486	420.512	481.529	473.71	445.108	576.922	564.061	477.21	501.039	433.352	7.10008	531.674	18.735	223.964	86.5258	462.357	123.535	protein_coding	437.146
ENSMMUG00000001984	0.101558	5.13912	0.0802655	0.776938	0.972317	0.481048	5.68414	1.9912	0.158216	0.680037	0.326296	3.57426	0.595719	0.440216	0.99952		jumonji domain containing 8 [Source:HGNC Symbol;Acc:HGNC:14148]	697226	Uncharacterized protein [Source:UniProtKB/TrEMBL;Acc:F6VA76]	JMJD8	ENSG00000161999	339123	16.4692	37.1147	47.7727	50.6361	41.4719	36.3872	32.5509	31.7471	47.063	60.6283	47.9381	33.5187	33.2419	30.5346	27.2899	61.359	41.8857	0.453795	41.6885	2.08782	14.6373	8.22619	40.7326	12.7699	protein_coding	34.953
ENSMMUG00000001986	0.953153	4.26211	3.41391	0.0646489	0.373371	0.112593	4.84464	0.0959516	0.756743	0.9673	-0.104432	2.99189	0.0433201	0.835124	0.99952	WDR24	WD repeat domain 24 [Source:HGNC Symbol;Acc:HGNC:20852]	697343	WD repeat domain 24 [Source:HGNC Symbol;Acc:HGNC:20852]	WDR24	ENSG00000127580	84219	1.48896	3.75815	7.97826	8.78669	4.51101	9.59501	0.98096	5.2089	7.44607	10.6581	7.98371	5.5557	7.13772	9.66207	10.3624	6.19654	7.76953	0.0717971	7.538	0.578068	4.05273	0.929647	11.4569	1.88569	protein_coding	6.66713
ENSMMUG00000001990	-0.618016	4.70779	2.66091	0.102842	0.480592	-0.0482425	4.51824	0.0180788	0.893041	0.992459	0.218372	2.54975	0.205277	0.650495	0.99952		adenylyl cyclase-associated protein 2 [Source:RefSeq peptide;Acc:NP_001253461]	703445	Adenylyl cyclase-associated protein [Source:UniProtKB/TrEMBL;Acc:F6V9G1]	CAP2	ENSG00000112186	10486	6.95667	2.19484	3.70578	2.68319	4.04493	2.98863	4.32858	4.63559	3.86547	2.58204	2.90121	2.62193	4.29047	2.14966	3.58628	3.64571	2.37258	0.037272	2.44575	0.171481	2.70501	0.482607	2.47818	0.792457	protein_coding	2.6941
ENSMMUG00000001993	0.383719	4.67591	1.10074	0.294104	0.768444	-0.35018	4.86166	0.90285	0.342019	0.843027	0.21198	2.71596	0.213182	0.644285	0.99952		nucleoporin 153 [Source:HGNC Symbol;Acc:HGNC:8062]	703888	nucleoporin 153kDa [Source:HGNC Symbol;Acc:HGNC:8062]	NUP153	ENSG00000124789	9972	2.50409	3.16018	5.24599	2.48357	2.16757	2.9968	3.06383	4.2907	2.0871	2.73136	6.13796	4.85373	4.5128	5.96918	6.224	2.77898	4.17252	0.068998	2.26379	0.119042	1.11278	0.893404	3.21132	0.690352	protein_coding	2.88789
ENSMMUG00000002003	-0.0448181	3.3338	0.00497847	0.943749	0.991298	0.3235	3.91425	0.424072	0.514912	0.918877	0.0691486	1.74419	0.00997483	0.920444	0.99952			719835	Uncharacterized protein [Source:UniProtKB/TrEMBL;Acc:F6V1J8]	USF1	ENSG00000158773	7391	4.82298	0.608662	5.4406	7.3665	0.531341	2.48638	1.90649	3.85656	2.4119	0.920622	5.1721	4.58075	5.8409	5.3652	5.59424	5.88766	4.73727	0	2.44168	0	3.00056	1.92722	1.85554	0.465375	protein_coding	2.74347
ENSMMUG00000002005	1.24927	5.57081	11.598	0.000660221	0.0144618	0.246919	6.309	0.983197	0.321411	0.834489	0.513258	3.94064	1.96367	0.161121	0.99952			720264		NA	NA	NA	12.8703	27.783	22.9238	18.8112	6.34324	10.4763	4.01647	17.2651	15.8083	24.5671	19.6133	24.3558	9.57074	18.8384	30.6425	21.0488	12.0594	0.522611	12.8599	1.05194	7.37495	3.55262	15.2022	3.10467	protein_coding	14.0362
ENSMMUG00000002009	0.0863812	5.12056	0.0632469	0.801436	0.974853	0.336331	5.56123	0.999008	0.317551	0.832931	-0.433261	3.54368	0.875182	0.349525	0.99952	NIT1	nitrilase 1 [Source:HGNC Symbol;Acc:HGNC:7828]	720272	nitrilase 1 [Source:HGNC Symbol;Acc:HGNC:7828]	NIT1	ENSG00000158793	4817	36.2995	19.0876	42.0854	46.2025	17.7737	24.6913	22.5863	29.2275	40.3397	48.1177	30.2767	30.0985	35.6164	44.8672	28.0696	31.3322	49.5201	0.388967	35.733	0.89478	15.6829	4.02915	45.2585	9.24294	protein_coding	30.1876
ENSMMUG00000002010	0.00274764	8.78965	2.09675e-05	0.996346	0.99978	0.252986	9.08966	0.218702	0.640031	0.949794	-0.150086	7.22107	0.166666	0.683092	0.99952		death effector domain containing [Source:HGNC Symbol;Acc:HGNC:2755]	719875	Death effector domain-containing protein; Uncharacterized protein [Source:UniProtKB/TrEMBL;Acc:F6UTR2]	DEDD	ENSG00000158796	9191	93.8269	100.193	96.2637	100.511	77.6428	78.7934	62.3746	71.5039	104.034	118.724	98.3423	99.6561	97.0479	70.843	85.686	75.1503	124.843	1.88342	153.679	4.89774	41.6009	19.2975	90.1086	20.8414	protein_coding	87.8973
ENSMMUG00000002011	-0.135358	7.83207	0.0753849	0.783652	0.972623	0.0945818	8.28042	0.0388581	0.84373	0.982105	-0.201152	6.3029	0.557528	0.455258	0.99952			702458	phosphodiesterase 11A [Source:HGNC Symbol;Acc:HGNC:8773]	PDE11A	ENSG00000128655	50940	131.67	78.9296	139.867	107.41	108.794	108.89	101.927	137.091	118.888	131.95	128.257	175.675	109.628	82.3907	234.179	142.47	159.641	2.64544	122.208	5.84215	120.315	34.2538	141.418	23.1601	protein_coding	119.602
ENSMMUG00000002025	-0.0522824	5.32879	0.0216591	0.882998	0.98132	-0.138047	4.82454	0.141089	0.707201	0.959523	-0.337121	3.86958	0.671471	0.412539	0.99952	VRK2	vaccinia related kinase 2 [Source:HGNC Symbol;Acc:HGNC:12719]	719132	Uncharacterized protein [Source:UniProtKB/TrEMBL;Acc:F6TMH6]	VRK2	ENSG00000028116	7444	10.3632	13.0784	18.266	7.19475	25.6882	20.0344	21.3359	25.8957	10.7968	8.65439	12.5025	14.061	26.1466	24.0172	22.5382	17.97	31.8094	0.624635	27.8718	1.14953	12.0887	4.85276	43.1926	4.99977	protein_coding	16.0155
ENSMMUG00000002026	-0.542405	7.59075	1.31184	0.252061	0.725641	0.332017	7.41948	0.404063	0.524998	0.919918	0.0518428	6.04104	0.0316448	0.85881	0.99952	FANCL	Fanconi anemia complementation group L [Source:HGNC Symbol;Acc:HGNC:20748]	717528	Fanconi anemia, complementation group L [Source:HGNC Symbol;Acc:HGNC:20748]	FANCL	ENSG00000115392	55120	50.8699	48.6662	49.0542	34.1777	99.8824	45.4705	49.7307	49.6156	23.2509	28.9739	41.3541	43.4166	127.518	78.3421	127.526	135.217	78.5753	1.50341	87.2291	3.54945	53.5975	28.6874	94.1727	15.438	protein_coding	49.3349
ENSMMUG00000002029	2.05736	3.86801	13.5513	0.000232132	0.00625418	-0.860251	4.1322	2.76596	0.0962891	0.566566	-0.703447	1.21017	0.483726	0.486739	0.99952			711043	ribosomal protein S3A [Source:HGNC Symbol;Acc:HGNC:10421]	RPS3A	ENSG00000145425	6189	5.6466	39.1932	35.0333	7.84043	3.11039	21.8323	1.86005	15.5208	9.41259	18.8621	33.3044	15.3228	11.3972	15.7035	16.3739	4.69984	3.4664	0	7.14661	0	6.5868	2.82041	5.43102	0	protein_coding	7.49352
ENSMMUG00000002030	-0.145184	6.31023	0.111077	0.738921	0.963739	0.320615	6.84119	1.69493	0.192953	0.724064	0.203435	4.79223	0.394432	0.529979	0.99952	KAT8	lysine acetyltransferase 8 [Source:HGNC Symbol;Acc:HGNC:17933]	713117	K(lysine) acetyltransferase 8 [Source:HGNC Symbol;Acc:HGNC:17933]	KAT8	ENSG00000103510	84148	5.94981	3.5197	17.828	21.4281	16.1822	15.8157	8.5747	9.29218	15.187	19.1652	16.7488	15.6411	21.7668	18.2704	18.5471	15.8883	14.8385	0.286898	19.7672	0.65998	7.80807	4.64353	14.3066	3.72271	protein_coding	15.414
ENSMMUG00000002031	-0.104327	3.75437	0.0495122	0.823914	0.974853	0.282994	4.27056	0.352547	0.552675	0.932949	-0.281237	2.24442	0.303784	0.58152	0.99952		serine protease 8 [Source:HGNC Symbol;Acc:HGNC:9491]	713176	protease, serine, 8 [Source:HGNC Symbol;Acc:HGNC:9491]	PRSS8	ENSG00000052344	5652	7.7678	9.803	5.11148	12.5834	6.41826	4.17138	3.41173	5.8231	11.8695	3.70684	11.1068	9.66123	7.83937	2.4003	6.00666	8.62051	7.94766	0.124854	6.55421	0.43082	8.05441	0.969981	6.6411	1.40536	protein_coding	6.48624
ENSMMUG00000002038	-0.687849	3.64024	2.22853	0.135483	0.548835	0.561134	3.70256	1.48515	0.22297	0.750903	0.910488	1.93903	1.89431	0.168716	0.99952	CEMIP	cell migration inducing hyaluronan binding protein [Source:HGNC Symbol;Acc:HGNC:29213]	717880	Uncharacterized protein [Source:UniProtKB/TrEMBL;Acc:F6WYE4]	KIAA1199	NA	NA	3.59916	1.6222	2.03003	2.14179	1.41612	0.994001	2.70995	2.31265	2.14272	2.45363	0.551385	2.44171	3.37287	1.42993	2.38555	2.28243	1.57821	0.148757	0.650753	0	1.99926	1.15569	1.31876	0.372094	protein_coding	1.81073
ENSMMUG00000002041	-0.787228	5.76579	6.13222	0.013274	0.131124	0.263976	6.03325	0.844795	0.358029	0.855637	-0.000979581	4.18623	8.65308e-06	0.997653	0.99952	ADGRD1	adhesion G protein-coupled receptor D1 [Source:HGNC Symbol;Acc:HGNC:19893]	709387	G protein-coupled receptor 133 [Source:HGNC Symbol;Acc:HGNC:19893]	GPR133	ENSG00000111452	283383	11.0264	4.56597	10.1062	6.93751	11.0088	3.99684	8.8535	5.68278	8.90301	9.86597	9.97695	12.3894	8.17209	8.94396	6.39482	8.22159	9.51892	0.166152	8.72219	0.45866	8.30694	2.75377	8.39594	1.5793	protein_coding	8.35144
ENSMMUG00000002045	0.0169767	8.17105	0.000984893	0.974964	0.997754	0.369446	8.07171	0.615712	0.432645	0.886809	-0.154511	6.0496	0.277162	0.598568	0.99952	PFKM	phosphofructokinase, muscle [Source:HGNC Symbol;Acc:HGNC:8877]	707806	6-phosphofructokinase [Source:UniProtKB/TrEMBL;Acc:F6WXR9]	PFKM	ENSG00000152556	5213	90.0035	90.7045	85.8251	62.0364	73.4751	61.3373	69.9611	80.2529	58.8252	46.3492	51.384	91.8087	90.1793	92.4388	86.3711	108.866	77.91	0.936677	72.1175	2.6575	40.7874	19.567	78.8863	13.3548	protein_coding	72.7963
ENSMMUG00000002048	0.277922	4.54596	0.594252	0.44078	0.867083	-0.310425	4.66362	0.603854	0.437111	0.889246	-0.599235	2.64353	1.75449	0.185313	0.99952		ankyrin repeat and SOCS box containing 8 [Source:HGNC Symbol;Acc:HGNC:17183]	705435	Ankyrin repeat and SOCS box protein 8; Uncharacterized protein [Source:UniProtKB/TrEMBL;Acc:F6WXQ9]	ASB8	ENSG00000177981	140461	7.76507	7.34966	10.9493	4.85189	5.1328	4.5035	6.13896	10.4779	6.47199	2.96443	11.658	10.009	6.66112	7.91821	5.40408	6.03223	8.10376	0	6.87949	0.344534	6.64255	1.35749	5.97488	0.842919	protein_coding	6.30547
ENSMMUG00000002050	0.883295	3.79265	2.76341	0.0964423	0.463313	-0.82792	4.46496	2.21467	0.136704	0.644732	-0.157107	1.05267	0.0251705	0.873943	0.99952		platelet activating factor acetylhydrolase 1b catalytic subunit 2 [Source:HGNC Symbol;Acc:HGNC:8575]	703013	Platelet-activating factor acetylhydrolase IB subunit beta isoform a; Uncharacterized protein [Source:UniProtKB/TrEMBL;Acc:F6WXP0]	PAFAH1B2	ENSG00000168092	5049	5.01634	3.79839	5.09285	1.74133	0.828965	2.58606	0.660975	2.75768	2.0905	5.74519	7.53124	0.340314	1.26564	3.25517	8.72778	3.06185	0.923848	0.0483772	0.634892	0	1.17032	0.12528	0	0.121008	protein_coding	1.50348
ENSMMUG00000002052	0.0883164	4.04004	0.0406948	0.840128	0.975155	-0.148713	4.40877	0.127016	0.721547	0.962037	0.701378	2.50449	1.9764	0.15977	0.99952		splA/ryanodine receptor domain and SOCS box containing 1 [Source:HGNC Symbol;Acc:HGNC:30628]	722211	Uncharacterized protein [Source:UniProtKB/TrEMBL;Acc:F6WXN3]	SPSB1	ENSG00000171621	80176	4.61188	3.20112	4.68222	3.52204	3.04851	2.37755	1.82304	3.22679	4.61266	1.76065	4.45115	3.7545	1.62903	2.13765	1.60482	3.07089	3.68056	0.0444766	1.1674	0.255785	1.79327	1.49733	2.66148	0.556258	protein_coding	2.51952
ENSMMUG00000002054	-0.316785	4.14085	0.475808	0.490327	0.88698	-0.239603	4.34518	0.332408	0.564245	0.934137	0.360328	2.01518	0.379001	0.538138	0.99952	KLF11	Kruppel like factor 11 [Source:HGNC Symbol;Acc:HGNC:11811]	702323	Kruppel-like factor 11 [Source:HGNC Symbol;Acc:HGNC:11811]	KLF11	ENSG00000172059	8462	1.21516	0.575076	2.91289	2.74182	1.84075	1.37036	2.80201	2.58099	2.78521	1.4497	1.30312	1.85485	2.606	2.53457	3.17133	1.34855	1.67845	0.0292973	1.92246	0.0336977	0.708747	0.606958	0.584383	0.256489	protein_coding	1.56408
ENSMMUG00000002058	0.439308	4.54322	1.10726	0.292678	0.76672	0.608228	4.7043	1.86516	0.17203	0.703998	-0.268155	2.75389	0.228382	0.632726	0.99952	TAGLN	transgelin [Source:HGNC Symbol;Acc:HGNC:11553]	NA	Transgelin; Uncharacterized protein [Source:UniProtKB/TrEMBL;Acc:F6WXC6]	TAGLN	ENSG00000149591	6876	13.9771	25.4788	6.13161	21.5639	9.41014	9.00699	6.13896	12.4182	16.8272	20.751	13.3235	10.5358	18.8079	17.2761	16.2123	13.788	21.9278	0.149771	11.7934	0.344534	3.62321	1.93928	18.9205	3.93362	protein_coding	12.8708
ENSMMUG00000002060	0.211931	5.08136	0.385967	0.534427	0.903209	0.0991926	5.62956	0.0979504	0.754303	0.967082	0.148237	3.11983	0.121133	0.727809	0.99952	KIZ	kizuna centrosomal protein [Source:HGNC Symbol;Acc:HGNC:15865]	700808	kizuna centrosomal protein [Source:HGNC Symbol;Acc:HGNC:15865]	KIZ	ENSG00000088970	55857	3.64658	3.91171	5.14195	6.32921	5.82522	3.99482	3.60368	7.28972	7.59834	7.65676	7.03899	8.65859	4.96825	6.08482	10.9973	5.05861	5.37267	0.0351674	2.76918	0.242697	4.53736	1.09286	2.80589	1.05559	protein_coding	5.01343
ENSMMUG00000002062	-0.192175	10.3007	0.115126	0.734382	0.961807	0.185173	10.2047	0.165023	0.684574	0.957119	-0.435491	8.26959	1.32115	0.250385	0.99952	CAST	calpastatin [Source:HGNC Symbol;Acc:HGNC:1515]	NA	calpastatin [Source:HGNC Symbol;Acc:HGNC:1515]	CAST	ENSG00000153113	102723646	171.606	143.736	164.303	106.208	177.282	132.623	155.706	167.71	112.998	113.366	140.149	177.943	215.867	182.576	222.07	214.503	211.07	2.4147	163.861	6.53703	91.66	34.0115	191.095	22.9815	protein_coding	159.783
ENSMMUG00000002063	-0.367391	9.733	0.372083	0.541871	0.90629	-0.0541754	9.65518	0.00830442	0.92739	0.996775	-0.547033	8.05555	2.0189	0.155352	0.99952	ERAP1	endoplasmic reticulum aminopeptidase 1 [Source:HGNC Symbol;Acc:HGNC:18173]	NA	endoplasmic reticulum aminopeptidase 1 [Source:HGNC Symbol;Acc:HGNC:18173]	ERAP1	ENSG00000164307	51752	115.935	91.0708	123.942	65.2948	117.46	65.5615	87.6817	105.09	62.365	47.9859	68.1896	85.4733	185.354	124.198	219.55	171.658	171.03	1.93951	136.252	4.33042	71.9895	24.3746	185.279	23.8645	protein_coding	89.3762
ENSMMUG00000002065	0.0538568	7.17136	0.0204585	0.886264	0.981529	0.262005	7.50801	0.555195	0.456203	0.901172	-0.320894	5.34111	1.04164	0.307441	0.99952	SLC7A6OS	solute carrier family 7 member 6 opposite strand [Source:HGNC Symbol;Acc:HGNC:25807]	703025	solute carrier family 7, member 6 opposite strand [Source:HGNC Symbol;Acc:HGNC:25807]	SLC7A6OS	ENSG00000103061	84138	59.3366	75.5895	99.7713	73.0631	89.4217	69.2597	56.0568	81.6891	70.9174	86.5502	96.0481	124.561	62.708	50.8548	68.8254	65.8503	94.8459	0.755786	92.1029	3.7256	51.3684	20.1314	60.3017	9.04732	protein_coding	69.0425
ENSMMUG00000002080	-0.473947	3.11495	0.353158	0.552331	0.908613	0.740139	4.92545	1.73886	0.187283	0.717114	0.311788	2.01593	0.249652	0.61732	0.99952	DIP2C	disco interacting protein 2 homolog C [Source:HGNC Symbol;Acc:HGNC:29150]	NA	DIP2 disco-interacting protein 2 homolog C (Drosophila) [Source:HGNC Symbol;Acc:HGNC:29150]	DIP2C	ENSG00000151240	22982	0.446236	0	2.01352	2.16863	1.22903	1.43779	2.35192	2.00711	5.57889	10.6473	6.69952	9.68739	0.900694	0	2.07038	2.4761	1.91759	0.0860693	1.12955	0	2.7762	0.668668	0.858398	0.484401	protein_coding	1.67769
ENSMMUG00000002089	0.225884	6.28224	0.19933	0.655262	0.933709	0.0892626	6.73167	0.0589806	0.808115	0.972625	-0.493108	4.94071	0.962877	0.326463	0.99952		TBC/LysM-associated domain containing 2 [Source:HGNC Symbol;Acc:HGNC:16112]	709257	Uncharacterized protein [Source:UniProtKB/TrEMBL;Acc:F6WPE9]	C10H20ORF118	NA	NA	34.817	56.297	81.0058	69.4947	56.3374	54.6887	18.6373	36.9755	47.156	66.4595	74.6745	75.2894	170.198	165.415	227.164	150.933	62.7858	1.67886	74.3614	1.44827	52.4601	26.6294	239.995	21.7845	protein_coding	59.5616
ENSMMUG00000002096	-0.52873	5.00435	1.85684	0.17299	0.609985	-0.075377	5.32959	0.0533784	0.817285	0.977113	0.0303955	3.35362	0.00562468	0.940216	0.99952	NAGK	N-acetylglucosamine kinase [Source:HGNC Symbol;Acc:HGNC:17174]	703976	Uncharacterized protein [Source:UniProtKB/TrEMBL;Acc:F6WHT9]	NAGK	ENSG00000124357	55577	9.19488	5.80199	6.83632	4.35249	6.90673	3.5013	3.02889	5.63964	6.61865	7.18012	9.86047	7.08853	6.95969	1.93723	5.81742	5.33403	9.23673	0.201533	5.28976	0.231804	4.55038	1.46132	3.48393	1.10903	protein_coding	5.48684
ENSMMUG00000002109	0.391979	3.67524	0.622574	0.430092	0.86526	0.430288	4.33301	1.08266	0.298103	0.822533	0.834591	1.83119	1.85698	0.172974	0.99952	PROSER1	proline and serine rich 1 [Source:HGNC Symbol;Acc:HGNC:20291]	696606	Uncharacterized protein [Source:UniProtKB/TrEMBL;Acc:F6UX83]	C13ORF23	NA	NA	1.25426	0.593582	2.6529	1.74157	0.863628	1.81858	1.65267	1.7238	1.56809	3.59125	1.34506	2.97817	0.949364	2.03477	2.54597	1.56594	1.15497	0.0604801	0.396864	0.0347821	0.975406	0.548178	0.603189	0.226923	protein_coding	1.29966
ENSMMUG00000002113	0.527478	4.06597	1.15096	0.283348	0.756217	-0.257506	3.84106	0.272823	0.601444	0.944335	-0.483484	2.48368	0.769414	0.380398	0.99952	NHLRC3	NHL repeat containing 3 [Source:HGNC Symbol;Acc:HGNC:33751]	696852	NHL repeat-containing protein 3; Uncharacterized protein [Source:UniProtKB/TrEMBL;Acc:F6UX60]	NHLRC3	ENSG00000188811	387921	1.86467	5.09864	5.95979	1.29457	1.36952	2.00268	2.45697	4.34883	2.0722	2.37288	1.99965	2.95169	6.58647	6.91434	2.88381	3.10404	7.2498	0.0599424	1.57334	0.0689458	2.9002	0.776149	6.37681	0.974589	protein_coding	2.41493
ENSMMUG00000002114	2.50266	4.30977	28.3517	1.01159e-07	1.01231e-05	-0.421377	4.6326	1.11508	0.290981	0.820764	0.147674	1.32584	0.0325359	0.856856	0.99952		transferrin receptor [Source:HGNC Symbol;Acc:HGNC:11763]	711568	Transferrin receptor 1; Transferrin receptor protein 1; Uncharacterized protein [Source:UniProtKB/TrEMBL;Acc:F6UX47]	TFRC	ENSG00000072274	7037	1.54837	3.90811	4.36664	1.07498	0.426455	4.49004	0.255025	4.06255	3.54896	4.8028	3.32091	2.62608	1.36731	7.5357	6.73492	3.0071	0.950534	0	0.979848	0	0	0.193348	0.992838	0.280133	protein_coding	1.45784
ENSMMUG00000002121	-0.330091	5.4789	1.13468	0.286779	0.759216	0.295787	5.78269	1.10795	0.292529	0.820764	-0.0883744	3.83788	0.0402337	0.841024	0.99952	C14orf37	chromosome 14 open reading frame 37 [Source:HGNC Symbol;Acc:HGNC:19846]	699880	Uncharacterized protein [Source:UniProtKB/TrEMBL;Acc:F6UWP6]	C14ORF37	NA	NA	11.1281	4.51405	8.74237	8.00174	6.78661	6.65884	6.80777	6.35591	4.96875	8.72423	10.655	10.5153	8.22243	8.10541	10.6027	8.60068	9.02729	0.153312	3.52107	0.220425	12.0538	2.77918	6.11614	1.53395	protein_coding	7.40475
ENSMMUG00000002122	-0.183723	3.99929	0.146474	0.701928	0.952308	0.0333851	4.37065	0.00495106	0.943904	0.998336	-0.395945	2.03657	0.393768	0.530326	0.99952	SPOCK2	SPARC/osteonectin, cwcv and kazal like domains proteoglycan 2 [Source:HGNC Symbol;Acc:HGNC:13564]	708963	sparc/osteonectin, cwcv and kazal-like domains proteoglycan (testican) 2 [Source:HGNC Symbol;Acc:HGNC:13564]	SPOCK2	ENSG00000107742	9806	3.80939	2.84077	2.92992	2.88514	1.33533	1.33899	2.0534	2.24994	4.61822	2.64417	1.48551	2.11445	1.74749	0.642069	1.20506	1.92162	1.06298	0	2.19152	0.115242	2.15451	0.432442	1.33235	0.167078	protein_coding	1.83456
ENSMMUG00000002123	-0.209911	4.39838	0.324022	0.569201	0.913997	0.0579644	4.40562	0.0243057	0.87611	0.989266	-0.259064	2.69217	0.287132	0.592065	0.99952	TTC31	tetratricopeptide repeat domain 31 [Source:HGNC Symbol;Acc:HGNC:25759]	708810	Uncharacterized protein [Source:UniProtKB/TrEMBL;Acc:F6UWJ4]	TTC31	ENSG00000115282	64427	3.42324	3.24011	3.08929	1.9013	2.63994	1.32358	2.70637	2.90838	1.99723	1.96031	1.83552	2.78684	3.1093	2.53873	4.36773	3.03922	2.94211	0	1.73305	0.151889	3.72703	0.769441	2.85354	0.49547	protein_coding	2.67315
ENSMMUG00000002127	0.285572	3.47395	0.355552	0.550987	0.908359	-0.525845	3.77148	0.79452	0.372737	0.863842	-0.167712	1.92592	0.0667047	0.796197	0.99952	PCGF1	polycomb group ring finger 1 [Source:HGNC Symbol;Acc:HGNC:17615]	715341	Uncharacterized protein [Source:UniProtKB/TrEMBL;Acc:F6UPP7]	PCGF1	ENSG00000115289	84759	4.1047	3.88511	6.94551	1.42487	1.69579	2.64511	2.70427	5.64129	5.13175	0.979395	8.80366	4.17701	5.17815	3.80514	1.19028	6.26353	5.03969	0.0989636	7.79267	0.113828	3.19211	0.512562	1.97399	1.11394	protein_coding	3.49863
ENSMMUG00000002134	2.15131	3.70379	18.3754	1.81383e-05	0.000730223	-0.412871	4.28383	0.664653	0.414922	0.881009	0.790053	0.925036	0.608625	0.435306	0.99952	RPS6KA3	ribosomal protein S6 kinase A3 [Source:HGNC Symbol;Acc:HGNC:10432]	696825	ribosomal protein S6 kinase, 90kDa, polypeptide 3 [Source:HGNC Symbol;Acc:HGNC:10432]	RPS6KA3	ENSG00000177189	6197	0.932729	2.5504	1.4029	0.431705	0.342525	1.80318	0.409668	2.95224	1.81395	2.96736	4.00099	1.6874	0.470661	1.4411	3.96691	1.89772	0.38173	0	0.393502	0	0.241786	0.232943	0	0.0750001	protein_coding	0.701695
ENSMMUG00000002135	1.51182	5.05713	18.6134	1.60091e-05	0.000663571	-0.688172	5.5879	4.16153	0.0413521	0.397411	0.139071	2.48605	0.0632557	0.801422	0.99952	CEP350	centrosomal protein 350 [Source:HGNC Symbol;Acc:HGNC:24238]	716537	centrosomal protein 350kDa [Source:HGNC Symbol;Acc:HGNC:24238]	CEP350	ENSG00000135837	9857	1.80184	3.82433	5.451	1.47839	0.72184	2.74447	0.971255	3.52011	2.18442	3.12672	3.16189	2.44477	1.23984	2.58143	6.45993	1.99963	0.603346	0.0315942	1.24391	0.0363396	1.52862	0.204545	0.735231	0.316112	protein_coding	1.66523
ENSMMUG00000002138	-0.0490521	5.89784	0.0304941	0.861374	0.979374	-0.036808	6.40207	0.0186994	0.891232	0.991814	-0.283921	4.76937	0.699415	0.40298	0.99952	LOXL3	lysyl oxidase like 3 [Source:HGNC Symbol;Acc:HGNC:13869]	709834	Uncharacterized protein [Source:UniProtKB/TrEMBL;Acc:F6UN81]	LOXL3	ENSG00000115318	84695	22.3917	22.1153	35.1431	35.1468	20.3784	16.3115	25.0145	26.76	29.2115	30.6626	32.3647	23.7768	30.4581	30.685	55.3325	32.4127	51.9961	0.65722	54.2156	2.48379	24.9844	6.56474	38.0795	6.81059	protein_coding	27.9857
ENSMMUG00000002140	-0.00254631	5.26179	6.27274e-05	0.993681	0.99978	0.10216	5.70956	0.144592	0.703758	0.959523	-0.124665	3.62229	0.0924238	0.761118	0.99952	M1AP	meiosis 1 associated protein [Source:HGNC Symbol;Acc:HGNC:25183]	710210	meiosis 1 associated protein [Source:HGNC Symbol;Acc:HGNC:25183]	M1AP	ENSG00000159374	130951	17.9944	15.1393	20.2987	16.0622	9.44009	13.8045	11.2906	11.9906	16.4263	18.8097	16.5403	16.8581	15.9983	11.1208	21.8659	17.1169	15.2549	0.0826366	23.8591	1.04553	9.99554	4.28	12.0877	2.17038	protein_coding	15.1971
ENSMMUG00000002141	-0.043198	4.5651	0.0144989	0.904157	0.984923	-0.110246	5.1719	0.0857094	0.769704	0.9673	0.115972	3.42811	0.0631978	0.801511	0.99952	TMEM206	transmembrane protein 206 [Source:HGNC Symbol;Acc:HGNC:25593]	NA	transmembrane protein 206 [Source:HGNC Symbol;Acc:HGNC:25593]	TMEM206	ENSG00000065600	55248	5.01634	6.78283	8.89228	11.443	7.50016	5.07977	5.6655	8.59537	10.7511	6.83951	7.68494	12.1541	7.95544	4.65025	19.118	5.16936	14.0777	0.483772	13.6048	0.158981	2.78648	3.04252	10.5687	2.16086	protein_coding	7.16983
ENSMMUG00000002145	-0.0365389	4.20946	0.00593287	0.938604	0.989951	0.450941	4.33143	1.05457	0.304456	0.824508	-0.454148	2.23005	0.587294	0.443468	0.99952		protein Jade-1 [Source:RefSeq peptide;Acc:NP_001253062]	693690	Protein Jade-1 long isoform; Uncharacterized protein [Source:UniProtKB/TrEMBL;Acc:F6UGJ1]	PHF17	NA	NA	5.79084	6.26405	5.1326	5.74336	8.20245	1.59929	2.18007	5.37466	4.82652	3.94775	2.66144	5.05101	6.67907	9.96955	9.59553	9.63979	5.0785	0.0797806	2.09405	0.183527	7.72007	0.619811	3.71317	0.898015	protein_coding	5.06476
ENSMMUG00000002146	-0.0787596	7.92545	0.0242155	0.876338	0.981003	-0.000267262	7.74438	3.92205e-07	0.9995	0.999661	-0.488182	5.93531	2.75814	0.0967607	0.99952		sodium channel and clathrin linker 1 [Source:RefSeq peptide;Acc:NP_001245093]	693822	Sodium channel and clathrin linker 1; Uncharacterized protein [Source:UniProtKB/TrEMBL;Acc:F6UGI1]	SCLT1	ENSG00000151466	132320	48.8478	56.2068	58.6686	35.908	56.0308	44.4395	65.8784	64.0465	44.0663	28.521	40.0581	60.8196	75.9766	70.8544	88.655	68.5597	87.1395	0.720482	56.0054	2.10362	35.3061	13.2041	67.4342	9.08019	protein_coding	56.0181
ENSMMUG00000002153	1.71377	4.6351	16.546	4.74838e-05	0.00156161	-0.803905	4.88533	3.65209	0.055999	0.448376	0.0597974	2.28907	0.0156379	0.900483	0.99952			701343	Ras GTPase-activating protein-binding protein 2; Ras GTPase-activating protein-binding protein 2 isoform a; Uncharacterized protein [Source:UniProtKB/TrEMBL;Acc:F6UFN4]	G3BP2	ENSG00000138757	9908	2.23027	7.318	8.55399	3.71614	1.71994	2.87442	1.17548	6.91058	3.34598	4.68292	3.82675	2.42087	2.92607	9.92404	12.9346	2.72261	2.46447	0.0860344	2.82274	0.0989568	2.42819	0.668397	2.00212	0.484204	protein_coding	2.77268
ENSMMUG00000002166	0.821522	4.24947	3.24739	0.0715372	0.392444	-0.75879	4.64015	3.82523	0.0504865	0.423103	-0.867234	1.87139	1.53638	0.215158	0.99952	TLK2	tousled like kinase 2 [Source:HGNC Symbol;Acc:HGNC:11842]	716528	tousled-like kinase 2 [Source:HGNC Symbol;Acc:HGNC:11842]	TLK2	ENSG00000146872	11011	4.4927	3.54363	5.2792	1.81948	1.03116	3.61893	0.98663	2.4324	4.0566	2.14395	3.21194	1.52395	1.88921	3.81776	6.51393	3.73941	1.14918	0.0361061	2.84309	0	1.45577	0.0935021	1.68046	0.316098	protein_coding	2.01658
ENSMMUG00000002171	0.690577	3.77943	1.99089	0.158248	0.591907	0.108604	4.33305	0.0496252	0.823717	0.97847	-0.192669	1.8482	0.046809	0.828712	0.99952	KIF1B	kinesin family member 1B [Source:HGNC Symbol;Acc:HGNC:16636]	NA	kinesin family member 1B [Source:HGNC Symbol;Acc:HGNC:16636]	KIF1B	ENSG00000054523	23095	1.55603	0.981859	3.29117	1.89051	1.07141	3.00817	1.28143	1.74971	2.59382	5.94038	2.08583	1.84735	1.76666	3.60618	3.60972	1.51099	1.67166	0.150063	1.47704	0.0431505	2.72269	0.194305	0.249437	0.0469198	protein_coding	1.71068
ENSMMUG00000002174	-0.0864045	5.5122	0.0794694	0.778018	0.972317	-0.091824	5.88402	0.0826135	0.773786	0.9673	0.129573	4.24286	0.134068	0.714251	0.99952		TRAF3 interacting protein 2 [Source:HGNC Symbol;Acc:HGNC:1343]	697530	Adapter protein CIKS isoform 2; Uncharacterized protein [Source:UniProtKB/TrEMBL;Acc:F6U862]	TRAF3IP2	ENSG00000056972	10758	11.3417	11.9277	22.3896	10.4988	12.842	12.1811	9.54773	12.9108	9.45299	7.21641	14.8655	19.6632	14.9436	7.59341	21.9256	16.4326	22.8217	0.486125	15.152	0.559141	7.84009	4.87821	19.3932	4.02789	protein_coding	12.0544
ENSMMUG00000002176	1.58607	3.798	10.8752	0.000974613	0.020021	-1.11684	4.06578	5.33471	0.0209048	0.287624	-0.822316	1.36381	1.09181	0.296071	0.99952	UHRF2	ubiquitin like with PHD and ring finger domains 2 [Source:HGNC Symbol;Acc:HGNC:12557]	NA	ubiquitin-like with PHD and ring finger domains 2, E3 ubiquitin protein ligase [Source:HGNC Symbol;Acc:HGNC:12557]	UHRF2	ENSG00000147854	115426	2.35086	6.30445	7.95574	2.04014	1.29496	2.65111	0.774401	4.11207	3.91877	1.68277	3.1513	3.1897	1.48283	3.81377	4.0902	0.978349	2.16477	0	0.743842	0	0.914102	0.293557	1.88426	0.212661	protein_coding	1.9622
ENSMMUG00000002181	0.383692	5.04674	1.13606	0.286487	0.759116	0.617699	5.46975	3.50579	0.0611546	0.466462	-0.117457	3.49581	0.0552803	0.814117	0.99952	SFI1	SFI1 centrin binding protein [Source:HGNC Symbol;Acc:HGNC:29064]	716833	Uncharacterized protein [Source:UniProtKB/TrEMBL;Acc:F6QCV0]	SFI1	ENSG00000198089	9814	6.42203	9.20981	7.90301	14.997	5.1455	7.5244	3.84634	6.71076	5.8392	7.80088	10.0173	11.09	11.784	11.9067	12.1893	11.0145	13.2609	0	4.43347	0.25904	12.7126	2.91612	5.24096	2.4646	protein_coding	7.66264
ENSMMUG00000002182	-0.25045	4.94255	0.393451	0.530491	0.901788	0.35474	5.17819	1.2314	0.267135	0.794374	0.0224202	3.21996	0.00263432	0.959066	0.99952	PISD	phosphatidylserine decarboxylase [Source:HGNC Symbol;Acc:HGNC:8999]	NA	Phosphatidylserine decarboxylase proenzyme; Uncharacterized protein [Source:UniProtKB/TrEMBL;Acc:F6QD04]	PISD	ENSG00000241878	23761	6.4391	10.4479	14.0085	10.8567	13.681	7.70607	13.3327	16.5499	6.90021	16.6808	13.8104	15.6013	13.9252	5.11644	14.9376	11.2294	13.5529	0.177424	12.8066	0.612218	6.43823	1.60813	12.3865	3.32848	protein_coding	11.8079
ENSMMUG00000002183	-1.21826	3.29851	5.32947	0.0209678	0.180772	-0.0243419	4.14598	0.00310312	0.955576	0.998336	0.518829	1.55357	0.370344	0.542817	0.99952	OSBPL6	oxysterol binding protein like 6 [Source:HGNC Symbol;Acc:HGNC:16388]	NA	oxysterol binding protein-like 6 [Source:HGNC Symbol;Acc:HGNC:16388]	OSBPL6	ENSG00000079156	114880	1.43989	0.36343	1.46185	1.59946	0.793155	0.371153	1.32809	0.575685	1.68016	1.37425	1.85295	2.53978	1.45316	0.800886	3.00627	0.958774	0.530364	0.0277725	0	0.0319439	1.56767	0.215763	0.184656	0.208406	protein_coding	0.87983
ENSMMUG00000002194	1.76151	4.62896	19.4411	1.03752e-05	0.000448633	-0.682898	5.18887	4.15366	0.0415445	0.398565	0.107022	2.17746	0.0336502	0.854453	0.99952			719021	Uncharacterized protein; cAMP-dependent protein kinase type I-alpha regulatory subunit [Source:UniProtKB/TrEMBL;Acc:F6WM87]	PRKAR1A	ENSG00000108946	5573	2.66284	6.04894	13.5173	2.95794	2.3469	6.17747	1.0526	7.7186	7.10212	7.11607	7.99568	6.14211	3.22485	12.3426	11.7369	5.6148	2.28858	0	1.34809	0.059075	4.14164	0.798035	2.04894	0.835059	protein_coding	3.68325
ENSMMUG00000002195	0.729537	5.26473	2.76436	0.0963854	0.463313	0.410647	5.33714	1.40029	0.236675	0.767241	-0.59603	3.44153	2.05039	0.152167	0.99952			718937	family with sequence similarity 20, member A [Source:HGNC Symbol;Acc:HGNC:23015]	FAM20A	ENSG00000108950	54757	23.5842	42.7848	46.5576	34.7939	25.9824	39.8944	21.3644	36.8328	29.4852	33.7635	28.4528	59.9991	69.9168	117.514	75.2279	67.0686	74.2005	0.852915	48.5051	2.28906	22.926	7.36251	56.7094	6.04474	protein_coding	35.8134
ENSMMUG00000002203	0.251727	5.12953	0.22542	0.634941	0.932943	0.202835	5.34533	0.342335	0.558484	0.93342	0.584528	2.58712	1.61893	0.203241	0.99952		PC-esterase domain containing 1B [Source:HGNC Symbol;Acc:HGNC:28255]	702821	Uncharacterized protein [Source:UniProtKB/TrEMBL;Acc:F6WF71]	FAM113B	NA	NA	3.70861	8.42451	14.6423	12.8737	18.3858	16.2511	7.32994	15.1981	9.8913	15.574	13.522	9.05746	6.36272	3.43796	8.60334	9.46616	4.55338	0.143062	5.63256	0.16455	3.4609	2.59337	4.28042	1.16301	protein_coding	7.87723
ENSMMUG00000002211	-0.161657	4.25902	0.126676	0.721904	0.960459	0.584628	4.4902	2.20094	0.137926	0.646795	-0.28518	1.94511	0.188939	0.663801	0.99952	DCLK2	doublecortin like kinase 2 [Source:HGNC Symbol;Acc:HGNC:19002]	693566	doublecortin-like kinase 2 [Source:HGNC Symbol;Acc:HGNC:19002]	DCLK2	ENSG00000170390	166614	4.28677	3.09138	3.45409	4.25162	2.69867	3.94633	5.24497	2.14237	4.59374	4.09134	3.28362	5.40092	6.18037	7.94783	6.39293	7.81564	5.26323	0.0590589	1.55015	0.135859	2.38121	0.305884	1.17803	0.517044	protein_coding	3.70021
ENSMMUG00000002223	0.425477	6.78875	2.54371	0.110734	0.495797	0.120553	7.28353	0.15092	0.697658	0.959113	-0.0280659	5.38809	0.00936859	0.922892	0.99952	SH2B3	SH2B adaptor protein 3 [Source:HGNC Symbol;Acc:HGNC:29605]	710839	Uncharacterized protein [Source:UniProtKB/TrEMBL;Acc:F6W719]	SH2B3	ENSG00000111252	10019	14.2804	15.9264	17.795	23.5177	15.1837	14.9807	11.3774	23.5681	18.8223	19.0178	28.1353	22.3049	12.401	16.9326	25.8091	18.2437	28.3387	0.384333	20.5959	1.10515	12.3968	5.14232	21.9337	4.28602	protein_coding	17.3638
ENSMMUG00000002224	-0.36632	6.84733	1.94522	0.163103	0.597561	-0.755504	6.67372	5.93682	0.0148277	0.244482	-0.268181	5.05591	0.665644	0.414574	0.99952	PSIP1	PC4 and SFRS1 interacting protein 1 [Source:HGNC Symbol;Acc:HGNC:9527]	664733	Uncharacterized protein [Source:UniProtKB/TrEMBL;Acc:F6W6Z6]	PSIP1	ENSG00000164985	11168	29.9962	22.856	32.2413	17.2888	35.2287	17.871	26.1009	26.0221	19.8122	8.10247	24.2774	17.2781	33.414	30.955	60.3954	22.2974	37.1763	0.382069	25.7873	1.63227	19.366	7.49137	36.2905	3.95928	protein_coding	23.5667
ENSMMUG00000002226	0.0955861	4.16876	0.0516929	0.820143	0.974853	0.0874213	4.37548	0.0449214	0.832149	0.97885	-0.099858	2.6581	0.0335755	0.854613	0.99952	ATXN2	ataxin 2 [Source:HGNC Symbol;Acc:HGNC:10555]	710742	ataxin 2 [Source:HGNC Symbol;Acc:HGNC:10555]	ATXN2	ENSG00000204842	6311	1.85955	2.93345	4.71978	1.93652	3.32904	3.59494	1.53139	3.71734	2.7123	5.32433	2.4927	4.1	4.92629	2.1548	4.31384	2.32164	5.99321	0	4.70707	0.103135	0.723061	1.27713	3.8752	0.84108	protein_coding	2.82288
ENSMMUG00000002230	-1.47875	3.49727	4.8166	0.0281869	0.217216	-0.503253	4.22691	1.27411	0.258997	0.788477	0.928245	1.86226	1.57448	0.209558	0.99952	ADCY5	adenylate cyclase 5 [Source:HGNC Symbol;Acc:HGNC:236]	715897	adenylate cyclase 5 [Source:HGNC Symbol;Acc:HGNC:236]	ADCY5	ENSG00000173175	111	0.291949	0.184221	1.97601	1.21613	1.12573	0.37627	3.07748	0.875433	2.91999	1.3932	1.8785	0.792246	1.47319	0.811928	3.04772	2.26798	0.537676	0.0563107	0.369505	0	0.227041	0.510388	1.68482	0.316919	protein_coding	0.843681
ENSMMUG00000002231	0.434434	3.85652	0.6673	0.413995	0.85749	-0.848249	3.81737	2.81958	0.0931205	0.557292	-0.634172	1.81654	0.704138	0.401397	0.99952	TMEM87B	transmembrane protein 87B [Source:HGNC Symbol;Acc:HGNC:25913]	698581	transmembrane protein 87B [Source:HGNC Symbol;Acc:HGNC:25913]	TMEM87B	ENSG00000153214	84910	12.4161	4.27343	7.00307	4.70185	3.1088	6.54634	3.7182	9.58975	5.64466	3.23185	12.1045	3.063	2.27828	5.23182	3.92773	2.50529	2.07878	0	8.57153	0.125205	4.38895	0.281896	4.34259	1.08914	protein_coding	4.10058
ENSMMUG00000002241	0.382444	3.75453	0.477044	0.489764	0.88698	-1.20518	4.31163	6.01941	0.0141494	0.239446	-0.691451	1.82308	0.66952	0.413219	0.99952	RDX	radixin [Source:HGNC Symbol;Acc:HGNC:9944]	709018	Radixin; Uncharacterized protein [Source:UniProtKB/TrEMBL;Acc:F6VZ13]	RDX	ENSG00000137710	5962	0.374647	2.12763	3.80361	0.780308	1.23823	1.20713	0.987302	1.12341	3.43484	1.43027	1.60706	1.01666	3.21384	3.82035	7.82204	2.49464	1.14996	0	0	0.0415575	0.874057	0.374263	3.60343	0.180751	protein_coding	1.17855
ENSMMUG00000002243	-0.322558	5.47433	0.597319	0.439603	0.867083	-0.376003	5.34245	1.16036	0.281391	0.813133	-0.685178	3.54609	2.25247	0.133401	0.99952	PLEKHG7	pleckstrin homology and RhoGEF domain containing G7 [Source:HGNC Symbol;Acc:HGNC:33829]	715022	pleckstrin homology domain containing, family G (with RhoGef domain) member 7 [Source:HGNC Symbol;Acc:HGNC:33829]	PLEKHG7	ENSG00000187510	440107	4.97479	5.92942	13.0943	5.75634	12.7882	7.12401	7.28333	6.62991	6.44989	4.748	6.52043	9.74985	19.5246	16.9097	18.5933	7.97462	7.80463	0.106614	8.39511	0.429198	7.30765	1.93266	17.0128	1.06672	protein_coding	7.20367
ENSMMUG00000002244	1.18282	3.52989	4.20046	0.040413	0.272993	-0.160536	4.48522	0.122287	0.726567	0.963347	-3.04633	1.34826	6.84722	0.00887793	0.460535	EEA1	early endosome antigen 1 [Source:HGNC Symbol;Acc:HGNC:3185]	710381	early endosome antigen 1 [Source:HGNC Symbol;Acc:HGNC:3185]	EEA1	ENSG00000102189	8411	0.273256	0.517276	2.31187	1.51769	0.451564	1.05653	0.720109	1.5022	2.04977	2.60799	0.87911	2.7807	0.965209	3.03977	5.38821	1.06139	0.50325	0	0.691693	0	1.70003	0.0682441	0.525647	0	protein_coding	0.922159
ENSMMUG00000002257	0.0350413	3.76648	0.00588974	0.938827	0.989951	0.339512	3.97341	0.494606	0.48188	0.908732	-0.121784	1.99648	0.0291595	0.864411	0.99952	POLR3E	RNA polymerase III subunit E [Source:HGNC Symbol;Acc:HGNC:30347]	697901	polymerase (RNA) III (DNA directed) polypeptide E (80kD) [Source:HGNC Symbol;Acc:HGNC:30347]	POLR3E	ENSG00000058600	55718	3.31569	2.44091	1.87015	3.45294	0.913214	2.84889	3.27668	2.48559	1.38177	2.63712	3.55571	1.8745	3.06739	2.56143	5.12789	3.67967	2.37473	0	0	0.245194	3.86778	0.414037	2.48041	0.399919	protein_coding	2.483
ENSMMUG00000002259	0.287931	5.1129	0.80303	0.370189	0.834256	0.1944	5.57336	0.422977	0.515455	0.918877	0.213882	3.11994	0.22243	0.637195	0.99952		sentrin-specific protease 5 [Source:RefSeq peptide;Acc:NP_001181784]	710223	SUMO1/sentrin specific peptidase 5 [Source:HGNC Symbol;Acc:HGNC:28407]	SENP5	ENSG00000119231	205564	14.5118	14.8801	16.8818	10.7047	9.99219	8.18263	7.76809	15.8648	18.1429	17.3129	12.6444	21.5359	14.1879	16.816	22.0926	18.6213	12.8063	0.262409	14.9231	0.40243	2.82137	3.85076	9.3052	1.96912	protein_coding	13.4971
ENSMMUG00000002260	1.78549	4.65042	14.8961	0.000113597	0.00341522	-0.966281	5.53227	7.17789	0.00738074	0.164534	-0.269517	2.0468	0.15217	0.69647	0.99952	PRKCH	protein kinase C eta [Source:HGNC Symbol;Acc:HGNC:9403]	100425561	Uncharacterized protein [Source:UniProtKB/TrEMBL;Acc:F7BAN8]	PRKCH	ENSG00000027075	5583	4.44883	10.1762	18.8195	6.56339	2.45061	5.01703	1.09912	5.28049	7.41598	5.30753	10.1381	4.90447	2.24491	13.919	24.5113	8.33153	2.04833	0	1.40767	0.0616856	4.75714	1.11107	1.78291	0.33537	protein_coding	4.8308
ENSMMUG00000002263	2.07757	5.08645	26.1944	3.08723e-07	2.48575e-05	-1.10238	5.58081	8.92513	0.00281273	0.0995251	-0.348916	1.89345	0.312469	0.576169	0.99952		ARP2 actin related protein 2 homolog [Source:HGNC Symbol;Acc:HGNC:169]	697080	Uncharacterized protein [Source:UniProtKB/TrEMBL;Acc:F6VEE0]	ACTR2	ENSG00000138071	10097	2.03999	9.6543	17.2592	6.3733	2.24743	6.57296	3.02398	10.1951	9.77663	1.46025	9.84448	9.34169	3.08818	19.8567	22.4791	5.37684	3.44393	0.0491839	0.645479	0.113143	1.58645	0.254738	2.28913	0.369078	protein_coding	3.26605
ENSMMUG00000002265	1.64169	5.0038	21.6437	3.28291e-06	0.00017827	-1.07453	5.12633	10.3329	0.0013068	0.062182	-0.384128	1.60905	0.26079	0.609578	0.99952	YTHDC1	YTH domain containing 1 [Source:HGNC Symbol;Acc:HGNC:30626]	709717	Uncharacterized protein [Source:UniProtKB/TrEMBL;Acc:F7BA90]	YTHDC1	ENSG00000275272	91746	3.26732	19.0706	20.2715	3.40256	5.84929	11.5802	4.30516	17.9617	13.6161	7.01633	12.2634	8.31219	6.18266	14.3871	18.949	7.70522	2.50723	0	2.06764	0	3.81136	0.407997	1.57129	0.689648	protein_coding	6.01598
ENSMMUG00000002268	-0.264006	7.13138	0.589269	0.442702	0.867083	0.172338	7.22927	0.379976	0.537616	0.927423	-0.0044782	5.37837	0.000180797	0.989272	0.99952	AFMID	arylformamidase [Source:HGNC Symbol;Acc:HGNC:20910]	715153	arylformamidase [Source:HGNC Symbol;Acc:HGNC:20910]	AFMID	ENSG00000183077	125061	42.3011	26.3743	35.5045	26.9207	25.5204	25.3121	29.5277	32.9691	32.7385	30.2795	25.3817	36.8968	36.5921	24.2753	35.0468	30.4581	36.1701	0.582783	20.3955	1.22892	37.5958	11.6963	25.5095	5.34506	protein_coding	28.2242
ENSMMUG00000002272	1.51302	4.20634	8.17244	0.00425316	0.0592313	-0.882797	4.52376	5.0435	0.0247185	0.312837	-0.524246	1.55841	0.369855	0.543083	0.99952	CLINT1	clathrin interactor 1 [Source:HGNC Symbol;Acc:HGNC:23186]	NA	clathrin interactor 1 [Source:HGNC Symbol;Acc:HGNC:23186]	CLINT1	ENSG00000113282	9685	6.23845	15.7459	17.5933	3.60926	2.29094	2.68008	4.11003	14.5495	6.93279	4.96171	12.2651	6.34835	2.6233	8.67475	12.0601	7.50021	1.91487	0	1.31595	0.115333	6.46863	1.03868	2.00009	0.250815	protein_coding	4.53587
ENSMMUG00000002273	0.390078	4.9137	0.974419	0.32358	0.798408	0.461436	4.87696	1.70954	0.191045	0.721543	-0.513122	3.06772	1.31133	0.252154	0.99952			712644	ATPase, H+ transporting V0 subunit e2 [Source:HGNC Symbol;Acc:HGNC:21723]	ATP6V0E2	ENSG00000171130	155066	8.48473	11.6812	8.26609	9.10369	7.22308	13.4206	9.65533	6.93877	3.21446	9.57028	10.7533	9.94241	6.22756	8.58056	9.84155	8.13212	16.0997	0.297549	9.76244	0.256681	5.99849	1.34846	6.92431	1.39551	protein_coding	8.37541
ENSMMUG00000002291	0.189141	6.27846	0.486388	0.485543	0.884355	0.107379	6.28564	0.157507	0.691462	0.957706	-0.0822368	4.64795	0.062943	0.801903	0.99952	ZNF814	zinc finger protein 814 [Source:HGNC Symbol;Acc:HGNC:33258]	NA	zinc finger protein 814 [Source:HGNC Symbol;Acc:HGNC:33258]	ZNF814	ENSG00000204514	730051	18.5057	26.9781	23.3949	18.1641	15.8178	21.3832	21.0206	21.686	18.6152	12.1807	20.5295	29.438	22.5402	17.1551	22.9453	18.7667	23.8962	0.676945	24.2293	1.41568	22.3314	4.78104	21.2771	3.54048	protein_coding	20.7751
ENSMMUG00000002302	0.40385	3.92141	0.952924	0.328976	0.801843	0.187021	3.97717	0.154279	0.694479	0.958534	0.229194	2.12531	0.176291	0.67458	0.99952		double-stranded RNA-binding protein Staufen homolog 1 [Source:RefSeq peptide;Acc:NP_001253237]	704197	Uncharacterized protein [Source:UniProtKB/TrEMBL;Acc:F7AER2]	STAU1	ENSG00000124214	6780	1.7933	3.01754	4.04589	3.32005	2.63421	2.31124	2.36293	4.18239	2.49112	2.85258	1.28207	1.62213	3.92128	5.54142	4.85351	4.31201	2.93572	0	1.51313	0.066307	2.32433	1.3436	3.44967	0.648892	protein_coding	2.56266
ENSMMUG00000002320	0.0374458	3.78536	0.0065994	0.935254	0.989063	-0.797221	4.12546	3.03594	0.0814394	0.531747	0.915859	2.25038	2.93061	0.0869147	0.99952	UBC	ubiquitin C [Source:HGNC Symbol;Acc:HGNC:12468]	712934	ubiquitin C [Source:HGNC Symbol;Acc:HGNC:12468]	UBC	ENSG00000150991	7316	1.62103	5.11438	7.31448	3.37626	2.6788	3.65613	4.27189	3.6456	5.40436	0.773567	6.08431	2.19945	6.13488	3.00546	8.46116	5.84669	3.98056	0.312662	4.10332	0.359624	1.26063	1.01211	3.11829	0.977597	protein_coding	3.51093
ENSMMUG00000002327	-0.179708	3.41329	0.0903438	0.76374	0.967948	-0.257676	4.23078	0.299525	0.584181	0.938121	-1.03951	1.25285	0.996338	0.318198	0.99952	ROBO1	roundabout guidance receptor 1 [Source:HGNC Symbol;Acc:HGNC:10249]	NA	roundabout, axon guidance receptor, homolog 1 (Drosophila) [Source:HGNC Symbol;Acc:HGNC:10249]	ROBO1	ENSG00000169855	6091	0.977657	0.154226	0.964997	1.3575	0.538536	1.41753	0.483076	0.610747	2.64827	1.86618	1.31053	1.16069	1.60333	0.906308	2.835	1.08498	0.900265	0	0.309343	0	0.950371	0.061041	0	0.0884394	protein_coding	0.92834
ENSMMUG00000002332	0.633386	6.12927	4.61557	0.0316829	0.231702	-0.0182904	6.304	0.00548244	0.940976	0.998336	-0.0574788	4.15091	0.0220725	0.881894	0.99952	RBM25	RNA binding motif protein 25 [Source:HGNC Symbol;Acc:HGNC:23244]	695911	Uncharacterized protein [Source:UniProtKB/TrEMBL;Acc:F7AGR3]	RBM25	ENSG00000119707	58517	7.74504	20.9061	18.2018	11.6503	10.9028	10.2592	8.78781	13.5474	12.9106	12.3199	11.5357	13.7196	11.7246	16.7529	18.4662	13.6091	10.3017	0.290471	5.99042	0.3341	14.0539	3.33125	11.312	2.07591	protein_coding	11.593
ENSMMUG00000002336	-0.00412966	3.50903	3.65234e-05	0.995178	0.99978	0.189518	4.06388	0.141044	0.707246	0.959523	-0.625797	1.59263	0.458214	0.49846	0.99952	PTK2	protein tyrosine kinase 2 [Source:HGNC Symbol;Acc:HGNC:9611]	NA	protein tyrosine kinase 2 [Source:HGNC Symbol;Acc:HGNC:9611]	PTK2	ENSG00000169398	5747	1.37278	0.144372	0.645241	1.58845	0.756188	1.03207	1.05516	0.686067	2.28836	1.09183	0.736077	1.08653	0.346358	1.6968	1.59231	1.26957	0.421371	0	0	0	1.60136	0.171422	0.586832	0.137981	protein_coding	0.746133
ENSMMUG00000002337	0.284191	5.04605	0.707269	0.400352	0.851776	-0.34863	5.47726	1.03323	0.309402	0.828937	-0.282543	2.77361	0.310444	0.577408	0.99952	AQR	aquarius intron-binding spliceosomal factor [Source:HGNC Symbol;Acc:HGNC:29513]	701048	aquarius intron-binding spliceosomal factor [Source:HGNC Symbol;Acc:HGNC:29513]	AQR	ENSG00000021776	9716	4.34525	4.38698	7.67932	4.02232	3.51054	4.10685	2.6719	5.35661	3.13877	2.21182	6.52371	6.68183	3.50823	2.41688	8.06419	3.69706	4.80153	0.0279369	2.56646	0.032133	2.25279	0.86816	1.30024	0.489158	protein_coding	3.50938
ENSMMUG00000002339	0.820309	4.04365	3.14829	0.0760064	0.408614	-0.481716	4.61578	1.75752	0.184934	0.716576	-0.126812	2.81737	0.0671389	0.795549	0.99952	USP1	ubiquitin specific peptidase 1 [Source:HGNC Symbol;Acc:HGNC:12607]	695157	Ubiquitin carboxyl-terminal hydrolase [Source:UniProtKB/TrEMBL;Acc:F7C644]	USP1	ENSG00000162607	7398	1.81697	9.74538	13.8352	6.938	4.50391	2.92719	3.59119	9.5346	6.05761	6.93657	10.7167	5.54695	5.04271	5.05311	10.5377	6.0493	6.69256	0.175228	5.74913	0.100773	8.47807	2.94956	11.0682	1.53407	protein_coding	5.89921
ENSMMUG00000002340	0.500085	4.05779	1.25391	0.262807	0.734964	-1.0842	4.74811	8.37758	0.00379877	0.115619	0.306161	2.47575	0.373289	0.541217	0.99952	DOCK7	dedicator of cytokinesis 7 [Source:HGNC Symbol;Acc:HGNC:19190]	697028	dedicator of cytokinesis 7 [Source:HGNC Symbol;Acc:HGNC:19190]	DOCK7	ENSG00000116641	85440	2.62281	3.72374	4.62293	1.13807	1.62535	1.47889	1.07998	2.29387	4.64534	2.50324	5.27374	3.11384	1.48892	1.51962	4.94362	1.27344	1.61012	0.0632354	2.07472	0	1.78472	0.818787	2.31245	0.593151	protein_coding	1.70504
ENSMMUG00000002346	0.811991	4.64567	3.98992	0.0457733	0.29661	-0.413656	4.76114	1.09948	0.29438	0.820764	-0.486727	2.96435	1.04604	0.306421	0.99952	LEO1	LEO1 homolog, Paf1/RNA polymerase II complex component [Source:HGNC Symbol;Acc:HGNC:30401]	695149	Leo1, Paf1/RNA polymerase II complex component, homolog (S. cerevisiae) [Source:HGNC Symbol;Acc:HGNC:30401]	LEO1	ENSG00000166477	123169	3.62796	11.4463	12.9597	8.39585	5.99531	11.6895	7.17054	19.34	14.1111	4.61676	14.2655	8.20416	16.4762	17.937	21.0406	16.1049	14.8479	0	16.8363	0.536573	5.64273	3.32223	18.6104	2.04205	protein_coding	11.5679
ENSMMUG00000002357	1.68431	3.78233	11.1337	0.000847713	0.0179946	-1.06266	4.47218	7.05958	0.00788425	0.171544	0.803801	1.35742	0.93759	0.332898	0.99952	TMEM2	transmembrane protein 2 [Source:HGNC Symbol;Acc:HGNC:11869]	703378	Uncharacterized protein [Source:UniProtKB/TrEMBL;Acc:F7C0J3]	TMEM2	ENSG00000135048	23670	2.30353	3.77918	5.71673	1.2794	0.253777	3.85948	0.607046	3.22341	5.37581	2.19852	2.96433	2.18783	1.39485	2.13542	8.01568	3.06768	0.848471	0.0444301	0	0.0511035	1.43311	0.460234	0.295411	0.166703	protein_coding	1.78426
ENSMMUG00000002364	1.91653	4.94027	26.4803	2.66245e-07	2.16866e-05	-0.611869	5.61941	3.15973	0.0754758	0.514381	-0.0426709	2.18823	0.00407811	0.949082	0.99952	AKAP9	A-kinase anchoring protein 9 [Source:HGNC Symbol;Acc:HGNC:379]	702970	A kinase (PRKA) anchor protein 9 [Source:HGNC Symbol;Acc:HGNC:379]	AKAP9	ENSG00000127914	10142	0.886971	3.13421	4.40244	2.46316	0.684015	2.17198	1.05184	4.61007	4.73132	3.38615	2.85353	3.24935	0.984658	3.7823	6.37862	1.27964	0.762307	0.0171078	1.12259	0.0590321	1.5175	0.132909	0.227495	0.213962	protein_coding	1.39857
ENSMMUG00000002368	0.174117	5.888	0.163268	0.686165	0.945606	-0.169265	5.85652	0.192211	0.661083	0.954307	-0.335059	4.04469	0.665825	0.414511	0.99952		cyclin D1 [Source:HGNC Symbol;Acc:HGNC:1582]	574320	cyclin D1 [Source:HGNC Symbol;Acc:HGNC:1582]	CCND1	ENSG00000110092	595	19.8992	18.6736	13.526	11.3356	10.9613	9.20641	11.4292	18.8697	8.93062	6.33067	8.20754	6.57683	5.14936	5.67597	26.6323	16.138	16.2879	0.344447	20.6649	0.735768	6.74552	2.2937	9.48792	1.29237	protein_coding	9.34716
ENSMMUG00000002370	0.0116439	9.49321	0.000302858	0.986115	0.99978	0.248062	9.66536	0.230247	0.63134	0.947662	-0.0379849	7.78424	0.00561641	0.94026	0.99952		integrin alpha-6 precursor [Source:RefSeq peptide;Acc:NP_001245046]	697643	Uncharacterized protein [Source:UniProtKB/TrEMBL;Acc:F7BZB2]	ITGA6	ENSG00000091409	3655	92.9064	116.79	152.088	131.27	130.741	115.53	149.436	160.514	110.708	75.1626	126.875	176.53	57.869	58.5388	106.501	126.465	241.06	4.40992	161.223	5.95793	26.8118	15.68	92.1519	21.7988	protein_coding	113.119
ENSMMUG00000002371	0.305514	3.43463	0.402022	0.526047	0.901404	0.123054	4.13982	0.0754764	0.783524	0.9673	-1.53975	1.8213	4.49963	0.0339022	0.959635	MYO1C	myosin IC [Source:HGNC Symbol;Acc:HGNC:7597]	NA	Uncharacterized protein [Source:UniProtKB/TrEMBL;Acc:F7BZA5]	MYO1C	ENSG00000197879	4641	1.62722	2.73808	3.6712	3.76572	1.79269	2.0972	1.07205	2.1686	3.16458	3.62376	2.90835	4.4157	2.18962	1.00564	3.77487	1.2039	2.33086	0	3.43248	0	3.37452	0.135463	1.739	0.32711	protein_coding	2.17911
ENSMMUG00000002373	-0.085112	6.38517	0.0749841	0.784214	0.972893	0.129969	6.74082	0.221434	0.637949	0.948508	-0.327994	4.74475	1.07901	0.29892	0.99952		inositol polyphosphate 5-phosphatase K [Source:RefSeq peptide;Acc:NP_001247575]	721222	Inositol polyphosphate 5-phosphatase K; Inositol polyphosphate 5-phosphatase K isoform 1; Uncharacterized protein [Source:UniProtKB/TrEMBL;Acc:F7BZ97]	INPP5K	ENSG00000132376	51763	20.8396	14.8234	15.3872	18.4139	15.6536	12.9409	8.48736	15.1489	14.2112	15.55	24.786	20.0499	11.0894	7.72747	14.9427	10.9329	19.5388	0.146164	16.7844	0.504353	12.9651	3.87976	16.2781	3.33616	protein_coding	14.8831
ENSMMUG00000002374	-0.131691	7.66297	0.0784519	0.779406	0.972317	0.368999	7.98191	0.714365	0.397999	0.87515	-0.0666294	6.10688	0.050613	0.822	0.99952			721228	phosphatidylinositol transfer protein, alpha [Source:HGNC Symbol;Acc:HGNC:9001]	PITPNA	ENSG00000174238	5306	65.784	53.5611	48.7739	61.8772	39.7435	39.6569	46.4856	51.4357	57.9245	68.3547	50.6338	57.5853	42.2969	29.9997	55.3818	47.1003	73.278	0.869764	75.8735	2.94236	33.8306	14.5743	44.2227	11.1978	protein_coding	47.9371
ENSMMUG00000002375	0.588856	6.09502	2.09553	0.14773	0.573088	0.114438	5.9685	0.151249	0.697345	0.959113	-0.227561	4.33527	0.384094	0.53542	0.99952	ZBTB32	zinc finger and BTB domain containing 32 [Source:HGNC Symbol;Acc:HGNC:16763]	710216	Uncharacterized protein [Source:UniProtKB/TrEMBL;Acc:F7BTX9]	ZBTB32	ENSG00000011590	27033	56.0076	65.4183	40.9997	29.7834	14.4411	37.6277	18.057	36.3282	24.8303	28.4332	35.7815	34.7625	26.4579	19.8843	22.1154	23.8044	50.4767	0.689532	54.2957	1.98275	22.2412	6.24977	23.6872	6.46785	protein_coding	25.6441
ENSMMUG00000002381	-0.329333	7.38995	0.598425	0.43918	0.867083	-0.13662	7.62666	0.143586	0.704742	0.959523	-0.100818	5.50828	0.122703	0.726121	0.99952	KMT2B	lysine methyltransferase 2B [Source:HGNC Symbol;Acc:HGNC:15840]	718835	Uncharacterized protein [Source:UniProtKB/TrEMBL;Acc:F7BTA1]	MLL4	NA	NA	16.0564	11.1619	29.1642	20.4053	18.1388	18.2386	17.9293	16.5928	24.9506	22.3373	18.6779	17.7239	37.215	23.2099	30.6191	18.725	25.8952	0.419923	19.2884	0.664119	11.4284	4.55371	19.7186	4.20149	protein_coding	18.4582
ENSMMUG00000002388	-0.257889	6.53829	0.694992	0.404472	0.852594	0.379888	6.59269	1.78509	0.181525	0.713158	-0.407952	4.93391	1.38785	0.238768	0.99952	ABHD1	abhydrolase domain containing 1 [Source:HGNC Symbol;Acc:HGNC:17553]	698700	abhydrolase domain containing 1 [Source:HGNC Symbol;Acc:HGNC:17553]	ABHD1	ENSG00000143994	84696	40.6661	37.8382	28.3795	31.5826	30.3738	19.9874	20.4344	24.8015	24.7025	15.1302	18.4787	27.1207	28.8677	14.057	32.7786	39.3933	46.1211	0.332357	34.0219	1.07038	19.8326	6.19695	40.6604	7.73146	protein_coding	25.9611
ENSMMUG00000002400	0.0716228	5.13398	0.0387345	0.843976	0.975908	-0.152096	5.61667	0.264274	0.607199	0.944972	0.51557	3.11573	1.36716	0.2423	0.99952		delta 4-desaturase, sphingolipid 1 [Source:HGNC Symbol;Acc:HGNC:13709]	702128	Sphingolipid delta(4)-desaturase DES1; Uncharacterized protein [Source:UniProtKB/TrEMBL;Acc:F6PPX9]	DEGS1	ENSG00000143753	8560	11.1577	9.63439	15.5675	6.11553	5.17569	10.2175	8.89848	7.04362	11.2575	10.649	10.0761	14.3422	7.70453	5.98828	15.6666	9.77566	6.1286	0.113267	8.17572	0.26056	5.93691	2.6399	2.63585	1.77075	protein_coding	7.94013
ENSMMUG00000002403	-0.274673	4.91207	0.627325	0.428338	0.8647	-0.21777	5.40471	0.509442	0.47538	0.908685	0.123282	3.20928	0.0850901	0.770514	0.99952	WDR73	WD repeat domain 73 [Source:HGNC Symbol;Acc:HGNC:25928]	696186	WD repeat domain 73 [Source:HGNC Symbol;Acc:HGNC:25928]	WDR73	ENSG00000177082	84942	26.7625	13.2685	30.1897	25.216	25.2719	19.7097	25.1882	22.9284	31.8655	31.0159	38.9497	28.5308	22.186	26.5815	50.9979	24.3967	31.6851	0	21.7748	0.636133	17.8393	8.59343	19.612	6.68644	protein_coding	24.7925
ENSMMUG00000002404	0.194518	4.4416	0.154092	0.694655	0.949846	0.429325	4.51179	0.631585	0.426774	0.885658	0.257374	2.84414	0.304352	0.581167	0.99952	MINK1	misshapen like kinase 1 [Source:HGNC Symbol;Acc:HGNC:17565]	NA	Uncharacterized protein [Source:UniProtKB/TrEMBL;Acc:F6PPJ2]	MINK1	ENSG00000141503	50488	4.94315	6.4982	6.50552	4.86177	2.26908	2.38906	1.35694	1.44107	2.40333	0.7863	1.76699	4.47131	4.78083	4.20053	0.955604	3.88576	4.80472	0.238357	3.12814	0.137079	2.56277	0.617261	2.90548	0.844635	protein_coding	2.48305
ENSMMUG00000002408	-0.183392	6.04417	0.385442	0.534705	0.903209	0.160684	6.1938	0.343499	0.557817	0.93342	0.301452	4.07946	0.761397	0.382892	0.99952	URGCP	upregulator of cell proliferation [Source:HGNC Symbol;Acc:HGNC:30890]	700358	upregulator of cell proliferation [Source:HGNC Symbol;Acc:HGNC:30890]	URGCP	ENSG00000106608	55665	16.2816	9.39937	10.551	9.13915	8.58697	6.25057	7.53149	9.00258	6.92951	9.25749	11.5163	8.93049	9.43943	11.2397	14.4653	12.6867	9.35716	0.267266	4.38442	0.384261	7.81257	2.50895	7.10808	1.75488	protein_coding	8.96654
ENSMMUG00000002409	0.615436	5.28975	1.40476	0.235929	0.702073	0.880258	5.1795	3.36053	0.0667767	0.483484	1.01621	3.77952	8.1756	0.00424577	0.263125	CHRNE	cholinergic receptor nicotinic epsilon subunit [Source:HGNC Symbol;Acc:HGNC:1966]	710301	Acetylcholine receptor subunit epsilon; Uncharacterized protein [Source:UniProtKB/TrEMBL;Acc:F6PPH8]	CHRNE	ENSG00000108556	1145	41.6065	51.57	16.7623	28.8858	6.54819	10.5331	17.6215	18.5655	24.77	26.9459	17.5286	20.1616	12.7469	34.4375	0	23.0869	22.8053	0.859822	20.6875	1.81311	19.6449	12.6176	13.3393	6.63136	protein_coding	18.0935
ENSMMUG00000002411	0.380955	5.42077	0.754068	0.385191	0.843732	-0.0272872	5.98023	0.00395205	0.949874	0.998336	0.146876	4.08384	0.138039	0.710238	0.99952	DBNL	drebrin like [Source:HGNC Symbol;Acc:HGNC:2696]	720621	drebrin-like [Source:HGNC Symbol;Acc:HGNC:2696]	DBNL	ENSG00000136279	28988	8.11711	11.2682	32.048	23.6687	20.1207	25.6307	10.1607	15.0096	24.3555	17.0436	22.6322	29.1857	9.01109	9.78214	8.47364	6.75612	22.922	0.782809	27.7382	0.900387	15.7811	5.068	8.32769	3.23083	protein_coding	13.1389
ENSMMUG00000002418	0.331669	3.79891	0.308939	0.578332	0.918714	0.0644873	3.8394	0.0201946	0.886995	0.991251	0.200166	1.88296	0.0786922	0.779078	0.99952		toll-like receptor 6 [Source:RefSeq peptide;Acc:NP_001123902]	574342	Macaca mulatta toll-like receptor 6 (TLR6), mRNA. [Source:RefSeq mRNA;Acc:NM_001130430]	TLR6	ENSG00000174130	10333	3.12682	5.63722	1.76362	1.24047	0.984221	0.863551	2.06002	1.33943	1.48921	2.55795	1.91609	2.4243	1.80321	1.65636	4.14496	1.73503	3.0164	0.0430783	1.69605	0.0495487	1.38951	0.223115	0.286423	0.592646	protein_coding	1.6762
ENSMMUG00000002419	0.354171	5.04282	1.17702	0.277963	0.751325	-0.274958	5.20422	0.814693	0.366736	0.859891	0.0518015	3.24446	0.0164214	0.898033	0.99952		transmembrane protein 156 [Source:RefSeq peptide;Acc:NP_001180775]	698617	transmembrane protein 156 [Source:HGNC Symbol;Acc:HGNC:26260]	TMEM156	ENSG00000121895	80008	4.85702	5.8231	7.39665	4.72086	4.01318	5.94683	5.75984	9.22397	7.28676	6.02628	7.29205	6.59011	7.84283	7.65434	11.8308	5.92922	7.45422	0.187363	3.68837	0.215505	5.66576	2.06212	6.22878	1.05448	protein_coding	5.93802
ENSMMUG00000002420	0.762328	5.68077	2.44963	0.117553	0.511782	0.12409	5.45896	0.104186	0.746863	0.965164	0.371105	3.09109	0.808828	0.368467	0.99952	RUNX3	runt related transcription factor 3 [Source:HGNC Symbol;Acc:HGNC:10473]	NA	runt-related transcription factor 3 [Source:HGNC Symbol;Acc:HGNC:10473]	RUNX3	ENSG00000020633	864	8.78801	10.7643	10.4965	8.97232	1.99328	11.6593	4.08687	9.0422	3.44686	5.92051	8.86979	6.31258	20.0856	24.44	16.1894	12.6212	4.12551	0.199414	5.23413	0.229366	4.82414	1.80744	5.635	1.30936	protein_coding	6.11655
ENSMMUG00000002421	-0.139472	3.78495	0.0694427	0.79215	0.974516	-0.191256	3.88304	0.106494	0.744172	0.96425	-0.273143	2.08334	0.16865	0.681314	0.99952	POLM	DNA polymerase mu [Source:HGNC Symbol;Acc:HGNC:9185]	707619	polymerase (DNA directed), mu [Source:HGNC Symbol;Acc:HGNC:9185]	POLM	ENSG00000122678	27434	6.39794	8.88166	6.49553	3.55348	4.22912	4.94748	10.9593	5.11593	7.46554	6.10628	13.7221	8.68087	3.87413	3.55861	0	3.55014	9.42636	0.246805	11.3366	0.425813	0.995101	1.27828	4.92294	0.463009	protein_coding	4.93521
ENSMMUG00000002429	-0.292916	3.42467	0.178601	0.672578	0.940521	-0.346183	4.44056	0.574132	0.448621	0.896792	0.819322	2.06565	0.911406	0.339742	0.99952	CAT	catalase [Source:HGNC Symbol;Acc:HGNC:1516]	717406	catalase [Source:HGNC Symbol;Acc:HGNC:1516]	CAT	ENSG00000121691	847	2.63694	0.415978	2.97462	1.1442	0.181567	0.212409	0.651477	1.97677	3.022	4.40427	1.76739	1.56531	1.99592	1.52781	4.97026	1.6461	0.404699	0.031788	0.41718	0	1.28167	0.0823199	1.69084	0.954155	protein_coding	1.40474
ENSMMUG00000002431	-1.19953	3.61467	5.29982	0.0213277	0.182418	-0.219729	4.64113	0.305886	0.580216	0.936419	0.167237	1.8575	0.049666	0.823646	0.99952		ring finger protein 152 [Source:HGNC Symbol;Acc:HGNC:26811]	699091	RING finger protein 152; Uncharacterized protein [Source:UniProtKB/TrEMBL;Acc:F6PLF8]	RNF152	ENSG00000176641	220441	1.82186	0.287399	1.11321	1.05404	0.669039	0.391341	0.500117	0.379374	0.885776	1.3041	2.27936	1.02997	0.766102	0.422225	2.6415	1.3479	0.466011	0.0439247	0.768611	0.0168407	0.826473	0.11375	0.0973502	0.0915591	protein_coding	0.717571
ENSMMUG00000002432	0.363855	4.09344	0.609683	0.434907	0.86564	-0.777766	4.36979	3.13341	0.0767031	0.51721	-0.27722	2.06727	0.203017	0.652296	0.99952		E74 like ETS transcription factor 5 [Source:HGNC Symbol;Acc:HGNC:3320]	717377	Uncharacterized protein [Source:UniProtKB/TrEMBL;Acc:F6PLC7]	ELF5	ENSG00000135374	2001	11.3905	5.98955	13.92	9.22602	10.4573	8.56355	6.25362	13.2827	25.3166	7.24752	12.2151	15.4549	13.4114	28.158	26.4241	6.32047	13.9851	0	12.0137	0.631746	4.42906	3.31884	7.30378	0.68693	protein_coding	9.84168
ENSMMUG00000002433	0.271925	3.71284	0.317407	0.57317	0.915425	1.21171	3.9243	5.84928	0.0155835	0.248696	0.891526	2.28801	2.59386	0.107279	0.99952	CAMK2B	calcium/calmodulin dependent protein kinase II beta [Source:HGNC Symbol;Acc:HGNC:1461]	706977	Uncharacterized protein [Source:UniProtKB/TrEMBL;Acc:F6PJT4]	CAMK2B	ENSG00000058404	816	1.18227	1.98937	2.0005	1.91521	1.08541	1.01582	1.03854	1.77256	0.656927	3.76124	0	2.40619	2.9829	3.28796	2.28555	2.40543	0.967715	0.0380057	1.49634	0.131143	0.919418	0.787372	2.77965	0.712991	protein_coding	1.3393
ENSMMUG00000002436	0.0525282	7.95122	0.00922414	0.923487	0.988153	0.433079	8.32018	0.711256	0.399027	0.87515	0.16043	6.71644	0.227308	0.633527	0.99952	PHOSPHO1	phosphoethanolamine/phosphocholine phosphatase [Source:HGNC Symbol;Acc:HGNC:16815]	698959	phosphatase, orphan 1 [Source:HGNC Symbol;Acc:HGNC:16815]	PHOSPHO1	ENSG00000173868	162466	51.8075	38.9601	109.278	127.612	62.9395	85.5211	65.926	78.3838	60.9255	66.3792	73.0622	83.7745	122.833	104.606	120.184	124.44	99.3338	2.19015	132.937	4.48716	68.9884	25.7	118.772	36.5507	protein_coding	75.723
ENSMMUG00000002437	0.467644	5.70349	1.01317	0.314145	0.789805	0.76584	5.76173	3.29464	0.0695063	0.493375	0.111962	3.79468	0.0530148	0.817898	0.99952	ABI3	ABI family member 3 [Source:HGNC Symbol;Acc:HGNC:29859]	698710	Uncharacterized protein [Source:UniProtKB/TrEMBL;Acc:F6PKZ0]	ABI3	ENSG00000108798	51225	16.5357	15.958	19.2019	31.0639	14.4666	30.7138	9.61245	7.29173	6.48571	7.42679	16.6896	22.4361	32.3945	43.2818	28.2059	35.0827	15.5253	0.187611	25.8528	0.539476	8.32079	3.15801	22.4533	7.62581	protein_coding	16.2469
ENSMMUG00000002445	4.02096	5.97782	107.281	3.86351e-25	5.41278e-22	-0.509962	7.10893	2.45232	0.117351	0.616315	1.59731	2.36801	11.1036	0.000861588	0.0635126	RPL11	ribosomal protein L11 [Source:HGNC Symbol;Acc:HGNC:10301]	NA	Uncharacterized protein [Source:UniProtKB/TrEMBL;Acc:F6PJ30]	RPL11	ENSG00000142676	6135	17.5053	201.036	278.433	160.423	9.6427	144.392	4.61316	213.464	268.461	200.488	319.133	152.01	12.3666	126.577	134.011	102.963	15.045	1.01292	4.43112	1.16506	8.16806	8.74371	13.4696	7.60101	protein_coding	60.2342
ENSMMUG00000002450	-0.291458	4.6725	0.547535	0.459327	0.874819	0.187793	5.31971	0.331525	0.564763	0.934137	-0.247004	3.13176	0.304697	0.580953	0.99952	MRPL2	mitochondrial ribosomal protein L2 [Source:HGNC Symbol;Acc:HGNC:14056]	698483	mitochondrial ribosomal protein L2 [Source:HGNC Symbol;Acc:HGNC:14056]	MRPL2	ENSG00000112651	51069	18.822	11.8767	35.3872	23.9569	8.63997	10.1076	20.6672	21.1647	11.7657	23.9519	23.5485	25.5381	21.3698	11.6322	29.1092	23.4992	31.7754	0	13.8962	1.04391	13.4176	3.52551	18.1034	4.35121	protein_coding	18.4627
ENSMMUG00000002451	-0.0351459	6.67111	0.0182371	0.892576	0.983154	0.144713	7.3916	0.204871	0.650818	0.953938	0.00665968	5.07849	0.000433603	0.983387	0.99952	CUL7	cullin 7 [Source:HGNC Symbol;Acc:HGNC:21024]	699545	cullin 7 [Source:HGNC Symbol;Acc:HGNC:21024]	CUL7	ENSG00000044090	9820	18.731	17.8448	22.1654	25.4984	11.734	10.6504	13.3082	19.2727	19.5912	22.7845	32.6903	26.1621	22.2394	14.9807	33.6545	25.6782	22.5467	0.318776	21.3826	0.611095	11.4247	4.40277	18.1336	5.3601	protein_coding	19.0018
ENSMMUG00000002453	-0.548505	6.19964	4.60178	0.0319389	0.232788	0.260105	6.33659	1.12096	0.289712	0.820558	-0.0330041	4.55893	0.0100435	0.920172	0.99952	CRY2	cryptochrome circadian regulator 2 [Source:HGNC Symbol;Acc:HGNC:2385]	715000	Cryptochrome-2; Uncharacterized protein [Source:UniProtKB/TrEMBL;Acc:F7HH05]	CRY2	ENSG00000121671	1408	13.0504	8.44599	11.1356	10.9189	10.8753	8.40981	11.6843	8.19445	10.5983	10.2199	9.33006	13.8478	13.6772	8.06533	12.8085	9.84102	12.12	0.225898	11.0115	0.371182	12.2308	3.00855	9.87007	2.8656	protein_coding	10.4091
ENSMMUG00000002456	-0.301818	4.94405	0.56637	0.451705	0.871199	0.439906	5.30691	1.74637	0.186334	0.716576	-0.225672	3.49184	0.339967	0.559848	0.99952	MAPK8IP1	mitogen-activated protein kinase 8 interacting protein 1 [Source:HGNC Symbol;Acc:HGNC:6882]	714950	mitogen-activated protein kinase 8 interacting protein 1 [Source:HGNC Symbol;Acc:HGNC:6882]	MAPK8IP1	ENSG00000121653	9479	6.95632	7.52478	18.4968	15.8684	13.1377	6.40389	9.16596	13.9061	12.4241	13.2784	13.854	24.2704	24.07	16.5822	10.3741	12.6828	18.3019	0.0958375	13.8353	0.440929	13.9108	3.97097	18.4792	3.83557	protein_coding	13.2081
ENSMMUG00000002461	-0.40826	7.25716	0.626904	0.428493	0.864764	-0.455529	6.93373	2.4492	0.117585	0.616754	-0.608327	5.33373	1.97037	0.160409	0.99952	CEPT1	choline/ethanolamine phosphotransferase 1 [Source:HGNC Symbol;Acc:HGNC:24289]	702700	Choline/ethanolaminephosphotransferase 1; Uncharacterized protein [Source:UniProtKB/TrEMBL;Acc:F7HL54]	CEPT1	ENSG00000134255	10390	82.5927	66.8447	69.3707	36.1497	73.6831	40.4962	79.255	75.375	60.6082	32.5592	48.1366	56.0318	23.5565	17.4768	47.9002	19.9259	128.962	1.90472	63.629	1.89206	30.0206	11.2103	42.5979	3.24843	protein_coding	45.2491
ENSMMUG00000002470	0.268528	7.63519	0.347227	0.555687	0.910175	0.188848	7.58553	0.295177	0.586922	0.938596	-0.33096	5.54823	1.36123	0.243324	0.99952	FAM120AOS	family with sequence similarity 120A opposite strand [Source:HGNC Symbol;Acc:HGNC:23389]	NA	family with sequence similarity 120A opposite strand [Source:HGNC Symbol;Acc:HGNC:23389]	FAM120AOS	ENSG00000188938	158293	243.351	255.925	264.346	212.751	206.864	317.507	172.201	207.201	202.827	177.777	219.083	262.924	333.521	325.853	310.144	303.406	306.16	4.05629	235.75	7.33158	158.874	63.7766	225.391	32.2504	protein_coding	222.237
ENSMMUG00000002472	-0.597273	3.86399	1.87147	0.171307	0.608214	1.03466	4.10552	6.04483	0.0139471	0.238907	0.358988	2.0844	0.353941	0.551891	0.99952	CLPTM1	CLPTM1, transmembrane protein [Source:HGNC Symbol;Acc:HGNC:2087]	718306	cleft lip and palate associated transmembrane protein 1 [Source:HGNC Symbol;Acc:HGNC:2087]	CLPTM1	ENSG00000104853	1209	5.34076	1.87224	3.34705	4.94384	3.92256	2.29443	3.12765	2.96568	1.97839	4.53092	2.54549	4.42839	2.69498	2.20044	1.37663	3.62208	4.37154	0	1.50212	0.131649	0.922969	0.59281	2.66355	1.00204	protein_coding	2.60452
ENSMMUG00000002483	-0.335583	5.73264	0.934237	0.333764	0.80608	-0.111724	6.18531	0.165353	0.684276	0.956893	0.219211	4.07587	0.397881	0.528185	0.99952	CS	citrate synthase [Source:HGNC Symbol;Acc:HGNC:2422]	709604	Citrate synthase [Source:UniProtKB/TrEMBL;Acc:F7HGU4]	CS	ENSG00000062485	102723702	11.5319	6.46816	19.0312	12.1575	7.99918	7.43129	4.78361	8.11123	10.3235	9.78331	15.1149	12.7492	19.397	11.4822	12.3852	10.4279	8.12817	0.28833	8.10854	0.473768	8.63592	2.9867	11.5025	2.16364	protein_coding	9.20961
ENSMMUG00000002484	-0.619329	4.38847	1.84986	0.1738	0.611485	0.433901	5.00624	1.84165	0.174758	0.705544	-0.143455	3.09234	0.114936	0.734593	0.99952	ZNF879	zinc finger protein 879 [Source:HGNC Symbol;Acc:HGNC:37273]	713468	Uncharacterized protein [Source:UniProtKB/TrEMBL;Acc:F7GB84]	ZNF879	ENSG00000234284	345462	3.96723	0.455151	4.88211	4.00625	3.97331	2.0917	2.85131	3.96535	3.00599	4.4748	2.70735	5.87217	3.09383	2.34035	5.85664	4.60285	6.42074	0.139126	3.65172	0.160023	3.64615	0.810648	2.7751	0.783006	protein_coding	3.36999
ENSMMUG00000002492	0.33442	4.09724	0.597325	0.4396	0.867083	0.446405	4.26073	0.804233	0.369831	0.861508	0.0849519	2.08982	0.0170459	0.896123	0.99952	TMCO4	transmembrane and coiled-coil domains 4 [Source:HGNC Symbol;Acc:HGNC:27393]	703851	transmembrane and coiled-coil domains 4 [Source:HGNC Symbol;Acc:HGNC:27393]	TMCO4	ENSG00000162542	255104	2.77964	2.63094	1.95975	0.723675	2.48812	1.56733	1.14456	2.08375	2.89595	2.65293	1.49043	4.95007	1.40263	3.54308	2.01509	1.92799	3.41281	0.0670167	1.75903	0.0385413	0.81062	0.520649	0.445587	0.293356	protein_coding	1.84351
ENSMMUG00000002494	-0.147545	4.92932	0.101583	0.749938	0.964632	0.322702	5.60917	1.20735	0.271857	0.799258	-0.0582629	3.42992	0.0205653	0.88597	0.99952	ACTN3	actinin alpha 3 (gene/pseudogene) [Source:HGNC Symbol;Acc:HGNC:165]	713811	actinin, alpha 3 (gene/pseudogene) [Source:HGNC Symbol;Acc:HGNC:165]	ACTN3	ENSG00000248746	89	2.80317	3.18386	11.3837	8.95222	6.48526	8.30941	5.90973	3.92258	10.7473	13.912	6.61339	11.7906	13.0134	10.3944	13.0058	10.577	11.3576	0.108134	9.93393	0.310941	4.3599	1.68018	8.2682	2.29909	protein_coding	8.2888
ENSMMUG00000002503	0.14264	7.62843	0.0972254	0.755185	0.966387	0.371532	8.21288	0.516762	0.472226	0.908685	0.175237	6.33652	0.240919	0.623543	0.99952	CDK10	cyclin dependent kinase 10 [Source:HGNC Symbol;Acc:HGNC:1770]	NA	cyclin-dependent kinase 10 [Source:HGNC Symbol;Acc:HGNC:1770]	CDK10	ENSG00000185324	8558	32.9426	35.531	57.9022	74.197	28.9073	32.0896	18.6749	25.6524	38.3118	43.8709	39.435	29.8848	47.7429	42.6118	47.541	47.1864	51.7338	0.775769	44.6026	1.74209	28.5974	8.89687	48.8782	17.7876	protein_coding	36.9214
ENSMMUG00000002506	0.603373	4.28011	1.86596	0.171939	0.608914	0.0854859	4.8758	0.039129	0.843193	0.982105	-0.216838	3.15816	0.256466	0.612559	0.99952	ZNF276	zinc finger protein 276 [Source:HGNC Symbol;Acc:HGNC:23330]	699603	Uncharacterized protein [Source:UniProtKB/TrEMBL;Acc:F7HEI8]	ZNF276	ENSG00000158805	92822	5.09467	17.6811	15.0861	22.1065	5.61273	10.6699	8.39121	8.91146	9.55413	8.50923	23.2197	14.6892	9.64052	5.90358	11.8188	7.77417	21.8931	0	12.8961	1.13025	14.8575	3.18091	13.0671	2.91882	protein_coding	9.59733
ENSMMUG00000002514	-0.346711	4.85376	1.0183	0.312923	0.788457	0.505116	4.93972	1.8169	0.177683	0.707703	-1.06326	2.92071	4.54134	0.0330857	0.959635	METTL25	methyltransferase like 25 [Source:HGNC Symbol;Acc:HGNC:26228]	698321	Uncharacterized protein [Source:UniProtKB/TrEMBL;Acc:F7CWU1]	C12ORF26	NA	NA	15.5521	9.81339	8.18703	11.517	10.8512	10.69	12.2953	7.77235	10.3698	16.8222	12.2304	17.5845	14.649	13.4559	13.2286	7.47902	24.1865	0.199977	9.18561	0.230014	6.45035	1.81255	11.9666	1.12548	protein_coding	10.7706
ENSMMUG00000002523	0.36984	6.59098	1.85614	0.173071	0.609985	-0.377331	6.58716	1.47014	0.225323	0.753831	-0.215144	4.96624	0.363423	0.546612	0.99952	NCOR1	nuclear receptor corepressor 1 [Source:HGNC Symbol;Acc:HGNC:7672]	NA	nuclear receptor corepressor 1 [Source:HGNC Symbol;Acc:HGNC:7672]	NCOR1	ENSG00000141027	9611	9.37387	13.9939	16.5062	6.19046	7.43045	8.25059	6.62759	12.1117	7.62232	6.98266	4.65844	6.82465	9.69097	7.20614	16.9723	9.13423	16.9829	0.308686	7.52353	0.32969	6.5786	3.31175	13.3407	1.40638	protein_coding	7.47699
ENSMMUG00000002528	-0.0990789	5.92768	0.104107	0.746956	0.964235	-0.221547	6.16892	0.516721	0.472244	0.908685	-0.328318	3.9255	0.626976	0.428467	0.99952		eukaryotic translation initiation factor 2D [Source:HGNC Symbol;Acc:HGNC:6583]	695274	Uncharacterized protein [Source:UniProtKB/TrEMBL;Acc:F7GM46]	EIF2D	ENSG00000143486	1939	24.0112	25.2519	38.6944	28.5773	34.0108	19.894	17.3257	30.2855	25.7307	13.0952	36.7848	34.1303	45.5801	38.1581	61.0069	37.4328	20.3557	0.441072	20.2599	0.507321	24.008	8.2811	38.1243	4.13727	protein_coding	25.4913
ENSMMUG00000002529	-0.530133	7.35331	1.8542	0.173295	0.610017	0.135892	7.38017	0.194357	0.659315	0.954307	-0.339707	5.71101	1.5929	0.206912	0.99952	ADA2	adenosine deaminase 2 [Source:HGNC Symbol;Acc:HGNC:1839]	NA	cat eye syndrome chromosome region, candidate 1 [Source:HGNC Symbol;Acc:HGNC:1839]	CECR1	ENSG00000093072	51816	48.474	31.1989	40.7377	28.269	35.5131	21.5536	39.6003	32.2199	29.4933	25.9079	28.5906	42.0931	37.1796	26.0631	42.7315	35.7738	47.0173	0.747967	46.6268	1.61309	34.6811	9.92699	37.6095	5.84664	protein_coding	33.4505
ENSMMUG00000002533	-0.410204	5.28212	1.08175	0.298308	0.774516	-0.10499	5.41792	0.095645	0.75712	0.9673	-0.429586	3.62698	1.02074	0.312343	0.99952			694320	Kruppel-like factor 5 (intestinal) [Source:HGNC Symbol;Acc:HGNC:6349]	KLF5	ENSG00000102554	688	10.1737	2.38444	5.08247	3.2289	3.84283	4.12094	3.25558	3.19594	4.84545	6.3808	4.36406	5.52157	4.69369	6.19767	8.09186	2.74199	4.99645	0.168196	3.67896	0.128973	6.55551	1.3793	5.77798	0.560957	protein_coding	4.2425
ENSMMUG00000002535	-0.087863	4.17648	0.0496504	0.823673	0.974853	0.0795434	4.576	0.0295677	0.863475	0.985443	0.49521	2.19883	0.594988	0.440497	0.99952	DEPDC7	DEP domain containing 7 [Source:HGNC Symbol;Acc:HGNC:29899]	NA	DEP domain containing 7 [Source:HGNC Symbol;Acc:HGNC:29899]	DEPDC7	ENSG00000121690	91614	4.0149	3.37788	7.5484	2.32283	4.79176	5.17448	4.84936	3.67858	5.5772	9.57968	4.30553	2.72375	4.38955	4.96252	6.98541	7.79736	2.8755	0.0645323	2.54073	0.0742251	4.16304	2.33963	1.71627	0.403545	protein_coding	4.08897
ENSMMUG00000002539	-0.371451	5.35704	1.15974	0.281519	0.754286	0.0298555	5.07525	0.0046451	0.945662	0.998336	-0.388735	3.25026	0.717876	0.396841	0.99952		t-complex 11 like 1 [Source:HGNC Symbol;Acc:HGNC:25655]	694899	Uncharacterized protein [Source:UniProtKB/TrEMBL;Acc:F6QCX2]	TCP11L1	ENSG00000176148	55346	9.91523	13.7644	17.3367	7.57214	19.6623	13.4179	15.0245	12.3882	5.78487	2.83897	14.8862	19.5071	29.0191	18.3832	18.4013	17.6059	16.4346	0.0956218	12.5492	0.219968	6.93972	4.45728	19.7091	2.27224	protein_coding	13.5911
ENSMMUG00000002540	1.67512	3.94952	8.70923	0.00316603	0.0476947	-1.3592	4.14978	6.4879	0.0108611	0.20271	0.830137	2.06509	1.60435	0.205288	0.99952		dehydrogenase/reductase 7 [Source:HGNC Symbol;Acc:HGNC:21524]	702872	Uncharacterized protein [Source:UniProtKB/TrEMBL;Acc:F7BUV4]	DHRS7	ENSG00000100612	51635	7.54169	22.6044	18.0784	5.2359	2.07714	6.07492	2.48431	9.42265	7.85726	7.19788	8.08761	6.39545	8.56257	27.9652	43.7385	5.23098	2.31489	0.181829	2.38628	0.627418	8.79744	4.23785	9.67167	1.59186	protein_coding	6.79667
ENSMMUG00000002542	-0.48282	4.21796	1.19221	0.274885	0.74954	0.0241641	4.53863	0.00267099	0.958782	0.998548	0.131338	2.78308	0.0680153	0.794249	0.99952		cleavage stimulation factor subunit 3 [Source:HGNC Symbol;Acc:HGNC:2485]	694040	Cleavage stimulation factor subunit 3 isoform 1; Uncharacterized protein [Source:UniProtKB/TrEMBL;Acc:F7GX05]	CSTF3	ENSG00000176102	1479	3.97504	2.50826	10.0892	6.20937	8.21109	7.04428	5.8924	5.95974	5.79792	2.84537	5.32848	6.0676	13.0379	7.36988	16.1375	14.8885	5.49056	0.0958375	11.3198	0.551162	3.8641	2.48186	12.1071	1.79792	protein_coding	5.92607
ENSMMUG00000002543	2.80456	3.73677	25.1711	5.24618e-07	3.86837e-05	-1.09737	4.13492	3.83624	0.050156	0.422856	0.153327	0.785997	0.0210363	0.88468	0.99952		coatomer subunit delta [Source:RefSeq peptide;Acc:NP_001252834]	700328	Uncharacterized protein [Source:UniProtKB/TrEMBL;Acc:F7GX08]	ARCN1	ENSG00000095139	372	0.929579	10.5582	13.632	1.93611	1.0241	3.59418	0.612427	7.43311	1.54956	4.43601	3.98747	4.41446	1.40722	8.61738	15.0952	2.57906	1.14132	0	0	0	0.722908	0.232157	0.596059	0.224241	protein_coding	1.47839
ENSMMUG00000002555	-0.340738	4.58118	0.552301	0.457379	0.874324	1.04958	5.10293	7.48479	0.00622223	0.152023	0.0419585	3.27816	0.0115912	0.914264	0.99952	KDF1	keratinocyte differentiation factor 1 [Source:HGNC Symbol;Acc:HGNC:26624]	715312	keratinocyte differentiation factor 1 [Source:HGNC Symbol;Acc:HGNC:26624]	KDF1	ENSG00000175707	126695	11.9036	7.11589	8.12747	14.7886	5.17661	3.22982	1.65103	6.57521	4.6996	8.37125	6.04672	10.2007	8.85191	2.90392	3.63347	7.6481	9.2306	0.12084	7.13644	0.41697	5.35939	2.65993	9.64141	1.51131	protein_coding	6.31097
ENSMMUG00000002562	-0.0635807	9.12562	0.0109985	0.916476	0.988153	0.484224	9.39488	0.884572	0.346953	0.846514	-0.255631	7.62667	0.47612	0.490185	0.99952	MED19	mediator complex subunit 19 [Source:HGNC Symbol;Acc:HGNC:29600]	704421	Mediator complex subunit 19; Uncharacterized protein [Source:UniProtKB/TrEMBL;Acc:F7HSQ8]	MED19	ENSG00000156603	219541	128.432	121.291	110.349	144.745	97.3932	87.4524	79.2547	91.1432	95.6264	121.759	108.805	126.047	127.887	103.184	132.583	133.266	201.313	2.35331	159.298	5.22361	65.2534	25.0185	141.097	31.7042	protein_coding	109.577
ENSMMUG00000002563	0.0733295	6.52419	0.0623765	0.802778	0.974853	0.411724	6.85689	2.65818	0.103018	0.583136	-0.127686	5.00975	0.1205	0.728493	0.99952			704863	zinc finger, DHHC-type containing 5 [Source:HGNC Symbol;Acc:HGNC:18472]	ZDHHC5	ENSG00000156599	25921	20.5679	13.2734	24.2565	25.3137	21.8869	23.7973	9.85499	18.9229	15.5844	20.0764	14.0361	23.7844	19.578	17.3335	31.9901	25.4196	20.6616	0.721294	15.3824	1.08889	17.4492	3.85254	34.1701	3.89032	protein_coding	19.2505
ENSMMUG00000002564	-0.236904	5.83844	0.581219	0.445835	0.868969	-0.192563	6.31526	0.534018	0.464922	0.904791	0.0167651	4.16984	0.00208628	0.963569	0.99952	FRAS1	Fraser extracellular matrix complex subunit 1 [Source:HGNC Symbol;Acc:HGNC:19185]	NA	Uncharacterized protein [Source:UniProtKB/TrEMBL;Acc:F6UAH3]	FRAS1	ENSG00000138759	80144	4.57692	1.69885	4.32784	3.27104	2.74362	2.77592	3.28144	3.96927	5.60992	4.23979	4.04207	4.20093	3.46432	3.24457	6.40183	3.51073	3.80141	0.064911	3.06676	0.149321	4.29215	1.2103	2.15793	0.600751	protein_coding	3.37288
ENSMMUG00000002573	-0.334306	6.37288	1.7035	0.191831	0.638982	0.0913877	6.52697	0.143351	0.704972	0.959523	-0.416436	4.51857	1.54269	0.214218	0.99952	CARMIL1	capping protein regulator and myosin 1 linker 1 [Source:HGNC Symbol;Acc:HGNC:21581]	694909	leucine rich repeat containing 16A [Source:HGNC Symbol;Acc:HGNC:21581]	LRRC16A	ENSG00000079691	55604	11.8886	5.74601	9.98694	7.37573	10.0321	6.1941	7.33252	9.48109	8.43306	9.89812	7.59526	11.1542	10.7217	10.083	15.2567	8.56184	11.9568	0.195154	8.96404	0.168349	8.45859	2.65324	8.10972	1.25088	protein_coding	8.51022
ENSMMUG00000002593	1.15566	3.80832	3.84781	0.0498109	0.311819	-0.85432	4.02943	3.01088	0.0827074	0.533562	0.504138	1.16093	0.211932	0.645258	0.99952	TSPYL2	TSPY like 2 [Source:HGNC Symbol;Acc:HGNC:24358]	NA	TSPY-like 2 [Source:HGNC Symbol;Acc:HGNC:24358]	TSPYL2	ENSG00000184205	64061	3.89214	6.87666	3.51245	1.6213	1.28638	3.51139	4.10276	7.00254	4.5416	2.97177	10.0173	2.64047	0.3928	2.88647	7.22327	3.88746	1.91148	0	0.985216	0.0863467	1.21072	0.972038	0	0	protein_coding	2.76347
ENSMMUG00000002605	0.105846	3.80245	0.0388897	0.843667	0.975873	0.058351	3.62695	0.0134198	0.907776	0.995754	0.0213504	1.6822	0.000359748	0.984867	0.99952		mitochondrial uncoupling protein 2 [Source:RefSeq peptide;Acc:NP_001182322]	574198	uncoupling protein 2 (mitochondrial, proton carrier) [Source:HGNC Symbol;Acc:HGNC:12518]	UCP2	ENSG00000175567	7351	6.56712	5.52515	4.52716	2.53294	1.20582	1.88085	3.84583	2.188	3.04085	2.08925	0.782499	2.97013	2.94561	5.41142	2.5391	2.83423	3.58356	0.211109	1.84704	0.0809393	2.83726	0.182233	0.467881	0.352038	protein_coding	2.53602
ENSMMUG00000002611	-0.252356	3.88311	0.224259	0.635814	0.932943	-0.411768	3.65635	0.632038	0.426609	0.885658	0.062191	2.19682	0.0125058	0.910959	0.99952	LARGE2	LARGE xylosyl- and glucuronyltransferase 2 [Source:HGNC Symbol;Acc:HGNC:16522]	714846	glycosyltransferase-like 1B [Source:HGNC Symbol;Acc:HGNC:16522]	GYLTL1B	ENSG00000165905	120071	9.24959	4.86376	5.65179	2.14054	2.97213	0.993421	3.04692	6.16347	1.28488	2.20698	4.95957	2.09167	3.50055	2.14364	2.68218	2.99395	4.25869	0.0743353	0.975561	0.256502	3.59658	0.77001	5.43672	0.929692	protein_coding	2.82715
ENSMMUG00000002616	0.0292428	4.64958	0.00538589	0.941497	0.99079	0.361605	4.93792	0.709704	0.399542	0.87515	-0.436618	2.77892	0.61446	0.433113	0.99952	CDKL1	cyclin dependent kinase like 1 [Source:HGNC Symbol;Acc:HGNC:1781]	NA	Uncharacterized protein [Source:UniProtKB/TrEMBL;Acc:F7H9C7]	CDKL1	ENSG00000100490	8814	7.02074	8.36797	10.9997	5.95739	7.30495	7.54039	8.7369	10.5261	2.60072	11.9123	10.0386	5.82138	6.69179	2.89261	11.7628	13.8514	6.70442	0.0752306	11.8477	0.173061	1.81995	2.33785	10.5042	0.940889	protein_coding	7.16285
ENSMMUG00000002617	0.13001	4.52839	0.105265	0.745601	0.964235	-0.545402	4.87474	2.59141	0.107444	0.594739	-0.239016	2.12863	0.149737	0.698787	0.99952		PHD finger protein 21A [Source:HGNC Symbol;Acc:HGNC:24156]	714798	Uncharacterized protein [Source:UniProtKB/TrEMBL;Acc:F7H7D4]	PHF21A	ENSG00000135365	51317	2.31147	1.66691	2.60748	1.14626	0.545682	1.38314	1.41407	1.32022	2.477	1.57578	1.41645	1.56813	1.58295	1.68361	2.87262	1.28261	0.608141	0.0159226	0.41793	0.0183142	1.41238	0.247404	0.741074	0.139398	protein_coding	1.39776
ENSMMUG00000002623	-0.0308308	3.99781	0.00248815	0.960217	0.993988	0.812656	4.32369	3.21119	0.0731365	0.507079	-0.402549	2.60878	0.617353	0.432033	0.99952	NAXE	NAD(P)HX epimerase [Source:HGNC Symbol;Acc:HGNC:18453]	718532	apolipoprotein A-I binding protein [Source:HGNC Symbol;Acc:HGNC:18453]	APOA1BP	ENSG00000163382	128240	2.42263	9.17212	6.83218	16.8194	5.33796	21.8564	12.7687	4.84297	16.1536	25.4341	18.186	27.9402	35.4518	17.9666	14.0502	12.0986	14.8724	0.233637	15.331	0.268729	22.6082	4.23526	24.8548	4.09085	protein_coding	14.4613
ENSMMUG00000002624	0.146929	9.1551	0.0580184	0.809656	0.974853	0.464128	9.61814	0.856298	0.354777	0.853639	0.0187499	7.65793	0.00281026	0.957722	0.99952	GPATCH4	G-patch domain containing 4 [Source:HGNC Symbol;Acc:HGNC:25982]	718516	G patch domain containing 4 [Source:HGNC Symbol;Acc:HGNC:25982]	GPATCH4	ENSG00000160818	54865	104.727	107.353	122.341	158.061	88.6987	98.1634	66.5423	89.783	110.403	154.473	143.826	155.576	140.575	133.155	128.197	124.263	161.618	2.99402	148.789	6.4742	67.2795	24.9145	128.997	30.0063	protein_coding	116.372
ENSMMUG00000002636	0.0466515	8.72364	0.00593694	0.938583	0.989951	0.425095	8.90011	0.652919	0.419071	0.883276	0.0535739	6.94309	0.0227784	0.880035	0.99952			NA		NA	NA	NA	1468.12	1524.05	1451.33	1627.52	1108.7	1012.19	1024.43	1384.58	1296	1521.72	1430.49	1515.4	2298.14	1997.56	1803.6	2093.53	2122.33	38.0602	1608.37	56.9099	718.174	252.32	1401.94	435.072	protein_coding	1440.91
ENSMMUG00000002640	-0.36355	5.12049	1.2998	0.254249	0.727838	0.0780752	5.6582	0.078056	0.779949	0.9673	-0.34255	3.69509	0.795459	0.372455	0.99952	EBNA1BP2	EBNA1 binding protein 2 [Source:HGNC Symbol;Acc:HGNC:15531]	699672	Uncharacterized protein [Source:UniProtKB/TrEMBL;Acc:F7H747]	EBNA1BP2	ENSG00000117395	10969	16.4833	9.88097	15.805	14.8769	12.2576	10.0909	11.4026	11.5329	15.7992	15.7319	14.1412	16.7737	12.4764	7.64019	25.811	15.5489	15.1785	0.238446	16.6897	0.274261	13.4596	4.93993	19.0248	2.58456	protein_coding	13.8004
ENSMMUG00000002641	-0.888278	4.06751	1.42134	0.233182	0.699271	0.476237	4.24734	0.946234	0.33068	0.839201	0.0440722	1.90933	0.0022323	0.962316	0.99952	PDZRN4	PDZ domain containing ring finger 4 [Source:HGNC Symbol;Acc:HGNC:30552]	698816	PDZ domain containing ring finger 4 [Source:HGNC Symbol;Acc:HGNC:30552]	PDZRN4	ENSG00000165966	29951	5.40379	0	0.725689	0.893248	0.708724	1.82404	2.20389	1.02881	1.93025	3.1927	1.37975	2.09485	0.519388	1.66981	2.38778	1.42785	0.631875	0.0992643	0.651362	0	2.00113	0.0642649	0.494998	0.217258	protein_coding	0.961027
ENSMMUG00000002648	2.70386	4.0518	17.2004	3.36357e-05	0.00120213	-0.265055	3.94307	0.34556	0.556637	0.93342	1.15957	1.02986	1.34723	0.245763	0.99952		inducible T cell costimulator [Source:HGNC Symbol;Acc:HGNC:5351]	705788	Uncharacterized protein [Source:UniProtKB/TrEMBL;Acc:F7H710]	ICOS	ENSG00000163600	29851	2.74175	9.34227	4.94856	2.66489	1.20822	2.47353	0	4.93281	2.74221	1.57006	2.94022	2.97605	0	6.09997	1.90812	2.12991	0	0.0528825	0	0.0608254	0.852873	0.273894	0.703219	0.132277	protein_coding	1.73909
ENSMMUG00000002650	-0.121692	4.20658	0.0836655	0.77239	0.971459	0.525599	4.44254	1.60033	0.205856	0.736171	-0.294921	2.93005	0.16104	0.688201	0.99952		transmembrane p24 trafficking protein 4 [Source:HGNC Symbol;Acc:HGNC:22301]	699105	Endoplasmic reticulum stress-response protein 25; Transmembrane emp24 domain-containing protein 4; Uncharacterized protein [Source:UniProtKB/TrEMBL;Acc:F7H512]	TMED4	ENSG00000158604	222068	28.3542	25.8433	15.9926	17.498	10.4125	12.1811	18.6803	18.8938	28.8841	30.0684	27.0281	38.4715	34.9744	26.2849	14.6171	22.726	77.3618	1.21531	23.9243	0.698927	2.45003	0.786809	34.3421	8.73977	protein_coding	20.8099
ENSMMUG00000002654	0.171304	9.03929	0.0800713	0.777201	0.972317	0.196181	9.40414	0.141031	0.707258	0.959523	-0.301228	7.17085	0.804221	0.369834	0.99952			100424965	Uncharacterized protein [Source:UniProtKB/TrEMBL;Acc:F7H4W8]	NA	NA	NA	329.459	362.895	442.555	465.487	331.122	335.221	218.959	305.472	390.215	393.05	461.779	378.396	382.077	381.769	380.468	395.292	429.343	6.54965	455.385	14.586	186.54	53.7709	327.073	66.4032	protein_coding	370.645
ENSMMUG00000002655	0.419046	3.57581	0.570866	0.449915	0.870823	-0.149982	3.90178	0.0843996	0.771421	0.9673	-0.0644824	2.28932	0.0109856	0.916525	0.99952	TONSL	tonsoku like, DNA repair protein [Source:HGNC Symbol;Acc:HGNC:7801]	100430257	tonsoku-like, DNA repair protein [Source:HGNC Symbol;Acc:HGNC:7801]	TONSL	ENSG00000160949	4796	3.51544	3.16893	3.3991	1.04599	1.38318	2.91264	0.661729	1.00394	2.51146	4.3138	3.76991	2.38491	1.77391	1.86222	1.16503	1.39334	3.39131	0	5.72055	0.167121	1.17166	0.376269	1.93213	0.848023	protein_coding	1.81807
ENSMMUG00000002656	0.805584	3.76328	2.37579	0.123229	0.525394	-1.0759	4.08731	6.01374	0.0141949	0.239638	1.16652	1.45746	2.43603	0.118576	0.99952	TCF20	transcription factor 20 [Source:HGNC Symbol;Acc:HGNC:11631]	710016	transcription factor 20 (AR1) [Source:HGNC Symbol;Acc:HGNC:11631]	TCF20	ENSG00000276461	6942	1.47936	1.68026	3.3376	0.821649	0.488937	0.381325	1.16956	2.21799	1.72621	0.847151	3.17289	1.40506	1.04509	3.01707	1.71593	0.985052	0.726534	0.0570673	0	0.0656388	0.460183	0.221676	0.379434	0.142745	protein_coding	0.916102
ENSMMUG00000002660	-0.394144	6.53318	2.41978	0.119812	0.517746	0.123133	6.7454	0.268468	0.604362	0.944972	-0.131935	4.69265	0.143284	0.705038	0.99952	DEAF1	DEAF1, transcription factor [Source:HGNC Symbol;Acc:HGNC:14677]	720821	DEAF1 transcription factor [Source:HGNC Symbol;Acc:HGNC:14677]	DEAF1	ENSG00000177030	10522	22.7113	12.2464	21.8932	13.4741	14.1026	13.0388	14.1466	12.7949	19.6177	18.5231	14.1704	18.209	24.3792	17.9915	20.1166	20.851	15.7168	0.199115	10.4526	0.732871	18.3042	4.1251	17.4754	3.38678	protein_coding	14.9436
ENSMMUG00000002663	-0.0281947	5.24292	0.00531143	0.941902	0.990843	-0.134112	5.05636	0.132201	0.716161	0.960124	-0.483263	3.84002	1.52905	0.216255	0.99952	FOXH1	forkhead box H1 [Source:HGNC Symbol;Acc:HGNC:3814]	714987	forkhead box H1 [Source:HGNC Symbol;Acc:HGNC:3814]	FOXH1	ENSG00000160973	8928	18.4154	18.8827	8.22289	7.45797	7.18533	6.92245	10.1104	12.6546	8.31391	8.05561	18.9256	10.9315	13.5516	7.11309	9.79012	8.08961	26.8495	0.369993	20.394	0.851132	10.1441	2.10793	13.2842	2.40625	protein_coding	9.05201
ENSMMUG00000002668	0.358572	4.96112	0.957906	0.327715	0.801843	0.514736	4.93641	2.2012	0.137904	0.646795	-0.138945	2.97579	0.0535562	0.816987	0.99952			717252	Uncharacterized protein [Source:UniProtKB/TrEMBL;Acc:H9H2V6]	HAUS4	ENSG00000092036	54930	13.1867	18.9109	14.1992	17.4777	9.90516	14.6777	18.1651	17.3742	11.9899	9.1531	12.8556	18.7052	10.2836	14.4469	9.73343	14.6342	20.606	0.11561	19.7242	1.32975	2.79679	1.19756	9.99283	2.02427	protein_coding	13.0212
ENSMMUG00000002673	0.133082	5.92465	0.232413	0.62974	0.932943	-0.166901	6.40564	0.342593	0.558336	0.93342	-0.240265	4.7113	0.504549	0.477508	0.99952	ELMOD3	ELMO domain containing 3 [Source:HGNC Symbol;Acc:HGNC:26158]	695180	Uncharacterized protein [Source:UniProtKB/TrEMBL;Acc:F7DS02]	ELMOD3	ENSG00000115459	84173	13.8615	18.2539	24.1347	23.8496	13.9431	14.758	13.4999	13.5538	22.6041	16.1056	21.3279	22.4874	16.7262	16.7607	28.6611	10.7013	26.2684	0.348729	28.9854	1.27018	14.5292	4.2144	28.5968	4.8703	protein_coding	16.4159
ENSMMUG00000002676	1.34199	5.29221	13.1369	0.000289542	0.00742947	-0.735973	6.08426	5.9515	0.0147047	0.244126	-0.0110566	2.98508	0.00057467	0.980875	0.99952			694471	Uncharacterized protein [Source:UniProtKB/TrEMBL;Acc:F7HQ13]	NA	NA	NA	14.0489	106.379	188.195	60.9603	34.8245	52.0564	20.8255	78.9879	90.7482	53.634	135.593	64.334	53.1689	84.6538	109.995	87.7003	38.8105	0.338718	53.3431	1.55837	19.1196	14.0346	36.0335	5.93075	protein_coding	53.256
ENSMMUG00000002679	0.668855	4.88361	3.30479	0.0690781	0.385902	-0.732899	5.32998	4.64224	0.0311942	0.350999	-0.286209	2.85386	0.421979	0.515951	0.99952		L-lactate dehydrogenase B chain isoform LDHB [Source:RefSeq peptide;Acc:NP_001307018]	696935	L-lactate dehydrogenase [Source:UniProtKB/TrEMBL;Acc:F7HQ10]	NA	NA	NA	13.3645	14.0551	41.04	8.24752	14.7235	15.3106	11.7398	33.3954	21.0403	18.4242	22.2941	20.148	13.4876	22.0252	44.7826	18.9515	23.7015	0.143207	13.1559	0.658867	11.548	3.70856	10.4738	2.32837	protein_coding	14.3893
ENSMMUG00000002682	0.161463	4.97389	0.17777	0.673297	0.940521	-0.91855	5.13281	5.25155	0.0219272	0.292315	-0.387556	2.19444	0.377463	0.538964	0.99952		chromosome 6 open reading frame 62 [Source:HGNC Symbol;Acc:HGNC:20998]	708218	Uncharacterized protein [Source:UniProtKB/TrEMBL;Acc:F6PN12]	C4H6ORF62	NA	NA	9.07342	9.42999	15.353	2.22329	4.11603	2.75153	5.97777	6.93521	4.44851	3.05639	8.58549	7.60386	6.7331	9.4008	13.6198	5.62705	5.89776	0	3.37758	0.118408	0.415068	0.933072	2.73789	0.386253	protein_coding	5.03778
ENSMMUG00000002685	-0.407487	7.92017	0.618865	0.431469	0.865558	0.176	7.4736	0.272569	0.601614	0.944335	-0.299288	5.97525	0.971087	0.324409	0.99952		NADH:ubiquinone oxidoreductase subunit B6 [Source:HGNC Symbol;Acc:HGNC:7701]	704867	Uncharacterized protein [Source:UniProtKB/TrEMBL;Acc:F7HPZ8]	NDUFB6	ENSG00000165264	4712	147.942	93.9465	88.7586	58.2245	105.37	75.904	109.884	98.8955	70.685	55.7597	50.5259	78.6304	83.2116	67.2624	76.5097	84.1828	158.502	2.18101	98.9883	2.71765	65.2198	17.8855	73.1107	19.7761	protein_coding	76.2069
ENSMMUG00000002686	0.812419	5.68591	7.54027	0.0060335	0.0782679	0.126297	5.77016	0.134546	0.713765	0.959523	0.228227	3.54487	0.379616	0.537809	0.99952		E3 ubiquitin-protein ligase Topors [Source:RefSeq peptide;Acc:NP_001253070]	703930	Uncharacterized protein [Source:UniProtKB/TrEMBL;Acc:F7H9W6]	TOPORS	ENSG00000197579	10210	8.45472	17.4275	13.6703	9.39166	7.45156	12.7127	9.65494	16.6197	15.5029	11.297	4.83559	10.7068	9.10146	13.5853	16.9984	15.9508	10.3806	0.108716	7.84718	0.312612	7.89	2.81535	7.22838	2.58339	protein_coding	9.5233
ENSMMUG00000002691	0.323503	4.61467	0.619901	0.431084	0.865558	-0.24318	5.0312	0.450362	0.502163	0.915242	0.101145	2.88317	0.0337483	0.854243	0.99952	DDB1	damage specific DNA binding protein 1 [Source:HGNC Symbol;Acc:HGNC:2717]	694253	Uncharacterized protein [Source:UniProtKB/TrEMBL;Acc:F6SHK7]	DDB1	ENSG00000167986	1642	4.59405	2.38729	6.24931	3.18947	1.93517	2.61216	1.24627	4.05166	2.92808	2.06335	3.4776	3.48332	1.9091	2.00413	2.82108	2.69913	2.15667	0.0781848	5.81446	0.14988	0.630471	0.674904	1.90609	0.423729	protein_coding	2.27198
ENSMMUG00000002692	-0.0134653	7.78671	0.00061429	0.980227	0.998203	0.142053	7.96624	0.0850834	0.770523	0.9673	-0.334584	6.2933	1.36059	0.243435	0.99952	TKFC	triokinase and FMN cyclase [Source:HGNC Symbol;Acc:HGNC:24552]	694117	dihydroxyacetone kinase 2 homolog (S. cerevisiae) [Source:HGNC Symbol;Acc:HGNC:24552]	DAK	ENSG00000149476	26007	64.0214	54.3815	98.6079	86.046	121.17	120.066	44.3417	58.6585	97.8271	103.405	101.223	99.6728	83.6633	66.958	50.4583	47.8217	157.209	1.89975	125.698	3.73286	63.8304	26.0333	89.4711	16.2358	protein_coding	75.3106
ENSMMUG00000002696	-0.0714365	3.80915	0.0206537	0.885726	0.98132	0.602722	3.8516	1.87861	0.170493	0.70263	1.05251	1.82675	2.5575	0.109772	0.99952	GATAD2B	GATA zinc finger domain containing 2B [Source:HGNC Symbol;Acc:HGNC:30778]	715789	GATA zinc finger domain containing 2B [Source:HGNC Symbol;Acc:HGNC:30778]	GATAD2B	ENSG00000143614	57459	1.68491	1.32897	1.66309	2.33953	1.62421	0.814328	3.05265	2.31565	1.75541	2.01012	1.80687	2.85765	1.91298	3.90485	1.46576	1.63613	1.55153	0.0812456	0	0.0467244	1.31031	0.84159	0.810289	0.304835	protein_coding	1.63017
ENSMMUG00000002707	0.347381	3.91485	0.60529	0.436567	0.86564	-0.0806025	4.51118	0.0370823	0.847298	0.982105	-0.131988	2.52475	0.0803757	0.776789	0.99952	KNOP1	lysine rich nucleolar protein 1 [Source:HGNC Symbol;Acc:HGNC:34404]	695144	lysine-rich nucleolar protein 1 [Source:HGNC Symbol;Acc:HGNC:34404]	KNOP1	ENSG00000103550	400506	3.78218	2.9832	5.33314	8.53391	3.12508	4.87455	3.11473	6.61568	11.0332	7.21951	8.11192	8.33908	7.63405	8.76538	10.9675	4.19736	9.2874	0.0911876	5.98363	0.104884	5.88259	1.65301	6.06296	1.71069	protein_coding	5.93311
ENSMMUG00000002712	-0.922195	3.94194	2.1464	0.142905	0.563405	0.215281	4.21818	0.186972	0.665449	0.954307	0.0247387	1.71874	0.000884918	0.976268	0.99952	SCN2A	sodium voltage-gated channel alpha subunit 2 [Source:HGNC Symbol;Acc:HGNC:10588]	703298	Sodium channel protein [Source:UniProtKB/TrEMBL;Acc:F7HMW2]	SCN2A	ENSG00000136531	6326	3.83278	0	0.675563	0.665238	0.923677	0.463103	1.42038	1.55633	2.39589	2.05766	1.54133	2.27518	1.20878	1.77653	1.66714	1.32923	0.588229	0.0462038	0	0	1.49032	0.119652	0.614409	0.202251	protein_coding	1.06623
ENSMMUG00000002714	-0.0100037	5.93751	0.00127814	0.971481	0.997724	0.227864	6.34765	0.820766	0.364956	0.858897	-0.116782	4.41192	0.133345	0.714989	0.99952	FAAH	fatty acid amide hydrolase [Source:HGNC Symbol;Acc:HGNC:3553]	708660	fatty acid amide hydrolase [Source:HGNC Symbol;Acc:HGNC:3553]	FAAH	ENSG00000117480	2166	10.6806	9.23555	13.1639	14.8302	11.5487	10.7064	7.81843	10.8732	10.2208	12.8365	13.5747	13.1498	10.5793	8.80097	16.518	11.6335	16.7561	0.228895	9.51255	0.438791	11.0746	3.55654	12.1752	2.48103	protein_coding	10.7898
ENSMMUG00000002717	0.99744	3.47527	2.653	0.103355	0.481731	-0.346622	3.80421	0.490568	0.483674	0.908732	0.168723	1.99063	0.0734787	0.786338	0.99952	NSUN4	NOP2/Sun RNA methyltransferase family member 4 [Source:HGNC Symbol;Acc:HGNC:31802]	708078	NOP2/Sun domain family, member 4 [Source:HGNC Symbol;Acc:HGNC:31802]	NSUN4	ENSG00000117481	387338	3.79685	2.39582	5.99629	2.63601	1.67318	2.93607	0.50029	1.89753	3.79749	2.89901	3.25735	4.63648	1.91592	8.44741	2.64241	1.26409	1.86469	0	2.88329	0.336931	3.54325	0.568944	3.40843	0.732726	protein_coding	2.63921
ENSMMUG00000002721	0.217131	5.66033	0.203695	0.651755	0.933219	0.012805	6.21194	0.00176158	0.966522	0.998752	-0.526846	3.88859	1.06116	0.302951	0.99952		rhotekin [Source:HGNC Symbol;Acc:HGNC:10466]	708722	Uncharacterized protein [Source:UniProtKB/TrEMBL;Acc:F7HKW5]	RTKN	ENSG00000114993	6242	17.4602	27.5436	17.6445	19.6982	10.4193	15.0021	19.172	17.0884	23.6481	20.136	34.3276	25.6646	8.07634	3.37208	18.5647	16.5511	35.729	0.631445	20.257	0.64559	7.9207	1.27184	8.8633	2.0182	protein_coding	17.2743
ENSMMUG00000002727	-0.00282058	6.51869	0.000127549	0.990989	0.99978	0.198738	7.03541	0.574604	0.448435	0.896792	-0.186696	5.29904	0.344535	0.557223	0.99952	WBP1	WW domain binding protein 1 [Source:HGNC Symbol;Acc:HGNC:12737]	709202	WW domain binding protein 1 [Source:HGNC Symbol;Acc:HGNC:12737]	WBP1	ENSG00000239779	23559	50.1956	56.85	73.3203	75.9527	45.3742	43.1288	51.7249	45.6693	67.5825	76.1604	84.1943	64.6139	51.957	52.498	55.2368	59.9909	104.296	1.48949	105.883	4.28302	39.0358	14.7861	72.6252	13.9715	protein_coding	53.8674
ENSMMUG00000002741	-0.838815	3.74498	2.21529	0.13665	0.550614	1.23253	3.8683	5.65555	0.0174002	0.263069	1.07917	1.29955	0.939065	0.332518	0.99952	CSMD2	CUB and Sushi multiple domains 2 [Source:HGNC Symbol;Acc:HGNC:19290]	NA	Uncharacterized protein [Source:UniProtKB/TrEMBL;Acc:F7GQF1]	CSMD2	ENSG00000121904	114784	2.11359	0	0.325126	0.800393	0.63505	0.6191	1.01271	0.768216	0.480444	1.65047	0.206054	1.30353	1.06653	1.24686	1.5601	1.06619	0.235913	0	0	0	0.597703	0.383896	0	0.0463508	protein_coding	0.608402
ENSMMUG00000002753	-0.293027	4.68291	0.42279	0.515548	0.897007	-0.0283833	5.37206	0.00534895	0.941697	0.998336	0.267581	2.64407	0.249682	0.617299	0.99952	SOX6	SRY-box 6 [Source:HGNC Symbol;Acc:HGNC:16421]	697831	Uncharacterized protein [Source:UniProtKB/TrEMBL;Acc:F6XMX9]	SOX6	ENSG00000110693	55553	1.61916	0.218934	1.50034	0.883237	1.33785	1.5651	0.914347	1.0404	2.50627	2.31802	1.24026	2.58922	1.28392	1.28657	3.08543	1.2835	0.851992	0.0111536	0.439133	0.0256578	1.34912	0.346607	0.444955	0.223192	protein_coding	1.26188
ENSMMUG00000002755	-0.0157829	4.51205	0.00049949	0.982169	0.998203	0.0220495	4.54245	0.00216616	0.962878	0.998752	0.0823969	1.87026	0.0164253	0.898021	0.99952	KLHL5	kelch like family member 5 [Source:HGNC Symbol;Acc:HGNC:6356]	698740	Uncharacterized protein [Source:UniProtKB/TrEMBL;Acc:F7HIG0]	KLHL5	ENSG00000109790	51088	0	5.53774	2.82856	1.74083	5.17956	3.63562	10.3248	11.2782	8.88208	4.78629	3.3612	7.22961	4.42847	0.581115	7.99819	6.2611	1.15448	0	2.38017	0.139069	2.92497	0.939333	2.41172	0.378043	protein_coding	3.14309
ENSMMUG00000002756	-0.388368	3.93686	0.625587	0.428979	0.864986	-0.935184	4.39203	3.0516	0.0806575	0.530038	0.0522598	2.23847	0.00662986	0.935105	0.99952		WD repeat domain 19 [Source:HGNC Symbol;Acc:HGNC:18340]	698866	Uncharacterized protein [Source:UniProtKB/TrEMBL;Acc:F7EYW3]	WDR19	ENSG00000157796	57728	5.50043	2.20868	3.1024	2.43011	1.37722	1.28892	1.97662	1.74931	2.50062	4.77244	8.57977	1.0177	4.28949	4.63546	8.70004	1.66479	2.76273	0.0964468	0.632874	0.1664	4.6664	0.749291	1.60316	0.361871	protein_coding	2.09265
ENSMMUG00000002760	0.197643	6.15284	0.442721	0.505812	0.89678	-0.0550261	6.16564	0.0365849	0.848313	0.982198	0.138913	4.40825	0.165149	0.68446	0.99952			NA	Uncharacterized protein [Source:UniProtKB/TrEMBL;Acc:F7GQE2]	NA	NA	NA	81.562	157.106	111.376	95.369	115.867	124.483	113.126	169.483	114.492	73.7467	174.932	151.436	164.627	87.5479	164.314	133.391	121.223	4.13988	103.229	7.14254	93.4736	31.0905	162.401	25.3704	protein_coding	113.809
ENSMMUG00000002761	0.273227	5.19616	0.434607	0.509737	0.89678	-0.419974	5.35089	1.29578	0.254986	0.785175	-0.406405	3.59952	0.996435	0.318175	0.99952		activity dependent neuroprotector homeobox [Source:HGNC Symbol;Acc:HGNC:15766]	701422	Activity-dependent neuroprotective protein; Activity-dependent neuroprotector homeobox protein; Uncharacterized protein [Source:UniProtKB/TrEMBL;Acc:F7H2B6]	ADNP	ENSG00000101126	23394	3.3359	7.51772	11.2893	4.63198	7.08773	2.14969	6.27933	11.6701	7.54677	2.72899	10.2211	5.81943	8.17612	10.1609	8.84425	10.313	8.4841	0.0919177	10.2536	0.317172	4.44727	2.14231	12.223	1.32203	protein_coding	7.30273
ENSMMUG00000002763	-0.171365	4.19133	0.153568	0.695148	0.949968	0.104559	4.78201	0.0597158	0.806946	0.972625	0.297532	2.23038	0.259658	0.610355	0.99952	GP1BA	glycoprotein Ib platelet alpha subunit [Source:HGNC Symbol;Acc:HGNC:4439]	721584	glycoprotein Ib (platelet), alpha polypeptide [Source:HGNC Symbol;Acc:HGNC:4439]	GP1BA	ENSG00000185245	2811	7.34407	7.94422	4.14227	12.3826	4.04543	2.02825	8.29446	8.91358	11.3678	10.0132	14.6263	10.6764	10.5882	7.78069	17.037	8.15027	3.22034	0.10118	2.65572	0.116377	4.89539	1.57212	8.07278	1.7716	protein_coding	7.86245
ENSMMUG00000002769	-0.213508	12.9557	0.242698	0.622264	0.931601	0.123202	13.2931	7.03695	0.00798448	0.172482	-0.233051	11.6035	0.135795	0.712497	0.99952		ring finger protein 167 [Source:HGNC Symbol;Acc:HGNC:24544]	710656	ring finger protein 167 [Source:HGNC Symbol;Acc:HGNC:24544]	RNF167	ENSG00000108523	26001	1263.57	925.223	1879.15	1804.6	1381.41	1362.43	922.104	901.502	1350.3	1428.41	1656.58	1539.73	2527.93	1831.61	2269.8	1714.33	2200.47	33.7352	2016.01	64.3934	1021.59	331.524	2775.07	560.432	protein_coding	1404.91
ENSMMUG00000002772	-0.607602	4.44883	2.41603	0.120099	0.517746	-0.272206	5.09457	0.673606	0.411797	0.87908	0.308952	2.73943	0.457078	0.498993	0.99952	PFN1	profilin 1 [Source:HGNC Symbol;Acc:HGNC:8881]	710753	Profilin [Source:UniProtKB/TrEMBL;Acc:F7H2A5]	PFN1	ENSG00000108518	5216	11.2274	12.1449	33.4722	15.5895	11.4856	8.26862	15.8504	8.81735	16.0419	22.9619	22.3602	15.2336	25.0897	13.3817	27.906	17.7998	10.8309	0.30936	12.1799	0.889566	7.48392	4.00568	16.4552	2.70836	protein_coding	12.7808
ENSMMUG00000002775	0.660066	5.19084	3.19094	0.0740474	0.403032	-0.970988	5.59932	11.0442	0.000889653	0.0541992	0.351009	2.48427	0.387974	0.533366	0.99952	U2SURP	U2 snRNP associated SURP domain containing [Source:HGNC Symbol;Acc:HGNC:30855]	716408	U2 snRNP-associated SURP domain containing [Source:HGNC Symbol;Acc:HGNC:30855]	U2SURP	ENSG00000163714	23350	4.1782	4.77857	8.1009	2.53817	1.5823	2.69247	1.72043	5.35079	4.78833	2.99079	7.56109	4.42896	5.00733	6.29407	9.08691	2.75314	1.44279	0.0503678	2.64407	0.0289666	1.82772	0.456523	0.502335	0.566943	protein_coding	2.7228
ENSMMUG00000002776	-0.803076	5.92535	7.60569	0.00581844	0.0756569	0.206452	6.10168	0.559261	0.454558	0.899636	0.0498316	4.3329	0.011874	0.913228	0.99952	ERAL1	Era like 12S mitochondrial rRNA chaperone 1 [Source:HGNC Symbol;Acc:HGNC:3424]	716483	Era-like 12S mitochondrial rRNA chaperone 1 [Source:HGNC Symbol;Acc:HGNC:3424]	ERAL1	ENSG00000132591	26284	21.6092	8.987	11.9112	12.6157	11.9033	7.27907	14.5602	12.0267	15.964	15.4681	12.64	15.3263	16.604	7.28442	14.2414	11.1731	14.7732	0.331541	7.45899	0.653724	22.9157	5.51942	7.24297	1.83631	protein_coding	11.9689
ENSMMUG00000002777	0.364193	4.76585	0.818275	0.365685	0.831966	-0.561408	4.72127	2.63546	0.104502	0.588538	0.225594	2.25981	0.169983	0.680127	0.99952	PTP4A1	protein tyrosine phosphatase type IVA, member 1 [Source:HGNC Symbol;Acc:HGNC:9634]	716195	Uncharacterized protein [Source:UniProtKB/TrEMBL;Acc:F7H297]	PTP4A1	NA	NA	4.04646	5.67405	6.33978	3.43359	2.97195	4.05623	6.51663	5.16803	4.49683	3.43288	5.78583	4.27025	2.94937	6.66871	6.25806	2.24533	1.38005	0.0433597	3.98331	0.0997448	1.74823	1.01058	2.30635	0.433831	protein_coding	3.70845
ENSMMUG00000002791	0.0927983	4.57153	0.0533238	0.817377	0.974853	0.499142	4.31364	1.34375	0.246373	0.781529	0.0137759	2.8933	0.000923634	0.975755	0.99952		chromosome 1 open reading frame 35 [Source:HGNC Symbol;Acc:HGNC:19032]	695723	Uncharacterized protein [Source:UniProtKB/TrEMBL;Acc:F7GI10]	C1H1ORF35	NA	NA	37.1899	38.5528	17.9796	12.9098	23.4123	17.1182	10.5006	21.2413	13.2844	15.2119	25.6384	21.6257	26.8089	22.163	9.24366	29.4803	26.0921	0.256183	43.7072	0.589324	12.395	5.3074	22.1433	8.33044	protein_coding	19.6104
ENSMMUG00000002799	0.705241	4.97843	3.74519	0.0529596	0.324533	-0.207505	5.3543	0.39582	0.529256	0.922735	-0.417243	3.08667	0.690954	0.40584	0.99952	IWS1	IWS1, SUPT6H interacting protein [Source:HGNC Symbol;Acc:HGNC:25467]	NA	IWS1 homolog (S. cerevisiae) [Source:HGNC Symbol;Acc:HGNC:25467]	IWS1	ENSG00000163166	55677	7.73109	9.38142	10.7337	10.7348	3.27586	6.89815	3.52621	8.02465	7.43501	7.94624	11.4795	6.85866	9.00268	13.2312	15.8654	6.92982	5.47623	0	12.0429	0.329834	6.47474	0.891136	6.10128	1.7215	protein_coding	7.18241
ENSMMUG00000002802	-0.215825	3.67611	0.270916	0.602718	0.926552	0.650768	3.58541	1.19252	0.274823	0.803239	-0.336895	2.12034	0.401661	0.526233	0.99952	AGMAT	agmatinase [Source:HGNC Symbol;Acc:HGNC:18407]	713190	agmatine ureohydrolase (agmatinase) [Source:HGNC Symbol;Acc:HGNC:18407]	AGMAT	ENSG00000116771	79814	8.36533	7.91781	3.53872	8.71159	10.368	6.73838	8.26689	10.4517	3.48614	5.98798	2.24272	7.09391	11.6083	7.75483	19.4061	11.6045	14.1224	0	13.2345	0.23198	9.75823	2.08919	8.04595	2.52244	protein_coding	7.98188
ENSMMUG00000002805	-0.393858	7.6993	0.66003	0.416549	0.859225	-0.303685	8.37292	0.368433	0.54386	0.930699	-0.231129	5.89663	0.466219	0.494732	0.99952	HEPH	hephaestin [Source:HGNC Symbol;Acc:HGNC:4866]	709879	Uncharacterized protein [Source:UniProtKB/TrEMBL;Acc:F7H208]	HEPH	ENSG00000089472	9843	39.7812	11.2959	38.9455	22.0948	26.1393	22.5225	19.8437	23.7154	43.3404	41.7644	47.2316	40.2892	32.5483	30.556	63.6111	29.4847	26.8635	0.465857	17.6221	0.756464	31.8206	9.50932	27.6947	3.97563	protein_coding	27.2791
ENSMMUG00000002808	0.379858	7.67366	0.694591	0.404607	0.852594	0.43719	8.03783	0.919834	0.337519	0.842279	-0.137476	5.83232	0.179273	0.671999	0.99952	TSC2	TSC complex subunit 2 [Source:HGNC Symbol;Acc:HGNC:12363]	694965	tuberous sclerosis 2 [Source:HGNC Symbol;Acc:HGNC:12363]	TSC2	ENSG00000103197	7249	17.918	21.5134	26.8097	33	20.0142	25.9797	14.4281	21.8894	21.5716	32.3022	30.9576	30.5583	24.6131	28.6067	21.938	21.1278	36.0547	0.528	21.733	0.993773	11.4184	3.35619	20.7445	4.92265	protein_coding	21.6523
ENSMMUG00000002809	-1.16096	3.53573	4.46972	0.0345007	0.243626	-0.425532	4.23427	0.745792	0.387812	0.872875	0.872475	1.68278	1.3918	0.238102	0.99952	UNC80	unc-80 homolog, NALCN channel complex subunit [Source:HGNC Symbol;Acc:HGNC:26582]	713007	Uncharacterized protein [Source:UniProtKB/TrEMBL;Acc:F7H0C2]	UNC80	NA	NA	0.900316	0.142025	0.634755	0.781318	1.61178	0.725216	1.1863	0.449945	2.43877	1.28891	2.41372	1.52696	0.908611	0.834611	2.08858	1.12404	0.276349	0.0434129	0.284871	0.0499336	1.05023	0.224848	0.288648	0.135738	protein_coding	0.807965
ENSMMUG00000002810	0.0842572	4.00744	0.0245554	0.87548	0.98061	0.115566	3.91727	0.045622	0.830864	0.97885	-0.271279	1.60887	0.113614	0.736066	0.99952	TOX2	TOX high mobility group box family member 2 [Source:HGNC Symbol;Acc:HGNC:16095]	694291	Uncharacterized protein [Source:UniProtKB/TrEMBL;Acc:F6VE77]	TOX2	ENSG00000124191	84969	1.27662	3.22221	3.60026	2.65893	4.57092	3.70201	5.88747	5.42308	5.85218	4.26448	0.684516	3.89733	1.61048	2.36691	2.22116	1.77095	2.74298	0.0615582	0	0.0708043	3.47478	0.478243	0.818588	0.230968	protein_coding	2.51292
ENSMMUG00000002818	-0.190803	10.0854	0.103901	0.747198	0.964235	0.0154843	9.89604	0.000825889	0.977073	0.999215	-0.425271	8.1464	1.12399	0.289062	0.99952	CCDC66	coiled-coil domain containing 66 [Source:HGNC Symbol;Acc:HGNC:27709]	NA	coiled-coil domain containing 66 [Source:HGNC Symbol;Acc:HGNC:27709]	CCDC66	ENSG00000180376	285331	115.574	133.983	142.502	87.7024	154.798	89.4877	123.166	125.519	79.1531	61.8506	88.7114	120.345	216.851	182.718	237.975	184.437	172.333	2.07365	137.96	3.61079	83.1434	42.1397	190.343	22.7287	protein_coding	121.755
ENSMMUG00000002819	-0.257286	4.00999	0.195499	0.658379	0.935486	-0.34562	4.4026	0.701656	0.402228	0.875331	0.380304	1.81247	0.144265	0.704077	0.99952	ALMS1	ALMS1, centrosome and basal body associated protein [Source:HGNC Symbol;Acc:HGNC:428]	706612	Uncharacterized protein [Source:UniProtKB/TrEMBL;Acc:F7H084]	ALMS1	ENSG00000116127	7840	0.854682	0.107861	1.63902	0.474698	0.753273	0.440612	1.57663	1.96484	1.56718	1.79458	0.91655	1.04369	1.03507	1.10923	2.18099	1.04335	0.31481	0.03297	0	0.018961	1.59519	0.213452	0	0.103087	protein_coding	0.885616
ENSMMUG00000002820	0.559183	5.83149	2.63369	0.104618	0.48373	0.111249	5.88346	0.16357	0.685891	0.957706	0.165703	3.91083	0.180601	0.670857	0.99952	FAM208A	family with sequence similarity 208 member A [Source:HGNC Symbol;Acc:HGNC:30314]	708452	Uncharacterized protein [Source:UniProtKB/TrEMBL;Acc:F7H086]	FAM208A	ENSG00000163946	23272	10.2254	8.7985	10.7483	8.06714	6.40065	14.3767	4.5932	11.6142	9.68476	12.4208	9.47025	12.2974	15.7139	17.6656	17.2517	10.0583	9.98658	0.268944	5.29434	0.257783	7.22908	3.36627	13.1133	2.24241	protein_coding	9.83567
ENSMMUG00000002821	0.34607	4.77845	0.782669	0.376326	0.837143	-0.126097	5.10422	0.115175	0.734328	0.963763	-0.365735	3.37403	0.557072	0.455443	0.99952	ORC3	origin recognition complex subunit 3 [Source:HGNC Symbol;Acc:HGNC:8489]	700773	origin recognition complex, subunit 3 [Source:HGNC Symbol;Acc:HGNC:8489]	ORC3	ENSG00000135336	23595	8.31009	9.43863	14.0614	9.80793	8.2396	13.9233	5.47487	10.3827	8.31149	8.72437	5.34698	9.02024	9.64465	4.62217	24.0975	11.0668	19.8959	0.0801419	14.7247	0.184358	3.23126	3.52817	14.9199	2.70625	protein_coding	8.87231
ENSMMUG00000002822	-0.0137353	3.93612	0.00103615	0.974321	0.997754	0.0507981	4.50131	0.0146163	0.903772	0.99488	-0.198133	2.39592	0.160172	0.688998	0.99952	UNC13D	unc-13 homolog D [Source:HGNC Symbol;Acc:HGNC:23147]	704431	Uncharacterized protein [Source:UniProtKB/TrEMBL;Acc:F7H074]	UNC13D	ENSG00000092929	201294	4.77695	3.01426	2.35755	4.14556	3.94702	2.30873	1.96697	3.2826	5.9722	3.41938	7.04376	4.8611	2.71179	4.42833	6.23345	5.63267	3.66567	0.115171	3.77871	0.13247	2.32181	0.89476	5.36033	0.648188	protein_coding	3.54252
ENSMMUG00000002824	0.256628	4.04106	0.336467	0.561875	0.911245	-0.285193	4.01572	0.345676	0.556571	0.93342	-0.14246	2.13276	0.0610226	0.804887	0.99952	AKIRIN2	akirin 2 [Source:HGNC Symbol;Acc:HGNC:21407]	NA	Akirin-2; Uncharacterized protein [Source:UniProtKB/TrEMBL;Acc:F7H077]	AKIRIN2	ENSG00000135334	55122	11.0292	16.2388	19.6992	3.82859	9.11308	5.9228	6.05526	8.26802	9.1926	5.26322	7.88508	13.7177	13.9136	18.7446	8.52865	10.2	7.89923	0.177275	6.97957	0	11.4362	3.67265	9.42948	1.552	protein_coding	8.39833
ENSMMUG00000002832	-0.62113	5.74335	4.28302	0.0384948	0.264024	-0.0106386	5.86424	0.00118668	0.97252	0.999022	-0.367055	4.25053	0.829379	0.362452	0.99952	GABRA6	gamma-aminobutyric acid type A receptor alpha6 subunit [Source:HGNC Symbol;Acc:HGNC:4080]	697010	Uncharacterized protein [Source:UniProtKB/TrEMBL;Acc:F7H021]	GABRA6	ENSG00000145863	2559	8.33582	5.49901	8.76216	7.10252	11.2706	5.86002	10.2348	8.52124	8.52672	10.8488	11.7835	5.65511	10.3246	6.32248	9.66884	9.04064	10.002	0.146164	8.15244	0.462324	16.501	3.0281	8.74644	1.46243	protein_coding	8.52398
ENSMMUG00000002833	-0.627	7.59931	1.99098	0.158238	0.591907	0.0367983	7.69409	0.00992227	0.920653	0.996775	-0.371223	5.64718	1.57996	0.208767	0.99952		kelch domain containing 8B [Source:HGNC Symbol;Acc:HGNC:28557]	707348	Uncharacterized protein [Source:UniProtKB/TrEMBL;Acc:F7H011]	KLHDC8B	ENSG00000185909	200942	73.686	32.1416	40.7242	28.8404	38.4101	26.4508	45.2878	34.1069	43.2793	41.0633	51.4425	48.6474	45.4175	37.1341	48.7577	44.4548	44.0209	0.572313	36.3028	1.26169	46.1505	10.3746	34.5643	6.85953	protein_coding	39.5672
ENSMMUG00000002843	0.152596	8.60476	0.0586749	0.808603	0.974853	0.480952	8.73925	0.702799	0.401845	0.875331	0.0730796	6.92864	0.0553535	0.813997	0.99952	RAB26	RAB26, member RAS oncogene family [Source:HGNC Symbol;Acc:HGNC:14259]	695143	Uncharacterized protein [Source:UniProtKB/TrEMBL;Acc:F7HI22]	RAB26	ENSG00000167964	25837	123.561	124.102	94.4351	135.529	137.334	192.229	86.7036	66.867	123.704	163.984	174.061	184.019	121.748	116.577	74.6285	92.0931	147.667	3.03193	186.922	5.51484	84.1501	36.154	107.358	33.1575	protein_coding	119.163
ENSMMUG00000002848	3.24965	6.89532	71.8529	2.31853e-17	2.03016e-14	-0.865576	7.77073	4.11488	0.0425075	0.400279	0.278349	3.65414	0.480382	0.48825	0.99952			710901	Uncharacterized protein [Source:UniProtKB/TrEMBL;Acc:F6TVI0]	RPS14	ENSG00000164587	6208	6.31538	77.7079	118.973	36.83	5.91393	30.5227	7.07321	83.0079	61.059	46.4116	89.3974	39.4167	4.78017	40.9814	54.9397	29.4363	12.4063	0.182715	15.9861	0.770583	7.36695	2.68129	5.26436	2.58986	protein_coding	22.7112
ENSMMUG00000002853	-0.338689	3.73102	0.622956	0.429951	0.86526	0.395013	3.89061	0.608581	0.435323	0.887881	-1.10642	1.62657	1.7812	0.182002	0.99952	CORO2A	coronin 2A [Source:HGNC Symbol;Acc:HGNC:2255]	715369	Coronin [Source:UniProtKB/TrEMBL;Acc:F7HHZ4]	CORO2A	ENSG00000106789	7464	1.20381	1.01281	1.35797	1.39293	2.21037	1.5515	1.85056	2.0054	2.34114	3.06382	2.15159	1.08891	2.63229	1.85993	1.39632	2.67192	2.46337	0	0.507867	0	2.1844	0.300645	0.514601	0.145197	protein_coding	1.47391
ENSMMUG00000002865	-0.112323	5.15068	0.134312	0.714002	0.95736	0.117394	5.48818	0.162437	0.686923	0.957706	-0.532466	3.67409	1.94472	0.163156	0.99952	ABI3BP	ABI family member 3 binding protein [Source:HGNC Symbol;Acc:HGNC:17265]	NA	Uncharacterized protein [Source:UniProtKB/TrEMBL;Acc:F6YZW7]	ABI3BP	ENSG00000154175	25890	6.92123	4.62421	8.26682	6.78373	4.48531	5.24719	5.36454	6.30755	5.76867	5.05142	6.98564	9.39088	7.80676	6.0387	9.44474	6.55145	9.74746	0.11779	5.15285	0.361287	7.59875	1.32182	9.3981	1.12943	protein_coding	6.17312
ENSMMUG00000002878	-0.773324	4.66366	4.54195	0.0330738	0.236847	-0.00758351	4.5541	0.000321338	0.985698	0.999651	-0.380867	2.55932	0.510795	0.474795	0.99952	XRCC2	X-ray repair cross complementing 2 [Source:HGNC Symbol;Acc:HGNC:12829]	717006	Uncharacterized protein [Source:UniProtKB/TrEMBL;Acc:F7HFR6]	XRCC2	ENSG00000196584	7516	23.8073	9.18038	9.698	10.1007	15.2998	5.96619	13.0706	11.898	9.92138	7.57399	21.2755	10.7674	15.3503	11.0349	9.20479	12.4764	12.9912	0.127553	5.02194	0.146712	9.25713	3.96382	12.7213	1.11669	protein_coding	10.0111
ENSMMUG00000002879	0.00667937	6.49545	0.000632724	0.979932	0.998203	-0.171622	6.50762	0.392785	0.530839	0.923934	-0.132954	4.701	0.154691	0.694092	0.99952		GA-binding protein subunit beta-1 [Source:RefSeq peptide;Acc:NP_001181566]	715334	GA-binding protein subunit beta-1; GA-binding protein subunit beta-1 isoform beta 1; Uncharacterized protein [Source:UniProtKB/TrEMBL;Acc:F7HFR0]	GABPB1	ENSG00000104064	55056	24.5403	15.485	36.7892	14.3473	24.9014	27.8826	18.7205	25.1742	23.6833	20.3398	30.472	27.1632	30.958	29.9334	18.7268	23.2924	32.9054	0.560523	34.3289	1.4327	13.5599	4.67724	21.947	4.51776	protein_coding	23.4879
ENSMMUG00000002883	-1.33274	3.41246	4.80553	0.0283685	0.218341	0.183645	4.2481	0.149173	0.699327	0.959113	0.408022	1.52938	0.174035	0.67655	0.99952	NDST4	N-deacetylase and N-sulfotransferase 4 [Source:HGNC Symbol;Acc:HGNC:20779]	703224	N-deacetylase/N-sulfotransferase (heparan glucosaminyl) 4 [Source:HGNC Symbol;Acc:HGNC:20779]	NDST4	ENSG00000138653	64579	2.19367	0.173027	1.23729	1.71335	1.35942	0	0.541965	0.959277	1.82837	3.1405	1.17623	1.30218	1.52204	1.01679	3.49865	1.21724	0.841675	0	0	0	1.27947	0.273928	0	0.264588	protein_coding	1.09651
ENSMMUG00000002889	0.183655	3.71771	0.150914	0.697664	0.950171	-0.0309067	3.95587	0.00517933	0.942628	0.998336	-0.117193	1.70573	0.0254894	0.873154	0.99952			694726	Uncharacterized protein [Source:UniProtKB/TrEMBL;Acc:F7HDF9]	FOXP1	ENSG00000114861	27086	2.11612	3.11564	4.37636	2.44856	4.27405	4.54549	1.85886	2.46764	2.35164	4.71251	3.02573	2.87119	3.20342	3.26947	6.54537	3.52262	3.03116	0.0680256	0.892754	0	3.29129	1.05698	1.35688	0.255234	protein_coding	2.94846
ENSMMUG00000002897	-1.39502	4.03052	7.51722	0.00611118	0.0785482	0.595603	4.72896	2.06995	0.150227	0.664894	0.431588	2.27292	0.458788	0.498191	0.99952	RYR1	ryanodine receptor 1 [Source:HGNC Symbol;Acc:HGNC:10483]	NA	Uncharacterized protein [Source:UniProtKB/TrEMBL;Acc:F7HB93]	RYR1	NA	NA	1.98023	0.192236	1.11691	1.3748	1.0908	0.687121	1.40498	0.304507	1.39656	2.18072	0.490056	2.27347	0.84551	0.847254	2.2969	1.01428	0.654581	0	1.15674	0.0168967	0.947676	0.494552	0.195347	0.183726	protein_coding	0.897465
ENSMMUG00000002899	1.3462	4.60138	12.8282	0.000341434	0.00851154	-0.714805	5.16978	2.75231	0.0971142	0.567012	0.932022	2.02883	2.52172	0.112288	0.99952	FUBP1	far upstream element binding protein 1 [Source:HGNC Symbol;Acc:HGNC:4004]	707102	Far upstream element-binding protein 1; Uncharacterized protein [Source:UniProtKB/TrEMBL;Acc:F7HB82]	FUBP1	ENSG00000162613	8880	1.90006	5.19542	10.3597	2.19857	1.39552	3.46919	1.04317	3.4818	3.69519	2.41792	3.396	6.23028	2.39696	4.99062	6.24441	1.7572	1.16643	0	1.20241	0.140509	1.23136	0.395441	0.406116	0.458349	protein_coding	2.04931
ENSMMUG00000002911	0.628866	4.57934	1.81303	0.178146	0.615341	-0.165276	4.76953	0.236716	0.626588	0.947662	-0.494411	2.57179	0.973381	0.323838	0.99952	MLH3	mutL homolog 3 [Source:HGNC Symbol;Acc:HGNC:7128]	701482	Uncharacterized protein [Source:UniProtKB/TrEMBL;Acc:F7H1T6]	MLH3	ENSG00000119684	27030	6.31324	11.5889	6.79799	3.58612	4.42604	4.43816	2.26871	6.59708	7.17535	4.38213	5.53928	6.61914	4.05453	2.12818	7.32281	5.7324	5.98964	0.110699	7.26395	0.127326	3.57064	1.14669	2.57609	0.484569	protein_coding	4.4321
ENSMMUG00000002912	-0.817271	3.62857	2.062	0.151012	0.579956	0.705925	4.05653	2.1523	0.142357	0.653482	0.268894	2.18632	0.220593	0.638589	0.99952	TLE6	transducin like enhancer of split 6 [Source:HGNC Symbol;Acc:HGNC:30788]	NA	transducin-like enhancer of split 6 [Source:HGNC Symbol;Acc:HGNC:30788]	TLE6	ENSG00000104953	79816	0.514526	2.27267	1.16083	3.21494	1.70054	1.32626	3.05083	1.02857	2.57307	1.47321	2.20709	3.4906	5.19267	1.43093	4.17764	4.56807	3.79037	0.148862	1.95363	0.0570736	1.60053	1.1565	1.97953	0.310296	protein_coding	1.82708
ENSMMUG00000002913	-0.354183	6.5544	1.93536	0.164174	0.598665	0.422728	6.84852	3.47934	0.0621395	0.468445	-0.282033	5.19938	0.962623	0.326527	0.99952	TLE2	transducin like enhancer of split 2 [Source:HGNC Symbol;Acc:HGNC:11838]	NA	transducin-like enhancer of split 2 [Source:HGNC Symbol;Acc:HGNC:11838]	TLE2	ENSG00000065717	7089	20.8824	12.4833	17.3574	17.0413	13.3192	10.1516	14.7232	17.2106	14.3514	19.2311	13.7507	19.3862	17.7472	10.8679	19.9723	18.7024	26.0889	0.388643	19.4745	0.894036	20.7981	4.39178	18.5582	3.75596	protein_coding	17.126
ENSMMUG00000002917	-0.254463	4.0636	0.261356	0.60919	0.927625	0.418571	3.87928	0.552874	0.457146	0.901172	-0.37313	2.11945	0.276588	0.598946	0.99952	SIGIRR	single Ig and TIR domain containing [Source:HGNC Symbol;Acc:HGNC:30575]	NA	single immunoglobulin and toll-interleukin 1 receptor (TIR) domain [Source:HGNC Symbol;Acc:HGNC:30575]	SIGIRR	ENSG00000185187	59307	3.61753	2.85334	2.04039	3.13939	7.97077	4.07955	1.78748	4.51978	3.7689	9.4947	6.78894	2.45417	10.0399	9.22219	4.19603	4.01465	6.10713	0	4.57852	0.100318	0	1.35519	8.11865	0.872651	protein_coding	3.89177
ENSMMUG00000002920	1.64471	4.14976	15.0197	0.000106397	0.00321255	-1.23281	4.86065	10.1711	0.00142658	0.0646133	0.247154	1.90123	0.116466	0.7329	0.99952			NA	Uncharacterized protein [Source:UniProtKB/TrEMBL;Acc:F6PTJ8]	NA	NA	NA	11.4696	32.5682	53.371	15.9259	6.31798	27.7168	5.66734	21.4954	43.0185	13.6835	39.9747	33.0698	13.0222	31.8978	56.5412	7.95545	12.322	0.553062	10.8874	1.27227	2.22991	2.14836	14.709	1.03755	protein_coding	13.3529
ENSMMUG00000002922	-0.597513	4.49972	2.63743	0.104372	0.48373	-0.583618	4.17845	1.22022	0.269317	0.796468	0.32058	2.6643	0.35296	0.552442	0.99952			707560	cytotoxic and regulatory T cell molecule [Source:HGNC Symbol;Acc:HGNC:24313]	CRTAM	ENSG00000109943	56253	8.40524	9.0921	16.9314	7.5027	11.2442	6.96397	11.8662	7.20108	7.00555	2.29202	10.3013	4.073	17.5713	10.0181	2.78553	7.32908	11.7941	0.694796	9.11835	0.665962	4.66895	1.19952	7.69937	1.44827	protein_coding	7.41589
ENSMMUG00000002923	-0.0112566	3.79293	0.000607469	0.980337	0.998203	0.193886	3.9748	0.124584	0.724115	0.962708	0.806573	2.47426	2.51289	0.112919	0.99952	CSF3	colony stimulating factor 3 [Source:HGNC Symbol;Acc:HGNC:2438]	698961	colony stimulating factor 3 (granulocyte) [Source:HGNC Symbol;Acc:HGNC:2438]	CSF3	ENSG00000108342	1440	10.1483	10.0628	9.81242	4.02603	7.18727	3.73694	2.86538	7.96986	9.66665	9.68563	3.10939	2.95058	8.77865	5.37579	6.72635	12.8712	8.00993	0	9.17438	0.321626	5.63716	3.2586	6.50721	4.02179	protein_coding	6.61678
ENSMMUG00000002931	0.296838	4.15352	0.410164	0.521886	0.901324	-0.252459	4.36141	0.447735	0.503413	0.915242	0.392362	2.40394	0.645077	0.421878	0.99952	THRA	thyroid hormone receptor, alpha [Source:HGNC Symbol;Acc:HGNC:11796]	NA	Thyroid hormone receptor alpha isoform 2; Uncharacterized protein [Source:UniProtKB/TrEMBL;Acc:F7H1N5]	THRA	ENSG00000126351	7067	12.4946	9.85515	15.8565	9.75883	7.74288	5.03228	4.11586	9.36651	14.3192	7.45312	6.69952	11.6551	13.3978	23.1655	16.3042	9.533	9.58793	0.150621	15.8138	0.519734	4.85835	2.73039	6.00878	2.63729	protein_coding	9.44976
ENSMMUG00000002933	0.0238402	4.18542	0.00303951	0.956033	0.99377	0.173412	4.82276	0.163567	0.685893	0.957706	0.147439	3.13287	0.110864	0.739163	0.99952	NR1D1	nuclear receptor subfamily 1 group D member 1 [Source:HGNC Symbol;Acc:HGNC:7962]	NA	nuclear receptor subfamily 1, group D, member 1 [Source:HGNC Symbol;Acc:HGNC:7962]	NR1D1	ENSG00000126368	9572	6.17349	10.5735	9.94865	8.57203	4.85804	3.40994	4.64827	5.28906	5.14545	10.9424	17.9696	11.9662	8.01047	4.08782	5.1148	5.87244	9.20395	0.34021	7.81347	0.391309	6.17266	2.20256	14.1376	2.55295	protein_coding	6.02255
ENSMMUG00000002940	-0.358591	3.5866	0.512569	0.474029	0.882767	0.168156	4.0838	0.142038	0.706263	0.959523	-0.0783584	1.64547	0.00874636	0.925489	0.99952	ATXN1	ataxin 1 [Source:HGNC Symbol;Acc:HGNC:10548]	NA	Uncharacterized protein [Source:UniProtKB/TrEMBL;Acc:F7H1M4]	ATXN1	ENSG00000124788	6310	2.05594	0.972979	1.44952	1.7842	0.424689	0.828044	1.01588	0.642178	1.71358	0.735832	1.10238	1.04608	1.42648	1.19119	1.78854	1.99643	0.631064	0	0.325263	0	1.39899	0.192547	0.494363	0.247976	protein_coding	0.994427
ENSMMUG00000002942	-0.0376184	4.41728	0.00764768	0.930313	0.988751	0.548657	4.91504	2.09102	0.148168	0.662762	-0.712223	2.93012	2.20434	0.137622	0.99952	DRC3	dynein regulatory complex subunit 3 [Source:HGNC Symbol;Acc:HGNC:25384]	699590	Uncharacterized protein [Source:UniProtKB/TrEMBL;Acc:F7GZZ2]	LRRC48	ENSG00000171962	83450	6.93816	7.00479	20.3493	14.4507	17.5805	10.7304	8.22782	16.6437	11.5656	25.1631	13.3927	15.0622	11.2033	9.00454	8.04767	16.1696	17.0371	0	26.3438	0.769612	9.71211	1.73276	14.2363	2.51052	protein_coding	11.3845
ENSMMUG00000002945	0.196893	4.56085	0.241282	0.623282	0.932055	0.873061	5.15237	7.73807	0.00540686	0.13978	-0.123332	3.55193	0.10566	0.74514	0.99952	FILIP1L	filamin A interacting protein 1 like [Source:HGNC Symbol;Acc:HGNC:24589]	699594	Uncharacterized protein [Source:UniProtKB/TrEMBL;Acc:F6YTC8]	FILIP1L	ENSG00000168386	11259	2.14794	5.08257	5.75462	7.45615	6.80327	5.19057	2.83022	6.1724	4.47563	7.17506	6.33441	11.6575	5.69028	3.98236	6.22856	8.93897	8.57092	0.155359	8.1556	0.238259	9.60475	2.81628	8.60805	1.68396	protein_coding	5.96351
ENSMMUG00000002948	0.0299342	4.52746	0.00688645	0.933864	0.989063	-0.379123	4.76126	0.963784	0.326235	0.83733	-0.210552	2.95923	0.173477	0.67704	0.99952	USP19	ubiquitin specific peptidase 19 [Source:HGNC Symbol;Acc:HGNC:12617]	NA	ubiquitin specific peptidase 19 [Source:HGNC Symbol;Acc:HGNC:12617]	USP19	ENSG00000172046	10869	3.42648	2.32843	2.67596	2.19588	2.03264	2.03821	1.21554	2.89796	4.17399	2.01248	2.82655	1.4305	2.92604	1.95472	3.36297	2.77884	2.91253	0.0762571	3.33594	0.029237	3.68956	0.855743	1.18306	0.476864	protein_coding	2.26216
ENSMMUG00000002952	-0.572072	4.10294	1.42968	0.231816	0.69724	0.579922	4.12755	1.78546	0.181481	0.713158	0.180986	2.43931	0.130738	0.717668	0.99952		laminin subunit beta-2 precursor [Source:RefSeq peptide;Acc:NP_001181397]	707892	Laminin subunit beta-2; Uncharacterized protein [Source:UniProtKB/TrEMBL;Acc:F7GZQ3]	LAMB2	ENSG00000172037	3913	5.34138	2.88893	1.50635	2.11903	2.10161	1.96688	1.25679	0.953366	0.953979	2.54894	3.6823	3.10598	3.46538	1.76841	2.21269	2.32875	3.51325	0.0367942	2.41439	0.0423207	1.48351	0.571704	1.95712	0.828315	protein_coding	2.03425
ENSMMUG00000002955	-0.180089	5.68446	0.135573	0.712722	0.957037	-0.452831	5.44804	0.228819	0.632401	0.947662	0.562941	2.87988	0.285478	0.593133	0.99952		C-type lectin domain family 1 member B [Source:RefSeq peptide;Acc:NP_001181682]	717404	C-type lectin domain family 1, member B [Source:HGNC Symbol;Acc:HGNC:24356]	CLEC1B	ENSG00000165682	51266	9.98195	11.1437	3.89777	1.59925	10.574	2.47403	19.2231	20.3382	3.19989	8.06122	0	4.1673	29.8343	29.8958	69.4692	27.2682	0	0.0740502	21.38	1.27759	4.77704	2.1094	0.492352	0.185225	protein_coding	4.47217
ENSMMUG00000002959	0.281678	4.23226	0.363597	0.546515	0.906872	-0.933511	4.79656	5.12824	0.0235395	0.304277	0.142081	2.03121	0.0377957	0.845854	0.99952	HELZ	helicase with zinc finger [Source:HGNC Symbol;Acc:HGNC:16878]	718729	helicase with zinc finger [Source:HGNC Symbol;Acc:HGNC:16878]	HELZ	ENSG00000198265	9931	3.88676	3.27007	5.29793	0.899476	1.60575	0.626166	1.49373	3.07556	2.96956	3.09131	2.77874	2.63682	1.6344	3.00259	9.01661	2.15671	0.795351	0.0937091	1.63976	0.0718561	2.51885	0.242674	0.415374	0.234399	protein_coding	1.89823
ENSMMUG00000002963	-0.819514	3.93711	2.09155	0.148116	0.573088	-0.724182	3.60091	1.4638	0.226327	0.754138	0.485293	1.61222	0.35082	0.553649	0.99952	ARHGAP32	Rho GTPase activating protein 32 [Source:HGNC Symbol;Acc:HGNC:17399]	718464	Uncharacterized protein [Source:UniProtKB/TrEMBL;Acc:F6ZRM3]	ARHGAP32	ENSG00000134909	9743	2.618	0.137664	1.23052	0.151465	1.20176	0.421766	1.00613	0.763221	0.727345	0.624662	2.10563	0.888039	1.54124	2.42694	0.253054	0.605289	0.937516	0.0210398	0	0.0242	0.84831	0.326915	0.139891	0.0789418	protein_coding	0.676004
ENSMMUG00000002965	-1.43729	6.90541	16.5623	4.70788e-05	0.00155974	-1.18358	7.21929	15.1122	0.000101309	0.0124521	-1.45278	5.65643	13.5589	0.000231192	0.0181914	BRSK1	BR serine/threonine kinase 1 [Source:HGNC Symbol;Acc:HGNC:18994]	700287	BR serine/threonine kinase 1 [Source:HGNC Symbol;Acc:HGNC:18994]	BRSK1	ENSG00000160469	84446	22.3502	9.6157	21.9653	12.2254	27.0479	7.63779	9.14723	9.30818	27.6602	11.3121	25.4207	13.095	46.9919	10.6735	56.1693	11.0865	32.6385	0.261265	28.7161	0.413198	17.9078	3.63665	63.6222	3.59433	protein_coding	12.6602
ENSMMUG00000002967	-0.0129119	4.15426	0.00113728	0.973098	0.997724	-0.133548	4.56336	0.107083	0.74349	0.963901	0.0360086	2.90325	0.00369851	0.951506	0.99952		myelin oligodendrocyte glycoprotein [Source:HGNC Symbol;Acc:HGNC:7197]	711347	myelin oligodendrocyte glycoprotein [Source:HGNC Symbol;Acc:HGNC:7197]	MOG	ENSG00000234096	4340	7.72421	4.3866	5.66368	8.5802	4.25483	3.98205	4.0711	5.79042	6.43793	5.16046	10.7683	5.76421	5.06699	5.7284	8.06348	3.85746	8.06112	0.372459	12.709	0.257041	7.80898	2.31489	1.48586	0.838484	protein_coding	5.41207
ENSMMUG00000002968	0.711224	4.3871	2.8152	0.0933754	0.457868	-0.275165	4.64662	0.544368	0.460628	0.90346	-0.145823	2.48145	0.0849354	0.770717	0.99952	SYF2	SYF2 pre-mRNA splicing factor [Source:HGNC Symbol;Acc:HGNC:19824]	719564	SYF2 pre-mRNA-splicing factor [Source:HGNC Symbol;Acc:HGNC:19824]	SYF2	ENSG00000117614	25949	2.94934	8.68485	14.4171	4.77776	2.70771	9.50291	6.47696	8.84383	8.194	8.44466	12.6513	10.0043	10.9139	11.8477	6.84196	7.63724	11.467	0.0948107	7.46565	0.109051	4.58724	1.71869	4.4127	1.66008	protein_coding	7.55144
ENSMMUG00000002975	-0.0805035	5.29355	0.0500132	0.82304	0.974853	0.2031	5.29091	0.329321	0.566059	0.934137	-0.109833	3.59438	0.0690107	0.792783	0.99952		dual specificity phosphatase 14 [Source:HGNC Symbol;Acc:HGNC:17007]	714383	Dual specificity protein phosphatase 14; Uncharacterized protein [Source:UniProtKB/TrEMBL;Acc:F7GXT5]	DUSP14	ENSG00000276023	11072	14.6567	19.2676	17.2225	15.2634	19.5111	11.8062	11.2655	17.7018	16.288	15.1543	9.16865	19.058	35.1304	28.3064	35.4178	23.7208	18.7451	0.353371	27.8254	0.948377	9.49844	6.71079	27.4111	3.09366	protein_coding	16.7553
ENSMMUG00000002980	-0.522055	4.38803	1.21952	0.269455	0.741955	-0.331692	4.871	0.886662	0.346384	0.846332	0.498042	2.50538	0.788114	0.374671	0.99952	DDX52	DExD-box helicase 52 [Source:HGNC Symbol;Acc:HGNC:20038]	714492	DEAD (Asp-Glu-Ala-Asp) box polypeptide 52 [Source:HGNC Symbol;Acc:HGNC:20038]	DDX52	ENSG00000277594	11056	6.835	1.02688	4.2223	2.03369	2.15144	2.0974	1.50102	3.09056	3.79787	3.41702	5.93362	3.75371	2.6278	2.11206	3.39772	2.70904	1.99808	0.0941661	0.411939	0	1.7718	0.975429	2.7131	0.549598	protein_coding	2.13175
ENSMMUG00000002984	-0.273597	7.62919	0.379522	0.537859	0.904714	0.0186335	7.78191	0.00235935	0.961259	0.998752	-0.276339	5.9032	0.770088	0.38019	0.99952	PDXDC1	pyridoxal dependent decarboxylase domain containing 1 [Source:HGNC Symbol;Acc:HGNC:28995]	717685	Uncharacterized protein [Source:UniProtKB/TrEMBL;Acc:F7GVY4]	PDXDC1	ENSG00000276709	23042	37.8326	33.5706	41.3437	33.1057	29.7402	19.5546	34.5314	35.6482	31.2041	27.0809	45.6426	40.6379	46.5333	33.6103	39.7686	35.6441	51.7727	0.53208	49.8779	1.70485	20.2272	6.49582	34.6193	8.22317	protein_coding	34.0708
ENSMMUG00000002985	-0.147953	5.47964	0.255139	0.61348	0.928772	0.318706	5.34123	0.897068	0.343569	0.843027	0.0198288	3.76569	0.00243197	0.960668	0.99952	GBF1	golgi brefeldin A resistant guanine nucleotide exchange factor 1 [Source:HGNC Symbol;Acc:HGNC:4181]	714579	golgi brefeldin A resistant guanine nucleotide exchange factor 1 [Source:HGNC Symbol;Acc:HGNC:4181]	GBF1	ENSG00000107862	8729	5.52754	5.40623	4.52066	3.64568	4.41497	3.2058	4.91625	5.3868	3.91601	3.95667	5.63128	6.5624	6.5547	5.12414	2.56459	3.98731	8.48329	0.0533072	4.54735	0.214599	4.94341	2.07071	2.83547	0.966714	protein_coding	4.46782
ENSMMUG00000002989	-0.307845	6.37161	1.11245	0.29155	0.765436	-0.25632	6.42771	0.831256	0.36191	0.85586	-0.214696	4.69827	0.40603	0.523991	0.99952			100427569	Uncharacterized protein [Source:UniProtKB/TrEMBL;Acc:F7GVW9]	NTAN1	ENSG00000157045	123803	53.4866	39.5692	88.4235	60.1822	56.8936	45.164	58.3252	70.0527	72.2499	65.1306	43.5132	45.0446	120.988	78.6491	106.965	49.1239	84.9182	1.24509	72.3639	2.04585	43.0294	20.7279	95.7933	14.4597	protein_coding	57.6094
ENSMMUG00000002990	0.361543	3.84143	0.56784	0.451119	0.871199	-0.311137	4.11861	0.542604	0.461356	0.903621	0.576033	2.11588	0.895628	0.343957	0.99952	NFKB2	nuclear factor kappa B subunit 2 [Source:HGNC Symbol;Acc:HGNC:7795]	714689	Uncharacterized protein [Source:UniProtKB/TrEMBL;Acc:F7FIP8]	NFKB2	ENSG00000077150	4791	2.66768	5.8916	4.89012	4.16716	2.20421	2.57862	4.39382	3.66633	5.55862	3.18259	5.00638	3.16712	2.35573	2.473	3.09428	2.59046	2.04709	0.0643174	6.7527	0.221934	1.03729	0.832797	1.71056	0.88484	protein_coding	2.62907
ENSMMUG00000002993	0.225079	5.34061	0.512808	0.473926	0.882767	0.556461	5.60737	2.72462	0.0988117	0.572128	0.336148	3.79014	0.872035	0.350393	0.99952	PSD	pleckstrin and Sec7 domain containing [Source:HGNC Symbol;Acc:HGNC:9507]	NA	pleckstrin and Sec7 domain containing [Source:HGNC Symbol;Acc:HGNC:9507]	PSD	ENSG00000059915	5662	7.58436	11.9644	12.2223	12.7877	6.86352	9.07667	7.85202	9.20522	9.48206	10.8579	9.29528	9.9231	10.6613	7.53306	4.3986	12.3248	14.6331	0.31347	10.2848	0.54083	6.31944	2.97652	6.25268	2.35229	protein_coding	9.14094
ENSMMUG00000002995	-0.307209	4.67939	0.424561	0.51467	0.897007	-0.174804	4.78107	0.14476	0.703594	0.959523	-0.839382	2.45778	2.7654	0.0963223	0.99952		tripartite motif containing 24 [Source:HGNC Symbol;Acc:HGNC:11812]	710229	Transcription intermediary factor 1-alpha isoform a; Uncharacterized protein [Source:UniProtKB/TrEMBL;Acc:F6VVE4]	TRIM24	ENSG00000122779	8805	10.7331	9.16291	8.19038	4.82159	6.60779	3.66167	6.23928	7.5727	10.5244	7.83347	6.77059	8.13807	4.7788	1.17056	2.92928	2.45232	7.75171	0	3.99538	0.0700329	4.90989	1.10374	3.64351	0.609204	protein_coding	4.86574
ENSMMUG00000002997	-0.405966	4.47611	0.950962	0.329475	0.801843	0.0855713	4.87109	0.047358	0.827726	0.97885	0.16497	3.04266	0.166551	0.683195	0.99952	AURKB	aurora kinase B [Source:HGNC Symbol;Acc:HGNC:11390]	721955	Uncharacterized protein [Source:UniProtKB/TrEMBL;Acc:F6U9N7]	AURKB	ENSG00000178999	9212	8.6768	6.5701	9.29854	5.42157	8.12525	6.15056	4.00153	3.46908	9.40146	6.625	7.44391	8.24101	13.1351	9.65228	15.0965	15.4069	11.1859	0.167357	8.78543	0.288741	7.42248	3.68387	7.78917	1.88378	protein_coding	7.61654
ENSMMUG00000003000	0.233424	6.88146	0.799433	0.371263	0.834307	0.300501	6.944	1.66321	0.197171	0.727955	0.200624	4.98409	0.342683	0.558285	0.99952		CUE domain containing 2 [Source:HGNC Symbol;Acc:HGNC:28352]	713243	CUE domain-containing protein 2; Uncharacterized protein [Source:UniProtKB/TrEMBL;Acc:F6VV57]	CUEDC2	ENSG00000107874	79004	46.5983	37.008	39.8774	44.0649	31.8642	43.4894	25.9362	42.5611	37.4993	36.0393	43.0788	46.3291	47.8385	50.6454	39.1397	41.0143	51.7874	0.697331	45.7581	2.40621	16.2447	8.62791	28.8492	8.91514	protein_coding	39.5085
ENSMMUG00000003001	-0.32078	6.27482	1.60941	0.204575	0.659782	0.0307465	6.56826	0.0171416	0.895834	0.993415	-0.35997	4.64478	1.04963	0.305592	0.99952	MTPAP	mitochondrial poly(A) polymerase [Source:HGNC Symbol;Acc:HGNC:25532]	694491	mitochondrial poly(A) polymerase [Source:HGNC Symbol;Acc:HGNC:25532]	MTPAP	ENSG00000107951	55149	17.4533	12.665	19.9345	12.723	14.4211	12.653	13.2234	14.6102	14.5469	13.3261	20.5884	19.2408	18.9352	9.70775	18.726	18.6429	18.7503	0.0841593	14.9106	0.726	20.3595	4.35886	14.8285	3.10505	protein_coding	14.5786
ENSMMUG00000003003	-0.0230095	5.14093	0.00372976	0.951302	0.99262	-0.800506	5.64391	7.04476	0.00794975	0.172433	-0.975167	3.48719	4.22583	0.039813	0.99952	CCDC88A	coiled-coil domain containing 88A [Source:HGNC Symbol;Acc:HGNC:25523]	NA	coiled-coil domain containing 88A [Source:HGNC Symbol;Acc:HGNC:25523]	CCDC88A	ENSG00000115355	55704	2.4476	1.82525	6.52608	2.93511	2.32879	2.43758	2.19891	4.44808	5.0073	3.82258	4.5337	3.32096	5.95082	3.91914	8.77511	2.09895	3.27832	0.0643759	5.06913	0	3.11471	0.500133	5.70704	0.697781	protein_coding	3.19651
ENSMMUG00000003005	0.0260962	3.67842	0.00295461	0.956651	0.993946	-0.0935754	4.09099	0.0493362	0.824222	0.97847	0.570899	2.11974	0.858651	0.354116	0.99952	MFNG	MFNG O-fucosylpeptide 3-beta-N-acetylglucosaminyltransferase [Source:HGNC Symbol;Acc:HGNC:7038]	699530	Uncharacterized protein [Source:UniProtKB/TrEMBL;Acc:F6VUT4]	MFNG	ENSG00000100060	4242	2.51246	1.98171	4.2513	1.30823	1.03798	2.83335	4.13816	3.13909	2.61759	4.19637	4.71508	4.68732	3.16951	2.91138	5.09992	3.1368	2.69917	0.12115	2.38492	0.278694	0.488468	0.470604	4.02757	0.757596	protein_coding	2.76626
ENSMMUG00000003015	-0.252481	5.57227	0.723901	0.394867	0.849911	-0.0882219	5.7884	0.0996863	0.752206	0.966088	-0.0174372	3.964	0.00223326	0.962308	0.99952		transmembrane protein 254 [Source:HGNC Symbol;Acc:HGNC:25804]	701130	Transmembrane protein C10orf57; Uncharacterized protein [Source:UniProtKB/TrEMBL;Acc:F6VNR1]	TMEM254	ENSG00000133678	80195	13.4896	7.80262	12.0468	8.97507	9.90752	9.77942	11.8496	9.55059	12.1802	10.1924	13.8633	11.8207	12.763	13.0261	18.9065	13.411	15.8722	0.162616	11.382	0.872856	13.1131	2.66708	8.2893	2.50834	protein_coding	11.6013
ENSMMUG00000003020	0.337467	4.88192	0.829871	0.36231	0.828593	-0.0660891	5.24435	0.0387768	0.843892	0.982105	0.453067	2.66687	1.11906	0.290121	0.99952		ubiquitin specific peptidase 16 [Source:HGNC Symbol;Acc:HGNC:12614]	706403	Ubiquitin carboxyl-terminal hydrolase [Source:UniProtKB/TrEMBL;Acc:F6VN92]	USP16	ENSG00000156256	10600	13.8861	13.9164	11.9786	9.07349	6.29923	6.31648	4.84331	12.6549	9.5313	6.23674	14.0153	17.1785	10.3044	9.08661	19.8965	10.878	7.02024	0.157549	4.13528	0.271819	4.44658	2.44798	5.76139	1.47782	protein_coding	8.04687
ENSMMUG00000003023	0.369734	4.98628	0.793759	0.372966	0.834705	-0.42076	5.26228	1.0255	0.311217	0.82981	-1.05309	3.16861	4.33021	0.0374417	0.993198		T-complex protein 1 subunit theta [Source:RefSeq peptide;Acc:NP_001248430]	706184	chaperonin containing TCP1, subunit 8 (theta) [Source:HGNC Symbol;Acc:HGNC:1623]	CCT8	ENSG00000156261	10694	4.32647	10.92	21.3522	12.0148	11.916	9.75807	7.83853	20.0004	14.424	5.16154	8.11939	21.2796	22.9232	22.059	40.1467	12.6037	19.2559	0.10431	24.6411	0.239956	7.5703	4.05191	16.6452	0.913208	protein_coding	11.9654
ENSMMUG00000003030	0.0810217	4.02221	0.0306665	0.860986	0.97925	-0.044528	3.43168	0.00466096	0.94557	0.998336	-0.0512802	2.33218	0.0100574	0.920117	0.99952			719214	RAS protein activator like 3 [Source:HGNC Symbol;Acc:HGNC:26129]	RASAL3	ENSG00000105122	64926	7.54944	5.71646	2.12905	0	4.15856	2.43247	3.97899	6.0367	2.51691	1.44106	4.04796	4.60946	2.2857	3.49924	1.75134	2.51345	7.87873	0.145613	3.82198	0.251226	2.9355	0.754171	2.90449	0.910569	protein_coding	2.7107
ENSMMUG00000003032	-0.398813	4.46609	0.165164	0.684446	0.944365	-0.653211	3.41874	1.16736	0.279945	0.811795	-0.648553	2.23768	0.590176	0.442351	0.99952			NA	Uncharacterized protein [Source:UniProtKB/TrEMBL;Acc:F6VMQ4]	NA	NA	NA	13.3769	1.05511	8.48808	3.48265	8.28965	4.3101	36.3536	42.6187	2.78733	1.59589	7.17261	1.13438	0	1.55008	9.69753	7.42267	7.18548	0.161257	33.8609	0.927392	3.90107	0.8352	3.21655	0.605041	protein_coding	3.69186
ENSMMUG00000003036	-0.685295	3.54144	1.83189	0.175904	0.613133	0.0689964	3.84948	0.021424	0.88363	0.991097	0.722386	1.75849	0.780512	0.376984	0.99952	GMIP	GEM interacting protein [Source:HGNC Symbol;Acc:HGNC:24852]	720380	Uncharacterized protein [Source:UniProtKB/TrEMBL;Acc:F6VM79]	GMIP	ENSG00000089639	51291	4.54525	1.43403	2.99093	3.15559	3.75558	3.90534	2.49542	2.27155	2.52557	4.33804	4.87427	4.62532	3.8226	0.702256	5.2721	1.6814	4.18544	0	0	0.0840299	2.35648	0.567574	0.485746	1.18781	protein_coding	2.5105
ENSMMUG00000003040	0.0684293	5.4987	0.0415023	0.838572	0.974853	0.554615	6.22145	3.52264	0.0605361	0.46555	0.108896	3.99601	0.0964453	0.756138	0.99952		acetyl-CoA acyltransferase 2 [Source:HGNC Symbol;Acc:HGNC:83]	709350	3-ketoacyl-CoA thiolase, mitochondrial; Uncharacterized protein [Source:UniProtKB/TrEMBL;Acc:F6VM61]	ACAA2	ENSG00000167315	10449	15.9964	14.8042	28.8718	34.0575	25.2597	24.7398	14.7543	18.6536	34.6648	41.7303	28.5906	33.2799	19.9107	21.7492	18.5545	33.7296	26.8416	0.514227	32.3933	1.30122	18.2453	7.72368	15.7276	4.11604	protein_coding	20.8299
ENSMMUG00000003041	-0.41636	4.86372	0.85007	0.356533	0.822632	-0.24731	4.90108	0.522793	0.469653	0.90819	-0.0390354	2.62761	0.00415271	0.948619	0.99952	MYO5B	myosin VB [Source:HGNC Symbol;Acc:HGNC:7603]	699592	myosin VB [Source:HGNC Symbol;Acc:HGNC:7603]	MYO5B	ENSG00000167306	4645	3.92972	0.688795	2.70903	1.5157	2.52544	1.82892	3.02049	4.14608	3.09336	1.66692	3.2777	2.81408	2.09313	1.82147	2.5323	2.30169	2.14438	0.0210544	1.65788	0.169518	2.37692	0.436189	0.419966	0.157993	protein_coding	2.11875
ENSMMUG00000003047	-0.0433531	7.2953	0.0132754	0.908272	0.985814	0.0612425	7.38593	0.0389007	0.843646	0.982105	-0.125534	5.57148	0.165475	0.684165	0.99952	DAZAP1	DAZ associated protein 1 [Source:HGNC Symbol;Acc:HGNC:2683]	707132	DAZ associated protein 1 [Source:HGNC Symbol;Acc:HGNC:2683]	DAZAP1	ENSG00000071626	26528	41.2879	26.0528	35.6908	29.9109	24.7208	23.7144	21.2881	31.6241	31.046	23.1294	25.9885	35.9261	39.1773	38.2747	42.1644	30.1318	38.295	0.346242	26.128	1.24452	34.2025	10.3114	30.7909	7.14508	protein_coding	30.0214
ENSMMUG00000003048	0.0174695	6.0395	0.00315377	0.955216	0.993362	-0.101797	5.71226	0.0692963	0.792364	0.970711	-0.35755	3.68613	0.771381	0.37979	0.99952	MRPS22	mitochondrial ribosomal protein S22 [Source:HGNC Symbol;Acc:HGNC:14508]	715845	28S ribosomal protein S22, mitochondrial; Uncharacterized protein [Source:UniProtKB/TrEMBL;Acc:F6VEV8]	MRPS22	ENSG00000175110	56945	30.4214	54.3886	35.2704	28.1606	53.0652	26.1385	40.0846	46.4552	21.1296	9.67819	39.8732	40.1299	58.8449	62.6695	70.5724	46.8902	39.426	0.48897	34.2247	1.12483	17.0863	4.64296	42.2644	7.3385	protein_coding	37.3482
ENSMMUG00000003050	-0.475602	7.25835	1.61574	0.203687	0.657307	-0.221134	7.42927	0.509197	0.475487	0.908685	-0.118942	5.34387	0.132739	0.715609	0.99952		40S ribosomal protein S15 [Source:RefSeq peptide;Acc:NP_001252851]	707241	40S ribosomal protein S15; Uncharacterized protein [Source:UniProtKB/TrEMBL;Acc:F6VFF5]	RPS15	ENSG00000115268	6209	42.4751	20.6169	36.6269	24.385	27.2217	17.1071	28.2526	28.7796	30.6363	24.947	33.2864	30.201	27.6159	23.4737	37.8981	21.7559	25.5737	0.43326	21.7102	0.815458	31.4437	8.77193	19.6411	4.53197	protein_coding	25.2603
ENSMMUG00000003051	0.134743	6.33748	0.129104	0.719363	0.959614	-0.435513	6.4486	1.79923	0.179806	0.711705	-0.330217	4.55936	0.737059	0.390605	0.99952	COPB2	coatomer protein complex subunit beta 2 [Source:HGNC Symbol;Acc:HGNC:2232]	NA	coatomer protein complex, subunit beta 2 (beta prime) [Source:HGNC Symbol;Acc:HGNC:2232]	COPB2	ENSG00000184432	9276	13.7122	12.546	37.8969	15.2317	22.2821	23.8579	10.8406	23.6423	14.8574	11.7783	21.3219	23.7213	44.9751	38.7699	54.872	26.6305	26.516	0.661195	14.7516	0.608406	20.2608	7.02028	37.3678	3.30776	protein_coding	20.7913
ENSMMUG00000003053	0.104981	8.03905	0.0400803	0.841324	0.975155	0.365251	8.59589	0.496693	0.480957	0.908732	-0.189366	6.4276	0.288005	0.591502	0.99952	APC2	APC2, WNT signaling pathway regulator [Source:HGNC Symbol;Acc:HGNC:24036]	NA	Uncharacterized protein [Source:UniProtKB/TrEMBL;Acc:F6VEQ3]	APC2	ENSG00000115266	10297	28.8205	26.0357	30.8739	38.5784	20.4441	25.3864	19.8072	23.4185	30.2424	33.0475	38.4666	39.3855	22.3899	21.3353	28.1383	30.4885	40.4767	0.739847	43.2995	1.24196	14.5119	4.03902	18.613	5.57685	protein_coding	25.7111
ENSMMUG00000003061	-0.574326	4.05676	1.46612	0.225959	0.687594	-0.55723	4.77878	2.27638	0.131358	0.639984	-0.309487	2.5714	0.352246	0.552845	0.99952	CCDC80	coiled-coil domain containing 80 [Source:HGNC Symbol;Acc:HGNC:30649]	708504	coiled-coil domain containing 80 [Source:HGNC Symbol;Acc:HGNC:30649]	CCDC80	ENSG00000091986	151887	4.29378	0.338673	9.38454	2.60838	4.1391	3.80456	2.82884	3.48705	6.26283	4.09804	3.45345	5.82589	4.33334	2.48776	9.33828	4.16949	6.91929	0.103522	3.39651	0	1.66958	1.07235	4.81816	0.841572	protein_coding	3.6458
ENSMMUG00000003073	0.604138	5.21823	3.26495	0.0707751	0.391302	-0.897017	5.5215	8.58949	0.00338109	0.106634	0.47199	2.54364	0.573907	0.448711	0.99952			713416	Uncharacterized protein [Source:UniProtKB/TrEMBL;Acc:F6U241]	NACA	ENSG00000196531	4666	6.1496	5.23856	9.53853	3.84249	3.21809	4.75544	3.03862	5.83936	7.43203	2.3477	7.58397	4.38055	2.79282	6.27088	6.77636	3.75357	1.32132	0.148266	0.389162	0.0341071	2.86943	0.844704	2.16877	0.333778	protein_coding	3.48583
ENSMMUG00000003078	-0.168954	5.83319	0.335753	0.562291	0.911245	0.308777	6.15926	1.46644	0.225909	0.754138	-0.0221707	4.20928	0.0038732	0.950376	0.99952	NME6	NME/NM23 nucleoside diphosphate kinase 6 [Source:HGNC Symbol;Acc:HGNC:20567]	710664	NME/NM23 nucleoside diphosphate kinase 6 [Source:HGNC Symbol;Acc:HGNC:20567]	NME6	ENSG00000172113	10201	30.9829	27.8216	40.9997	28.1288	21.6616	20.7336	34.5438	30.3727	25.8235	37.5318	29.392	42.0383	32.471	26.5124	38.702	35.7066	31.4565	0.459688	34.6889	1.05747	34.2885	11.6067	24.4513	6.18039	protein_coding	29.8824
ENSMMUG00000003081	0.335444	4.16305	0.434443	0.509817	0.89678	0.215575	4.71309	0.306615	0.579765	0.936419	0.270772	2.8327	0.317087	0.573363	0.99952	GPSM1	G protein signaling modulator 1 [Source:HGNC Symbol;Acc:HGNC:17858]	NA	Uncharacterized protein [Source:UniProtKB/TrEMBL;Acc:F7DSI4]	GPSM1	ENSG00000160360	26086	4.17473	3.29283	11.1847	5.79672	6.32397	6.05304	9.62642	12.5183	12.1784	12.9494	7.83463	8.49656	3.1599	8.70764	8.47408	13.3199	12.1735	0.301956	13.2094	0.23154	5.68151	2.08523	4.68457	2.89531	protein_coding	7.0793
ENSMMUG00000003092	0.577442	3.63227	1.10645	0.292856	0.766899	-1.27099	3.93437	5.43511	0.0197359	0.279333	-1.04305	1.49541	1.08781	0.296957	0.99952		BUB3, mitotic checkpoint protein [Source:HGNC Symbol;Acc:HGNC:1151]	708033	Mitotic checkpoint protein BUB3 isoform a; Uncharacterized protein [Source:UniProtKB/TrEMBL;Acc:F7DSC1]	BUB3	ENSG00000154473	9184	3.3926	1.42716	3.82705	0.785117	0.830573	0.971655	0.496693	2.44905	1.57091	2.15862	4.04242	1.27865	0.951071	2.79556	2.18618	0.209168	2.77692	0.0363533	0	0	1.17259	0	0.483418	0.181864	protein_coding	1.07212
ENSMMUG00000003103	-0.271626	4.69907	0.552257	0.457397	0.874324	0.273427	4.82537	0.496168	0.481189	0.908732	-0.160555	3.14951	0.150387	0.698166	0.99952	TCTN3	tectonic family member 3 [Source:HGNC Symbol;Acc:HGNC:24519]	703844	Uncharacterized protein [Source:UniProtKB/TrEMBL;Acc:F7DRN5]	TCTN3	ENSG00000119977	26123	5.48623	2.76946	5.26047	3.0471	5.7419	4.24246	5.06023	7.40291	4.57263	5.75974	7.64837	10.4214	8.02832	5.59443	5.7272	4.87078	8.41989	0.105818	4.16618	0.304279	7.25303	1.91821	5.98034	1.05875	protein_coding	5.37335
ENSMMUG00000003106	0.537499	3.26737	0.870451	0.35083	0.819462	-0.685254	3.72515	1.76099	0.184501	0.716576	0.737238	2.04919	0.995778	0.318334	0.99952	SEC16A	SEC16 homolog A, endoplasmic reticulum export factor [Source:HGNC Symbol;Acc:HGNC:29006]	NA	SEC16 homolog A (S. cerevisiae) [Source:HGNC Symbol;Acc:HGNC:29006]	SEC16A	ENSG00000148396	9919	0.866088	0.910839	2.44249	1.20258	0.318052	0.558116	0.190199	1.29852	1.2031	0.55107	0.619188	1.17513	1.45678	1.33813	2.00917	0.480581	0.886142	0.0278416	0.365388	0.0960704	0	0.3605	2.40651	0.383029	protein_coding	0.742638
ENSMMUG00000003110	-0.694079	3.59488	1.9197	0.16589	0.600672	0.241292	3.98992	0.254479	0.613939	0.945965	-0.880176	2.29162	2.12449	0.144961	0.99952	TYK2	tyrosine kinase 2 [Source:HGNC Symbol;Acc:HGNC:12440]	NA	tyrosine kinase 2 [Source:HGNC Symbol;Acc:HGNC:12440]	TYK2	ENSG00000105397	7297	4.6342	1.4621	2.61382	1.60867	1.7869	0.597265	1.22125	1.8528	2.31749	3.98065	3.47876	3.14389	2.33845	1.7184	1.07505	1.54288	4.83633	0.0446919	1.17305	0.102809	3.60389	0.115736	2.67436	0.503055	protein_coding	1.75265
ENSMMUG00000003111	-1.33081	5.50236	12.5902	0.000387779	0.00933469	0.358919	5.61169	1.36657	0.242402	0.775175	-0.309226	3.76932	0.738359	0.390187	0.99952	CDC37	cell division cycle 37 [Source:HGNC Symbol;Acc:HGNC:1735]	715390	cell division cycle 37 [Source:HGNC Symbol;Acc:HGNC:1735]	CDC37	ENSG00000105401	11140	25.1597	6.17393	13.0082	12.1301	12.7041	3.15256	19.7988	12.9232	11.65	18.6766	8.24418	15.1721	17.9856	7.12664	19.4554	11.2462	15.4454	0.269598	13.2681	0.465138	13.044	4.18899	14.7884	1.85449	protein_coding	12.8137
ENSMMUG00000003113	-0.429686	3.86144	0.509046	0.475552	0.882906	-0.126621	4.07391	0.0851392	0.77045	0.9673	-0.328323	1.8383	0.222938	0.63681	0.99952	PATJ	PATJ, crumbs cell polarity complex component [Source:HGNC Symbol;Acc:HGNC:28881]	694408	Uncharacterized protein [Source:UniProtKB/TrEMBL;Acc:F7DLQ6]	PATJ	NA	NA	4.92656	0.621734	1.48199	0.912086	1.08551	1.05824	1.73105	1.80555	1.91621	1.88079	2.46548	2.45097	0.662927	2.43574	3.04767	1.45797	1.81463	0.0316743	0.831373	0.145727	0.76625	0.164051	1.47419	0.0792283	protein_coding	1.46608
ENSMMUG00000003118	-0.155732	8.43612	0.0725852	0.787609	0.974516	0.00889188	8.6486	0.000302136	0.986132	0.999651	-0.403326	6.66129	1.58046	0.208695	0.99952	ADCY7	adenylate cyclase 7 [Source:HGNC Symbol;Acc:HGNC:238]	694730	Uncharacterized protein [Source:UniProtKB/TrEMBL;Acc:F7DL70]	ADCY7	ENSG00000121281	113	47.0075	46.5526	69.0459	49.6332	49.0903	33.8683	47.0996	47.3116	51.1511	40.1912	52.8608	54.0366	64.4072	58.4052	69.6704	62.3115	74.9496	0.881489	59.495	1.59325	27.9251	11.4953	65.5168	10.8671	protein_coding	49.3617
ENSMMUG00000003119	-0.0638388	7.67856	0.0185014	0.891805	0.983088	-0.423102	7.81953	0.720573	0.395956	0.87515	-0.870138	5.79724	6.23963	0.0124922	0.568072			694850	bromodomain containing 7 [Source:HGNC Symbol;Acc:HGNC:14310]	BRD7	ENSG00000166164	29117	99.5577	116.765	146.487	73.6268	72.1274	54.3931	83.4144	90.3167	67.6458	34.0829	85.8757	83.6921	144.706	114.362	238.488	133.905	120.242	0.730532	113.678	3.48107	54.7012	19.729	167.227	12.7912	protein_coding	84.7839
ENSMMUG00000003120	0.290173	4.68369	0.619247	0.431327	0.865558	-0.729879	5.66679	6.24305	0.0124682	0.221705	-0.234323	3.56043	0.268356	0.604437	0.99952		HECT domain E3 ubiquitin protein ligase 1 [Source:HGNC Symbol;Acc:HGNC:20157]	717177	Uncharacterized protein [Source:UniProtKB/TrEMBL;Acc:F6XN59]	HECTD1	ENSG00000092148	25831	1.96272	2.65389	7.74922	3.30927	1.8534	2.52959	2.03199	4.20384	4.90763	2.94367	8.1185	4.94569	4.24458	2.85918	11.0577	4.51194	3.09831	0	6.38772	0.15551	3.92491	1.75063	5.75325	0.84547	protein_coding	3.20379
ENSMMUG00000003123	0.226704	4.60957	0.338649	0.56061	0.911245	-0.406315	4.7069	0.972666	0.324016	0.83733	-0.608681	2.92613	1.88403	0.169877	0.99952	AP4S1	adaptor related protein complex 4 sigma 1 subunit [Source:HGNC Symbol;Acc:HGNC:575]	NA	adaptor-related protein complex 4, sigma 1 subunit [Source:HGNC Symbol;Acc:HGNC:575]	AP4S1	ENSG00000100478	11154	7.47513	22.6407	12.6486	14.5311	13.9999	9.63409	13.7894	14.196	9.96853	9.9881	19.239	13.1851	15.088	13.8592	34.682	8.29571	21.1091	0	18.9218	0.165835	11.6264	4.48048	18.214	2.70482	protein_coding	13.4873
ENSMMUG00000003127	0.200219	3.56205	0.193426	0.66008	0.936953	-0.23479	3.60902	0.188668	0.664027	0.954307	0.665881	2.10642	1.45728	0.227363	0.99952	ELAC1	elaC ribonuclease Z 1 [Source:HGNC Symbol;Acc:HGNC:14197]	NA	Uncharacterized protein [Source:UniProtKB/TrEMBL;Acc:F7DGJ6]	ELAC1	ENSG00000141642	55520	1.69138	1.06726	0.953986	0.587129	1.63045	1.9074	1.3929	2.32454	1.76215	2.01784	1.81381	1.72117	1.49359	1.56794	3.43324	1.17315	1.2979	0	2.14069	0.234519	1.31534	0.528014	1.6268	0.51001	protein_coding	1.53076
ENSMMUG00000003128	-0.496353	3.86312	1.09976	0.294319	0.768707	-0.696748	4.08859	2.08959	0.148306	0.662762	-0.948102	2.09641	2.22007	0.136227	0.99952	LIMK1	LIM domain kinase 1 [Source:HGNC Symbol;Acc:HGNC:6613]	699494	LIM domain kinase 1 [Source:HGNC Symbol;Acc:HGNC:6613]	LIMK1	ENSG00000106683	3984	6.39547	2.01778	4.80964	2.59007	1.76145	1.03033	2.10674	2.66352	4.88626	1.01732	2.28614	1.08469	3.49613	3.45842	4.32728	3.54876	4.25331	0.0513979	0.674535	0.118236	2.90125	0.133102	3.75913	0.385692	protein_coding	2.43811
ENSMMUG00000003130	0.0942924	3.7418	0.0426742	0.83634	0.974853	-0.178991	4.54442	0.254924	0.613629	0.945965	0.138396	1.96786	0.0460914	0.83001	0.99952			710718	DNA repair protein RAD50; Uncharacterized protein [Source:UniProtKB/TrEMBL;Acc:F7DGI4]	RAD50	ENSG00000113522	10111	0.986636	1.45266	3.33895	2.51161	2.17393	1.48353	1.30004	1.47925	2.1929	1.56943	2.82148	3.12361	1.16168	1.82926	4.95912	2.37238	0.807585	0.0317168	0.416245	0.0364807	2.04608	0.492813	1.47617	0.277672	protein_coding	1.48139
ENSMMUG00000003136	0.294083	3.72882	0.336886	0.561632	0.911245	0.406433	4.09399	0.607898	0.43558	0.88789	1.59039	1.39585	4.27704	0.0386306	0.99952	MBD2	methyl-CpG binding domain protein 2 [Source:HGNC Symbol;Acc:HGNC:6917]	693801	Uncharacterized protein [Source:UniProtKB/TrEMBL;Acc:F7CL90]	MBD2	ENSG00000134046	8932	1.61598	2.80413	1.82292	1.12191	1.33523	1.04135	0.798481	1.21141	2.35703	2.31346	3.89914	4.38519	2.85401	3.3706	0.468599	2.24171	0.744027	0	0	0.0448129	0.62835	0.504476	0.259047	0.341092	protein_coding	1.16666
ENSMMUG00000003139	-0.847679	3.51048	2.2501	0.133606	0.547316	0.299831	3.64678	0.186619	0.665746	0.954307	-0.0230489	1.89823	0.00107411	0.973855	0.99952	ARHGEF17	Rho guanine nucleotide exchange factor 17 [Source:HGNC Symbol;Acc:HGNC:21726]	718644	Uncharacterized protein [Source:UniProtKB/TrEMBL;Acc:F7DFN9]	ARHGEF17	ENSG00000110237	9828	1.89772	0.855334	1.5291	2.07038	1.04535	1.39761	1.07165	0.406463	1.80766	0.776233	0	0.551758	1.36801	0	0.314457	0.752159	2.66285	0.078435	0	0	0.843319	0.135413	0.521506	0.228892	protein_coding	0.764196
ENSMMUG00000003140	-0.308288	4.8461	0.796331	0.372193	0.834481	-0.0913271	5.23991	0.067905	0.794412	0.97128	-0.307366	3.223	0.456639	0.499199	0.99952	RELT	RELT, TNF receptor [Source:HGNC Symbol;Acc:HGNC:13764]	718143	Uncharacterized protein [Source:UniProtKB/TrEMBL;Acc:F7DFM6]	RELT	ENSG00000054967	84957	5.4087	3.15037	6.80533	7.22125	4.58361	2.68109	4.38569	6.02992	6.93541	2.77961	8.03107	5.64511	6.71819	5.01397	5.30845	5.77157	8.68402	0.160496	6.84551	0.184602	1.94132	1.4547	5.33559	0.652365	protein_coding	5.32202
ENSMMUG00000003141	0.447657	3.67258	0.988421	0.320129	0.794368	-1.54124	3.70621	8.08212	0.0044704	0.125102	-0.601995	1.64212	0.421786	0.516047	0.99952	FLI1	Fli-1 proto-oncogene, ETS transcription factor [Source:HGNC Symbol;Acc:HGNC:3749]	NA	Fli-1 proto-oncogene, ETS transcription factor [Source:HGNC Symbol;Acc:HGNC:3749]	FLI1	ENSG00000151702	2313	3.31054	4.59571	5.97517	1.83871	2.55303	1.70668	1.74485	3.63987	3.86295	0.631924	2.13011	2.24591	2.33873	3.06894	5.37592	0.367396	1.62585	0	0.837997	0.220332	4.63413	0	1.27366	0.319438	protein_coding	1.98441
ENSMMUG00000003148	-0.0750659	3.4103	0.019718	0.888328	0.981907	0.69118	3.87343	2.3124	0.128346	0.635787	-1.33629	2.03177	4.27003	0.0387902	0.99952	MPL	MPL proto-oncogene, thrombopoietin receptor [Source:HGNC Symbol;Acc:HGNC:7217]	NA	MPL proto-oncogene, thrombopoietin receptor [Source:HGNC Symbol;Acc:HGNC:7217]	MPL	ENSG00000117400	4352	1.06334	4.02581	4.79803	5.16764	2.92866	3.42613	4.2033	4.78276	6.20386	4.05945	2.28062	7.2138	5.90224	0.985735	2.46676	6.49036	5.87498	0	4.03744	0	7.44236	1.32781	6.81827	0.38476	protein_coding	4.04844
ENSMMUG00000003149	0.0430561	10.0667	0.00534663	0.94171	0.99079	0.328909	10.5056	0.688785	0.406578	0.875649	-0.172624	8.65423	0.172599	0.677812	0.99952		cell division cycle 20 [Source:HGNC Symbol;Acc:HGNC:1723]	702317	Cell division cycle protein 20 homolog; Uncharacterized protein [Source:UniProtKB/TrEMBL;Acc:F7FUI4]	CDC20	ENSG00000117399	991	157.177	152.632	217.409	244.225	148.984	169.468	107.138	125.988	164.179	200.015	220.361	208.183	230.04	188.598	214.275	211.053	258.141	4.36366	260.073	8.60415	113.236	40.6133	251.96	51.867	protein_coding	179.033
ENSMMUG00000003150	0.0528105	4.66091	0.00844742	0.92677	0.988589	-0.00112106	4.79636	1.14831e-05	0.997296	0.999651	0.0712084	3.05123	0.0204773	0.886212	0.99952	ZNF140	zinc finger protein 140 [Source:HGNC Symbol;Acc:HGNC:12925]	695171	zinc finger protein 140 [Source:HGNC Symbol;Acc:HGNC:12925]	ZNF140	ENSG00000196387	7699	1.37207	2.30875	7.48091	5.0804	4.53477	3.24198	6.62897	10.9714	4.57434	3.92856	1.96185	6.82607	3.92335	1.27194	6.36593	2.03025	8.14227	0.132321	5.78853	0.101464	1.4227	2.17022	4.39895	0.772291	protein_coding	3.92596
ENSMMUG00000003154	2.47066	4.09398	13.8768	0.000195195	0.00537526	2.0332	4.00802	10.3513	0.00129385	0.062182	2.44573	1.87283	6.8169	0.0090299	0.462102	SLC39A4	solute carrier family 39 member 4 [Source:HGNC Symbol;Acc:HGNC:17129]	708333	solute carrier family 39 (zinc transporter), member 4 [Source:HGNC Symbol;Acc:HGNC:17129]	SLC39A4	ENSG00000147804	55630	1.06385	18.1249	1.20009	5.17014	3.51609	11.6545	2.80356	10.1018	2.66008	9.13818	5.7043	16.5998	0	2.95863	0	4.13222	2.61236	0.512985	2.69292	0.82605	0	0.265691	1.36431	0.641577	protein_coding	2.6765
ENSMMUG00000003165	0.943281	4.18483	2.71754	0.0992511	0.470402	-0.219039	4.43093	0.262619	0.608327	0.945965	0.513284	2.29646	0.863753	0.352691	0.99952			NA	Uncharacterized protein [Source:UniProtKB/TrEMBL;Acc:H9H5B1]	NA	NA	NA	20.8878	54.6039	26.9288	16.5733	8.21851	5.76871	17.6932	22.3692	27.3577	19.9356	25.5998	36.4385	9.0344	22.1296	27.6892	8.27885	9.1592	0.287772	15.1066	1.32398	11.6028	7.4523	19.1337	2.51936	protein_coding	17.1332
ENSMMUG00000003173	0.438446	5.42345	1.92454	0.165357	0.599676	-0.229435	5.90113	0.536695	0.463806	0.903621	-0.162529	3.71069	0.127734	0.720793	0.99952	ELOA	elongin A [Source:HGNC Symbol;Acc:HGNC:11620]	710467	transcription elongation factor B (SIII), polypeptide 3 (110kDa, elongin A) [Source:HGNC Symbol;Acc:HGNC:11620]	TCEB3	ENSG00000011007	6924	6.23593	7.5887	16.5813	11.7511	4.41645	7.74995	7.04291	12.0207	11.88	8.50235	11.9417	8.15886	8.99054	8.25832	8.78309	7.90911	7.65638	0.171825	14.0937	0.29645	8.65984	3.00353	3.71295	1.02076	protein_coding	8.03398
ENSMMUG00000003174	-0.241545	4.51438	0.266801	0.605485	0.927556	-0.244316	4.83113	0.387685	0.533519	0.924977	0.00499959	2.96679	4.96209e-05	0.99438	0.99952	FUK	fucokinase [Source:HGNC Symbol;Acc:HGNC:29500]	709226	fucokinase [Source:HGNC Symbol;Acc:HGNC:29500]	FUK	ENSG00000157353	197258	7.15413	3.28311	10.6381	9.03062	3.2243	9.22039	4.28482	3.90041	4.33657	3.72436	7.672	6.61833	10.8301	3.61747	10.5613	3.96974	5.98891	0.439052	2.46944	0	9.60981	1.46185	6.25545	1.25511	protein_coding	4.3107
ENSMMUG00000003193	-0.123891	9.68529	0.0420172	0.837587	0.974853	-0.210792	10.1372	0.217544	0.640918	0.950322	-0.071957	7.87539	0.036612	0.848257	0.99952	VIM	vimentin [Source:HGNC Symbol;Acc:HGNC:12692]	705289	vimentin [Source:HGNC Symbol;Acc:HGNC:12692]	VIM	ENSG00000026025	7431	202.6	106.485	240.835	152.888	176.467	132.947	140.808	200.65	217.163	228.32	211.797	226.141	177.095	200.708	389.872	161.556	185.85	3.88983	123.809	5.70832	186.039	60.5556	156.368	26.1699	protein_coding	176.781
ENSMMUG00000003197	0.262711	3.94352	0.25337	0.614712	0.928834	-0.533232	3.87258	1.2831	0.257324	0.787261	-0.631481	2.61688	1.67194	0.195999	0.99952	NIPSNAP3A	nipsnap homolog 3A [Source:HGNC Symbol;Acc:HGNC:23619]	NA	nipsnap homolog 3A (C. elegans) [Source:HGNC Symbol;Acc:HGNC:23619]	NIPSNAP3A	ENSG00000136783	25934	8.31401	11.8039	5.27551	5.05058	3.43479	2.00911	4.10809	3.63566	7.7957	0.991874	5.5724	3.5252	5.76854	7.70725	7.23265	4.61334	12.1218	0.200449	6.57663	0.461114	9.69836	1.29773	6.66382	0.877438	protein_coding	5.16305
ENSMMUG00000003200	-0.456616	3.69827	0.557851	0.455127	0.874324	-1.29899	4.50887	6.45857	0.0110419	0.204114	-0.579121	1.82453	0.38538	0.534738	0.99952	FAP	fibroblast activation protein alpha [Source:HGNC Symbol;Acc:HGNC:3590]	701541	fibroblast activation protein, alpha [Source:HGNC Symbol;Acc:HGNC:3590]	FAP	ENSG00000078098	2191	1.95807	0.205924	1.47254	1.35941	0.898823	0.420599	1.07501	1.30476	3.536	1.24587	5.24951	0.885583	2.96416	3.32781	7.57063	2.17301	1.0017	0	0.413037	0.0723992	3.29926	0.0815026	0.209257	0.275532	protein_coding	1.16044
ENSMMUG00000003202	1.4539	3.73151	6.93564	0.0084495	0.0975103	-0.464297	4.17084	0.63277	0.426341	0.885658	-1.21817	1.72172	1.74808	0.186119	0.99952		interferon induced with helicase C domain 1 [Source:HGNC Symbol;Acc:HGNC:18873]	702024	Macaca mulatta interferon induced with helicase C domain 1 (IFIH1), mRNA. [Source:RefSeq mRNA;Acc:NM_001047123]	IFIH1	ENSG00000115267	64135	2.12976	2.23981	4.00416	3.94296	1.17316	4.5748	0.467711	3.90271	1.7751	1.35511	5.32917	1.44485	3.22407	9.21354	13.1751	6.30281	1.30744	0	1.79702	0	1.10417	0.177298	6.82816	0.513758	protein_coding	1.96339
ENSMMUG00000003204	-0.0926856	4.68612	0.0596089	0.807115	0.974853	0.787977	5.15792	5.28629	0.021494	0.290098	0.332327	2.91125	0.425974	0.513971	0.99952	ADGRA2	adhesion G protein-coupled receptor A2 [Source:HGNC Symbol;Acc:HGNC:17849]	NA	Uncharacterized protein [Source:UniProtKB/TrEMBL;Acc:F7EEM4]	GPR124	ENSG00000020181	25960	9.80486	4.53705	9.95441	10.8914	5.40094	6.73958	3.01451	6.20681	3.26884	12.4772	7.00974	9.75587	9.8952	7.8774	8.34005	9.43036	7.62424	0.126077	3.3092	0.290027	2.03333	1.30598	8.80183	2.04985	protein_coding	6.87466
ENSMMUG00000003212	0.821686	4.3032	3.00361	0.0830792	0.431538	1.73163	4.41763	18.5444	1.65988e-05	0.00401004	2.19979	2.74624	9.59637	0.00194963	0.135181	BRF2	BRF2, RNA polymerase III transcription initiation factor subunit [Source:HGNC Symbol;Acc:HGNC:17298]	NA	Transcription factor IIIB 50 kDa subunit; Uncharacterized protein [Source:UniProtKB/TrEMBL;Acc:F7EEK0]	BRF2	ENSG00000104221	55290	1.63487	8.59673	2.1516	6.43183	1.80112	2.45823	2.51321	4.08525	1.81683	4.68103	2.33762	5.54557	5.49978	5.55705	1.89631	6.65258	2.34182	0.315332	0.689725	0.544042	3.81419	0.680499	0	1.7747	protein_coding	2.33972
ENSMMUG00000003217	0.427302	4.83564	1.41507	0.234216	0.69944	0.48106	4.73062	1.4971	0.221118	0.75056	0.349704	3.45493	0.616743	0.43226	0.99952	TM7SF3	transmembrane 7 superfamily member 3 [Source:HGNC Symbol;Acc:HGNC:23049]	710602	transmembrane 7 superfamily member 3 [Source:HGNC Symbol;Acc:HGNC:23049]	TM7SF3	ENSG00000064115	51768	9.79287	20.0828	16.5704	9.34837	14.8344	11.8324	9.67764	14.0706	10.2026	11.6831	5.25088	12.4567	11.7362	17.0216	9.93903	18.3396	8.26619	0.590261	15.4929	0.950486	14.2793	5.80856	23.5475	3.54348	protein_coding	11.7096
ENSMMUG00000003230	-0.288787	4.94264	0.694496	0.404639	0.852594	0.174186	5.62916	0.287893	0.591574	0.939815	-0.463439	3.59196	1.27687	0.258482	0.99952		F-box/LRR-repeat protein 19 [Source:RefSeq peptide;Acc:NP_001252649]	100423804	Uncharacterized protein [Source:UniProtKB/TrEMBL;Acc:F7DNW3]	FBXL19	ENSG00000099364	54620	6.37471	6.94788	14.0552	9.65611	8.93828	5.60172	6.4906	8.39905	13.5244	12.1682	10.565	14.5466	9.0653	3.76058	6.72192	9.0039	16.3651	0.33533	14.6694	0.192849	6.76014	2.17097	6.68873	1.46786	protein_coding	7.67347
ENSMMUG00000003232	-0.393471	5.74229	2.00333	0.156954	0.591907	0.252818	6.09634	0.927021	0.335638	0.842279	0.0682812	4.01013	0.0359985	0.849519	0.99952		ORAI calcium release-activated calcium modulator 3 [Source:HGNC Symbol;Acc:HGNC:28185]	712360	Protein orai-3; Uncharacterized protein [Source:UniProtKB/TrEMBL;Acc:F7DNV7]	ORAI3	ENSG00000175938	93129	12.0833	8.71378	11.6834	11.6846	10.9348	8.06466	8.52933	7.54846	10.7904	9.47305	10.1812	12.2961	12.1946	8.40106	15.5172	14.3675	10.8618	0.208089	13.1084	0.670164	5.36961	2.04774	9.13152	1.97791	protein_coding	9.82714
ENSMMUG00000003233	0.363685	3.89357	0.640621	0.423486	0.862132	-0.0969464	4.46836	0.0558554	0.813171	0.975192	-0.520387	2.50059	0.972871	0.323965	0.99952	SETD1A	SET domain containing 1A [Source:HGNC Symbol;Acc:HGNC:29010]	712416	Uncharacterized protein [Source:UniProtKB/TrEMBL;Acc:F7DNU6]	SETD1A	ENSG00000099381	9739	1.26109	1.79043	3.73427	2.18881	0.520996	1.82848	1.45396	1.57561	0.788313	1.5045	3.38093	2.35272	2.54541	2.3381	3.65688	2.79904	4.0644	0.0304046	3.59121	0.0699427	0.980713	0.393686	1.61725	0.418288	protein_coding	1.70384
ENSMMUG00000003236	0.0991573	6.58513	0.14758	0.700859	0.952264	0.16049	6.89264	0.49424	0.482042	0.908732	-0.202337	5.00422	0.349199	0.554567	0.99952	STX1B	syntaxin 1B [Source:HGNC Symbol;Acc:HGNC:18539]	714251	Uncharacterized protein [Source:UniProtKB/TrEMBL;Acc:F7DNS6]	STX1B	ENSG00000099365	112755	20.1393	15.3014	22.4865	17.4061	13.1312	18.54	14.0806	20.746	15.4154	21.1826	19.8341	23.4218	18.4583	13.3354	26.697	17.7889	23.7175	0.27746	12.4846	0.911814	23.6525	6.15878	19.5022	3.12311	protein_coding	18.1236
ENSMMUG00000003237	-0.267501	4.2483	0.409925	0.522007	0.901324	0.447596	4.1772	1.25732	0.262159	0.790313	0.467181	2.20467	0.596601	0.439878	0.99952	ID2	inhibitor of DNA binding 2 [Source:HGNC Symbol;Acc:HGNC:5361]	693394	DNA-binding protein inhibitor ID-2; Uncharacterized protein [Source:UniProtKB/TrEMBL;Acc:F7DNR9]	ID2	ENSG00000115738	3398	4.86489	5.11626	6.40252	3.3775	3.12642	5.74747	7.47856	4.45737	3.37897	6.19081	3.47803	6.60079	9.41028	5.26149	4.70238	5.84884	3.98203	0.0781944	5.13103	0.179878	5.04439	1.21498	0.519906	1.27134	protein_coding	4.78363
ENSMMUG00000003238	-0.558592	3.71496	0.765737	0.381539	0.84232	-0.464585	4.05297	0.56074	0.453962	0.899636	-2.21074	1.58623	5.71869	0.0167853	0.673914	A2M	alpha-2-macroglobulin [Source:HGNC Symbol;Acc:HGNC:7]	716834	alpha-2-macroglobulin [Source:HGNC Symbol;Acc:HGNC:7]	A2M	ENSG00000175899	2	4.18664	0.943493	1.18069	0.622848	0.494182	0.770832	1.77316	0.896713	0.498494	2.85413	2.56554	1.42013	0.603602	1.94055	5.20301	0.663747	1.10149	0	0.756974	0	2.09304	0	0.767009	0.108207	protein_coding	0.833772
ENSMMUG00000003239	-0.0188672	5.09357	0.000136057	0.990693	0.99978	-0.734147	4.60865	0.915679	0.338612	0.84246	-3.27809	1.78961	5.10079	0.023915	0.833217	CYP11A1	cytochrome P450 family 11 subfamily A member 1 [Source:HGNC Symbol;Acc:HGNC:2590]	708065	cytochrome P450, family 11, subfamily A, polypeptide 1 [Source:HGNC Symbol;Acc:HGNC:2590]	CYP11A1	ENSG00000140459	1583	0	0	35.9158	2.45604	1.94868	0	0	0	0	3.37635	7.58741	9.59986	110.677	101.663	47.1884	26.5003	33.6617	0.170583	2.2387	0	2.75112	0	0	0	protein_coding	2.09369
ENSMMUG00000003245	-0.127097	7.286	0.114935	0.734595	0.961807	-0.0416409	6.97853	0.0196645	0.888478	0.991668	-0.263611	5.68493	0.784461	0.37578	0.99952	RASA1	RAS p21 protein activator 1 [Source:HGNC Symbol;Acc:HGNC:9871]	694085	Ras GTPase-activating protein 1 isoform 1; Uncharacterized protein [Source:UniProtKB/TrEMBL;Acc:F7DNM3]	RASA1	ENSG00000145715	5921	46.3121	47.011	49.2142	24.231	53.9791	30.709	38.4709	51.3217	25.7333	17.296	26.6317	47.3556	48.4322	42.9322	58.3891	40.9678	67.1622	0.841477	62.0128	2.08464	30.796	15.9244	64.1261	8.58122	protein_coding	41.95
ENSMMUG00000003248	-0.777732	5.20337	4.82894	0.0279859	0.217216	0.174187	5.38268	0.252343	0.61543	0.946379	-0.562966	4.03757	1.98129	0.159255	0.99952		cyclin H [Source:HGNC Symbol;Acc:HGNC:1594]	694224	Uncharacterized protein [Source:UniProtKB/TrEMBL;Acc:F7DJL5]	CCNH	ENSG00000134480	902	31.079	13.074	30.0506	16.4396	31.7937	12.3981	26.3257	24.4077	17.2691	18.3623	15.8708	24.0964	21.6571	13.7195	37.7656	35.3119	41.7925	0.428177	28.0965	0.656653	44.8859	12.1971	40.8056	4.64109	protein_coding	22.8767
ENSMMUG00000003249	0.149187	4.10956	0.0897281	0.764523	0.967948	-0.155498	4.34153	0.114547	0.735025	0.963763	-0.545168	2.3088	0.820133	0.365141	0.99952	PRDM5	PR/SET domain 5 [Source:HGNC Symbol;Acc:HGNC:9349]	708790	PR domain containing 5 [Source:HGNC Symbol;Acc:HGNC:9349]	PRDM5	ENSG00000138738	11107	3.28638	0.565558	1.17957	1.86677	1.48114	1.5402	1.37782	2.23965	2.24109	1.99599	1.92233	1.62147	1.35681	3.87741	5.19807	1.98935	1.65067	0	1.51251	0	2.55573	0.298456	1.9157	0.504488	protein_coding	1.63607
[truncated: 6,271 more rows]
